# Supplementary material for: Quantitative metaproteomics reveals composition and metabolism characteristics of microbial communities in Chinese liquor fermentation starters
Source: Front Microbiol. 2023 Jan 9;13:1098268. doi: 10.3389/fmicb.2022.1098268 (PMC9868298; doi:10.3389/fmicb.2022.1098268)
Supplement: Supplementary file 1 [file Data_Sheet_1.XLSX]

## Sheet: PeptideQuantity
Supplementary Data 1: The axonomy abundance of 90 Daqu samples based on peptide quantity or peptide count.
level	name	SPW1	SPW10	SPW2	SPW3	SPW4	SPW5	SPW6	SPW7	SPW8	SPW9	SPY1	SPY10	SPY2	SPY3	SPY4	SPY5	SPY6	SPY7	SPY8	SPY9	SPB1	SPB10	SPB2	SPB3	SPB4	SPB5	SPB6	SPB7	SPB8	SPB9	SUW1	SUW10	SUW2	SUW3	SUW4	SUW5	SUW6	SUW7	SUW8	SUW9	SUY1	SUY10	SUY2	SUY3	SUY4	SUY5	SUY6	SUY7
root	root	6.31551e+08	9.62965e+08	7.70705e+08	1.74703e+09	1.17282e+09	1.39375e+09	8.00816e+08	1.20098e+09	8.73545e+08	1.95966e+09	1.59793e+09	2.26261e+09	2.14179e+09	2.87101e+09	1.238e+09	5.15762e+09	4.25788e+09	5.45791e+09	2.41704e+09	1.20918e+09	5.33114e+08	8.2555e+08	1.21771e+09	1.17951e+09	7.68481e+08	1.19702e+09	9.79458e+08	8.18361e+08	1.02157e+09	1.17818e+09	1.37763e+09	6.4927e+08	8.30576e+08	1.51823e+09	1.39875e+09	1.43814e+09	7.28013e+08	1.69066e+09	7.30237e+08	9.27755e+08	2.7847e+09	5.30459e+09	2.78246e+10	4.27498e+09	9.70987e+09	2.1989e+09	3.85765e+09	9.78762e+09
superkingdom	Archaea	120410	46060.1	234281	524067	173335	227022	380069	368668	880206	203985	359592	543211	588470	780262	473834	1.25725e+06	2.49135e+06	1.7213e+06	955424	312816	245350	266407	503305	280356	279748	361910	405086	186893	286954	336173	172636	48152.3	249720	333568	242114	458424	96795.4	478734	96470.2	71437.5	2.81261e+06	5.60077e+06	1.64734e+07	2.17822e+06	3.1214e+06	885512	4.32553e+06	7.40857e+06
phylum	Candidatus Bathyarchaeota	0	0	0	0	0	0	0	0	0	0	109463	74705.4	367459	502018	44061.4	19789	35177	1.61805e+06	292057	105083	16935.1	118703	10340.4	82571.2	14827.2	7217.83	21454	6886.4	162083	127099	0	0	0	0	0	0	0	0	0	0	427281	34906.4	9.51543e+06	730107	978927	274190	101433	250504
species	Candidatus Bathyarchaeota archaeon	0	0	0	0	0	0	0	0	0	0	109463	74705.4	367459	502018	44061.4	19789	35177	1.61805e+06	292057	105083	16935.1	118703	10340.4	82571.2	14827.2	7217.83	21454	6886.4	162083	127099	0	0	0	0	0	0	0	0	0	0	427281	34906.4	9.51543e+06	730107	978927	274190	101433	250504
phylum	Crenarchaeota	25542.3	24545.8	39293.9	172003	103390	35563.4	259066	27832.8	89774	174602	169974	180123	186671	235759	102938	444843	148499	49819.5	297026	25667.7	152119	113445	89267.3	174106	131987	131828	68606.8	63179.5	107932	150928	18170.3	17929.2	23515.8	19091.6	24708.2	20059.6	25961	210503	69412	22145.5	391506	42525.5	24000.2	387997	23964.2	343302	246643	797645
class	Thermoprotei	25542.3	24545.8	39293.9	172003	103390	35563.4	259066	27832.8	89774	174602	169974	180123	186671	235759	102938	444843	148499	49819.5	297026	25667.7	152119	113445	89267.3	174106	131987	131828	68606.8	63179.5	107932	150928	18170.3	17929.2	23515.8	19091.6	24708.2	20059.6	25961	210503	69412	22145.5	391506	42525.5	24000.2	387997	23964.2	343302	246643	797645
species	Thermoprotei archaeon	7566.66	10415.9	21086	161912	87911.8	19280.8	242803	10724.6	68948.3	4558.71	145546	16770.2	81858.3	14953.1	23266.7	433650	130170	39184.6	282831	17431.5	123400	36623.9	74268.5	71729	108458	90480.2	54953.7	49315.3	37646.8	40091.7	5092.98	7649.7	9061.19	5351.23	9520.64	5622.56	10003.4	5907.66	10510.6	6207.21	19547.1	23072.4	11341.5	20572.3	11936.4	322572	235214	777948
superkingdom	Bacteria	5.59961e+08	7.56136e+08	4.80489e+08	1.4794e+09	1.11934e+09	1.29949e+09	7.45322e+08	6.83021e+08	3.79187e+08	2.09855e+08	5.37042e+08	5.8905e+08	3.36955e+08	2.33767e+08	6.11392e+08	3.58871e+09	3.11672e+09	5.61865e+08	6.90835e+08	5.26192e+08	3.37474e+08	2.82521e+08	8.81093e+08	1.28314e+08	4.31121e+08	6.76493e+08	8.18173e+08	6.05267e+08	1.22189e+08	4.28503e+08	1.14962e+09	6.07353e+08	6.13082e+08	1.35594e+09	1.32395e+09	1.25763e+09	5.81426e+08	4.28558e+08	2.43503e+08	8.81651e+08	7.60406e+08	2.75967e+09	9.16827e+09	1.49174e+09	6.68792e+09	3.36266e+08	2.55302e+09	8.26984e+09
species	bacterium	28830.4	6225.55	39817.9	148801	156790	14902.3	389739	7537.8	79811.2	9652.71	98354.6	15331.7	73388.8	47560.4	80771.1	14799.7	9037.46	15576	11669.6	84097	11502	12703.9	77873.5	10973.8	12858.8	147712	183109	169185	15721.3	47452.9	10784	8476.79	6368.65	11330.8	6691.57	11905.3	7030.87	7614.86	7387.37	4362.73	395255	11143.9	13085.9	7592.63	13073594	7990.87	14494.6	8410.01
phylum	Acidobacteria	0	0	0	0	0	0	0	0	0	0	16054.2	15655.3	111278	266960	3851.51	14493.8	8850.66	1.17679e+06	258250	19696.8	10558.2	13369.8	16616.9	135488	66788.6	48888.8	53348.5	11066.4	80036.1	8748.51	0	0	0	0	0	0	0	0	0	0	22087.2	11379.1	12815.4	23245.7	13487.5	7825.7	147870	8236.17
phylum	Actinobacteria	1.0526e+06	842253	3.91771e+06	4.78817e+06	2.25343e+06	1.92179e+06	2.55593e+06	4.18616e+06	3.21683e+06	5.43009e+06	9.1787e+06	1.03184e+07	3.90813e+07	1.00854e+07	1.64739e+07	2.34917e+07	2.62652e+07	1.13027e+08	1.12855e+07	1.00045e+07	6.22447e+06	7.11041e+07	1.33842e+07	1.22024e+07	8.61584e+06	3.15148e+07	1.22191e+07	9.09905e+06	8.21129e+06	9.88587e+07	1.72e+06	481045	3.82454e+06	5.55419e+06	3.65174e+06	1.85227e+06	615694	4.27524e+06	1.49106e+06	1.0299e+06	2.82816e+07	7.28647e+07	4.85406e+07	1.2467e+07	7.6203e+07	7.33206e+06	6.849e+07	1.04018e+08
class	Acidimicrobiia	106089	113955	210766	263695	248084	145263	104677	307156	84931.1	551731	303928	506652	695396	1.04036e+06	346822	51408.6	46657.7	1.32746e+06	43790.8	197526	6304.12	255364	9921.62	504171	27318.1	6925.53	3821.66	6607.52	140360	414577	122046	20460.6	231803	261132	93750.4	93783.5	60856.4	990304	350813	25458	1.02756e+06	406801	6.97262e+06	1.83097e+06	1.99553e+06	510832	39268.3	46936.8
class	Actinomycetia	799991	585424	2.49956e+06	2.96202e+06	1.71561e+06	1.24356e+06	2.40783e+06	2.79191e+06	2.76807e+06	4.52473e+06	7.76568e+06	9.40565e+06	3.81117e+07	8.73161e+06	1.52563e+07	1.08017e+07	1.66669e+07	1.1122e+08	8.52874e+06	9.17073e+06	5.03095e+06	6.98486e+07	9.84356e+06	9.47753e+06	6.19934e+06	2.87739e+07	9.16943e+06	7.43579e+06	6.47384e+06	9.69488e+07	931134	447353	2.4584e+06	2.83618e+06	1.74196e+06	1.33064e+06	511514	3.01977e+06	1.09972e+06	828406	2.63159e+07	6.82357e+07	4.14774e+07	1.04134e+07	7.18171e+07	5.82525e+06	6.14216e+07	7.30544e+07
order	Actinomycetales	0	0	0	0	0	0	0	0	0	0	151487	325182	150211	310241	339073	1.47986e+06	1.68166e+06	1.34082e+06	433750	346398	58662.6	27315.9	337582	45225.1	254600	401876	336346	333036	6203.51	58034.4	0	0	0	0	0	0	0	0	0	0	193280	2.55776e+06	31141	558818	1.42569e+06	190545	965433	2.96591e+06
family	Actinomycetaceae	0	0	0	0	0	0	0	0	0	0	18809.9	31202.3	140306	292274	50354.9	20834.9	34119.2	1.32092e+06	151013	71691.8	0	0	0	0	0	0	0	0	0	0	0	0	0	0	0	0	0	0	0	0	25656.7	163527	23563.7	24378.1	22389.3	38587.9	21273.5	36664.8
order	Corynebacteriales	137964	194381	298794	877042	329649	353197	200675	686234	594015	234427	42000.3	47038.6	87531.5	44203.3	31548.3	37918.3	33203	39907.1	42873.4	51530	4027.31	10163.1	7298.2	24350.2	6338.3	20429.8	6643.35	3842.38	8648.83	4860.39	308678	86702.1	316799	705421	554984	411624	107883	250781	149651	336614	41201.1	2.46467e+06	48076.5	43362.1	50598.2	29357.9	37136.4	30897.8
family	Corynebacteriaceae	117271	159275	232385	862037	290544	268072	135999	635396	579498	220125	42000.3	47038.6	87531.5	44203.3	31548.3	37918.3	33203	39907.1	42873.4	51530	0	0	0	0	0	0	0	0	0	0	205689	73440.9	195542	539812	403472	315998	78641.4	80660.6	71863.7	294439	41201.1	2.46467e+06	48076.5	43362.1	50598.2	29357.9	37136.4	30897.8
genus	Corynebacterium	117271	159275	232385	862037	290544	268072	135999	635396	579498	220125	42000.3	47038.6	87531.5	44203.3	31548.3	37918.3	33203	39907.1	42873.4	51530	0	0	0	0	0	0	0	0	0	0	205689	73440.9	195542	539812	403472	315998	78641.4	80660.6	71863.7	294439	41201.1	2.46467e+06	48076.5	43362.1	50598.2	29357.9	37136.4	30897.8
species	Corynebacterium stationis	15273.3	8945.93	13533.1	274501	15697.8	16861.5	14940.2	346056	492591	20757.1	0	0	0	0	0	0	0	0	0	0	0	0	0	0	0	0	0	0	0	0	18579.6	15879.3	10442.9	17683	18077.2	16829.6	17204.8	16017.4	16374.6	15244.5	0	0	0	0	0	0	0	0
family	Nocardiaceae	20692.8	35106.5	66409.7	15004.8	39105.7	85125.5	64676.6	50837.5	14516.8	14302.3	0	0	0	0	0	0	0	0	0	0	4027.31	10163.1	7298.2	24350.2	6338.3	20429.8	6643.35	3842.38	8648.83	4860.39	102990	13261.2	121257	165609	151512	95626.7	29241.2	170121	77787.5	42175.3	0	0	0	0	0	0	0	0
order	Micrococcales	172240	89379.7	384277	545524	341469	405579	212450	490103	139485	93816.1	497465	1.09777e+06	910259	669805	1.13133e+06	2.52796e+06	3.61495e+06	890653	940857	1.095e+06	81760.1	45811.2	823973	136051	493678	1.23651e+06	781666	621559	70353.8	49871.3	115579	80793.7	585254	824264	454481	235589	70123.4	54880.6	70465.5	124656	527826	2.42591e+07	527180	828312	3.39566e+06	601026	2.35908e+06	9.45385e+06
family	Brevibacteriaceae	6821.12	5711.64	4232.58	12388	10992.8	6178.65	17094	6491.94	4909.62	8313.42	308928	319052	326631	332449	344006	323527	313979	328126	309955	313560	7408.47	5524.74	4707.28	7765.02	4088.16	6743.73	4284.91	7068.29	5420.17	8940.98	9287.72	12637.2	5485.01	9758.66	5763.13	10253.5	6055.35	10773.4	6362.39	11319.7	338787	1.92933e+07	315904	335725	318484	323746	321896	343001
genus	Brevibacterium	6821.12	5711.64	4232.58	12388	10992.8	6178.65	17094	6491.94	4909.62	8313.42	308928	319052	326631	332449	344006	323527	313979	328126	309955	313560	7408.47	5524.74	4707.28	7765.02	4088.16	6743.73	4284.91	7068.29	5420.17	8940.98	9287.72	12637.2	5485.01	9758.66	5763.13	10253.5	6055.35	10773.4	6362.39	11319.7	338787	1.92933e+07	315904	335725	318484	323746	321896	343001
species	Brevibacterium ravenspurgense	0	0	0	0	0	0	0	0	0	0	167958	180713	166949	171431	164726	162321	151364	164924	152553	180711	7408.47	5524.74	4707.28	7765.02	4088.16	6743.73	4284.91	7068.29	5420.17	8940.98	0	0	0	0	0	0	0	0	0	0	185939	1.08016e+07	157785	189056	159376	176454	161383	163601
family	Dermabacteraceae	99642.6	16607.8	125440	153673	147521	145509	84235.4	176811	85050.1	11039.8	39349.2	555313	242059	45194.3	481804	1.10095e+06	1.92428e+06	39250.9	23230.6	455741	23440.5	12152.7	475136	10091.7	185064	426278	324023	455210	17482.9	15998.2	65284.8	22613.4	300041	160592	91482.1	183742	18650.2	10748.6	18673.7	45333.5	22539.2	2.10251e+06	39687.2	324069	2.93838e+06	106304	1.31678e+06	4.23077e+06
genus	Brachybacterium	99642.6	16607.8	125440	153673	147521	145509	84235.4	176811	85050.1	11039.8	39349.2	555313	242059	45194.3	481804	1.10095e+06	1.92428e+06	39250.9	23230.6	455741	23440.5	12152.7	475136	10091.7	185064	426278	324023	455210	17482.9	15998.2	65284.8	22613.4	300041	160592	91482.1	183742	18650.2	10748.6	18673.7	45333.5	22539.2	2.10251e+06	39687.2	324069	2.93838e+06	106304	1.31678e+06	4.23077e+06
species	Brachybacterium faecium	99642.6	16607.8	125440	153673	147521	145509	84235.4	176811	85050.1	11039.8	39349.2	555313	242059	45194.3	481804	1.10095e+06	1.92428e+06	39250.9	23230.6	455741	23440.5	12152.7	475136	10091.7	185064	426278	324023	455210	17482.9	15998.2	65284.8	22613.4	300041	160592	91482.1	183742	18650.2	10748.6	18673.7	45333.5	22539.2	2.10251e+06	39687.2	324069	2.93838e+06	106304	1.31678e+06	4.23077e+06
family	Microbacteriaceae	12495.6	13861.7	38233.1	87707.5	11280.8	15712.9	11852.8	47036.7	15178.4	15229.3	59345.2	129699	147008	58380.1	193680	694130	973767	60465.5	348263	172740	40938.3	11120.8	179831	12356.8	117143	567515	222483	12134.3	12082.6	12896.4	17014.1	17180.7	23138.9	92403.8	62383.8	18783.3	18720.5	11055.7	19669.7	11616.3	55776.1	747068	81458.8	55737.6	63817.3	55844.8	438294	2.97198e+06
genus	Microbacterium	0	0	0	0	0	0	0	0	0	0	23276.4	68133.4	40671.1	23078.7	138171	389889	736386	23535	40419	104089	7299.14	4076.95	172068	7650.43	79700.9	529577	128188	6963.98	5340.18	8809.04	0	0	0	0	0	0	0	0	0	0	23023.8	536819	40851.5	23200.3	24411.4	23437.5	266021	1313932
family	Micrococcaceae	27640.4	8242.22	173475	161226	5196.25	96720	4945.49	120586	11634.5	40507.1	30878.6	30806.4	69382.9	172823	53746.5	353921	342997	405685	181523	77927.7	9972.76	17013	164298	105838	187382	235973	230875	147147	35368.1	12035.7	6150.18	11222.7	158353	372323	193628	5570.9	9433.17	5302.06	8977.94	5046.19	30232.4	35107.5	22341.6	29514.4	21685.7	28873.5	227324	1.83479e+06
order	Micromonosporales	28936.9	15338.5	32893.8	17699.1	224604	41026	156638	19539.5	15660.3	146061	0	0	0	0	0	0	0	0	0	0	9972.42	9937.38	5503	220629	6336.39	78559.5	6045.44	10452.4	168579	8263.11	13657.7	20885.1	14017.5	12998.6	18275.7	12371.3	20948.3	11774.3	19937.4	11206.1	0	0	0	0	0	0	0	0
family	Micromonosporaceae	28936.9	15338.5	32893.8	17699.1	224604	41026	156638	19539.5	15660.3	146061	0	0	0	0	0	0	0	0	0	0	9972.42	9937.38	5503	220629	6336.39	78559.5	6045.44	10452.4	168579	8263.11	13657.7	20885.1	14017.5	12998.6	18275.7	12371.3	20948.3	11774.3	19937.4	11206.1	0	0	0	0	0	0	0	0
order	Pseudonocardiales	207626	87455.9	993348	403323	54769.7	184399	78738.3	534090	280414	671426	4.4828e+06	5.25854e+06	2.47333e+07	3.55676e+06	9.52439e+06	4.1311e+06	5.91988e+06	7.66541e+07	3.55316e+06	4.45071e+06	3.39044e+06	5.31296e+07	6.6372e+06	4.83528e+06	4.19895e+06	2.04474e+07	6.25327e+06	5.17633e+06	4.04924e+06	7.3632e+07	284580	79558.9	1.14268e+06	706058	302858	355617	94146	384803	89782.2	167260	1.4438e+07	6.72683e+06	2.24715e+07	4.52397e+06	3.17035e+07	2.65091e+06	4.45394e+07	4.06888e+07
family	Pseudonocardiaceae	207626	87455.9	993348	403323	54769.7	184399	78738.3	534090	280414	671426	4.4828e+06	5.25854e+06	2.47333e+07	3.55676e+06	9.52439e+06	4.1311e+06	5.91988e+06	7.66541e+07	3.55316e+06	4.45071e+06	3.39044e+06	5.31296e+07	6.6372e+06	4.83528e+06	4.19895e+06	2.04474e+07	6.25327e+06	5.17633e+06	4.04924e+06	7.3632e+07	284580	79558.9	1.14268e+06	706058	302858	355617	94146	384803	89782.2	167260	1.4438e+07	6.72683e+06	2.24715e+07	4.52397e+06	3.17035e+07	2.65091e+06	4.45394e+07	4.06888e+07
genus	Saccharomonospora	0	0	0	0	0	0	0	0	0	0	438409	350346	365089	349257	662646	332759	326124	1.74013e+06	340177	353922	14841.2	24537.8	8189.71	14159.7	9429.99	16304.1	222780	15555.5	20285.5	69311.2	0	0	0	0	0	0	0	0	0	0	5.65765e+06	360439	324665	365386	1.72343e+07	374014	311909	367290
species	Saccharomonospora viridis	0	0	0	0	0	0	0	0	0	0	391701	308268	326295	302436	625682	303125	288649	1.70977e+06	298640	306027	14841.2	24537.8	8189.71	14159.7	9429.99	16304.1	222780	15555.5	20285.5	69311.2	0	0	0	0	0	0	0	0	0	0	4.919e+06	306226	296465	315061	1.59836e+07	322664	282549	314780
genus	Saccharopolyspora	44770.6	44332.9	304111	45635.1	38051.9	45732.9	47398.5	44015.7	41734.6	48908.5	3.66348e+06	2.91442e+06	2.22863e+07	1.88875e+06	6.98078e+06	1.68931e+06	2.10652e+06	7.03311e+07	2.5617e+06	2.50073e+06	3.15628e+06	5.08528e+07	5.70216e+06	4.21346e+06	3.64417e+06	1.8478e+07	5.00533e+06	3.82276e+06	3.59951e+06	7.03288e+07	104980	41219.1	40802	44232.4	42636.9	36721.1	43135.2	37647.9	43739	47125	6.86906e+06	2.03199e+06	1.89802e+07	2.60624e+06	7.992e+06	1.86733e+06	4.12186e+07	3.35669e+07
species	Saccharopolyspora rectivirgula	37541.4	35136	242975	38754.7	33566.1	37751.9	43129.2	36419.9	31690.7	42976.9	3.21804e+06	2.53468e+06	2.03227e+07	1.66184e+06	6.42947e+06	1.57274e+06	1.83385e+06	6.37014e+07	2.26616e+06	2.27114e+06	2.88917e+06	4.50955e+07	4.99482e+06	3.96539e+06	3.31415e+06	1.65307e+07	4.34683e+06	3.59121e+06	3.24035e+06	6.27917e+07	62932.5	34464.7	31811.8	39179.3	34080.6	31911.8	34991.7	33070.8	35988.5	42768.8	6.11923e+06	1.81946e+06	9.46587e+06	2.45888e+06	6.73876e+06	1.72191e+06	3.49213e+07	3.04104e+07
order	Streptomycetales	173498	125335	576909	689250	510025	145811	1.50541e+06	712911	1.43056e+06	3.28286e+06	765866	822703	2.86524e+06	2.93522e+06	1.18277e+06	243280	1.59003e+06	1.05157e+07	2.12164e+06	1.52082e+06	117569	377669	409904	3.19097e+06	114465	1.31636e+06	259797	233585	1.134e+06	568658	105983	95856	233915	297813	230966	108243	149432	2.22957e+06	703616	102547	2.14067e+06	2.60651e+06	1.66013e+07	2.76564e+06	2.06979e+07	1.09518e+06	2.06877e+06	3.57799e+06
family	Streptomycetaceae	173498	125335	576909	689250	510025	145811	1.50541e+06	712911	1.43056e+06	3.28286e+06	765866	822703	2.86524e+06	2.93522e+06	1.18277e+06	243280	1.59003e+06	1.05157e+07	2.12164e+06	1.52082e+06	117569	377669	409904	3.19097e+06	114465	1.31636e+06	259797	233585	1.134e+06	568658	105983	95856	233915	297813	230966	108243	149432	2.22957e+06	703616	102547	2.14067e+06	2.60651e+06	1.66013e+07	2.76564e+06	2.06979e+07	1.09518e+06	2.06877e+06	3.57799e+06
genus	Streptomyces	173498	125335	576909	689250	510025	145811	1.50541e+06	712911	1.43056e+06	3.28286e+06	765866	822703	2.86524e+06	2.93522e+06	1.18277e+06	243280	1.59003e+06	1.05157e+07	2.12164e+06	1.52082e+06	117569	377669	409904	3.19097e+06	114465	1.31636e+06	259797	233585	1.134e+06	568658	105983	95856	233915	297813	230966	108243	149432	2.22957e+06	703616	102547	2.14067e+06	2.60651e+06	1.66013e+07	2.76564e+06	2.06979e+07	1.09518e+06	2.06877e+06	3.57799e+06
species	Streptomyces cacaoi	29476.7	44739.9	43627.9	71113.9	40296.3	35816	33197.1	285610	452454	33029	40946.9	46505.9	75434.2	41858.3	50591.9	39443.1	410164	40142.5	37523.5	45259.9	64347.8	9794.79	331382	5376.32	6428.63	75424.2	95593.8	196672	34960.3	8383.4	35574.6	27796.9	41828.3	36849.8	34526.2	38215.2	35425	39674.1	36410.5	32707.8	31903.9	1.5307e+06	38179.2	32678.6	38633	33538.8	39187.8	34486.7
class	Thermoleophilia	0	0	0	0	0	0	0	0	0	0	101560	16361.7	8464.65	210320	22699.9	580815	87433.8	13170.9	387520	5344.39	11855.9	75666.3	12044.7	47780.3	83209.3	17255.4	32711.6	18085.8	53697.6	78313.2	0	0	0	0	0	0	0	0	0	0	19070.9	22510.3	11065.2	20071.2	11645.6	444912	392568	676824
order	Solirubrobacterales	0	0	0	0	0	0	0	0	0	0	101560	16361.7	8464.65	210320	22699.9	580815	87433.8	13170.9	387520	5344.39	11855.9	75666.3	12044.7	47780.3	83209.3	17255.4	32711.6	18085.8	53697.6	78313.2	0	0	0	0	0	0	0	0	0	0	19070.9	22510.3	11065.2	20071.2	11645.6	444912	392568	676824
family	Solirubrobacteraceae	0	0	0	0	0	0	0	0	0	0	101560	16361.7	8464.65	210320	22699.9	580815	87433.8	13170.9	387520	5344.39	11855.9	75666.3	12044.7	47780.3	83209.3	17255.4	32711.6	18085.8	53697.6	78313.2	0	0	0	0	0	0	0	0	0	0	19070.9	22510.3	11065.2	20071.2	11645.6	444912	392568	676824
genus	Solirubrobacter	0	0	0	0	0	0	0	0	0	0	101560	16361.7	8464.65	210320	22699.9	580815	87433.8	13170.9	387520	5344.39	11855.9	75666.3	12044.7	47780.3	83209.3	17255.4	32711.6	18085.8	53697.6	78313.2	0	0	0	0	0	0	0	0	0	0	19070.9	22510.3	11065.2	20071.2	11645.6	444912	392568	676824
species	Solirubrobacter pauli	0	0	0	0	0	0	0	0	0	0	101560	16361.7	8464.65	210320	22699.9	580815	87433.8	13170.9	387520	5344.39	11855.9	75666.3	12044.7	47780.3	83209.3	17255.4	32711.6	18085.8	53697.6	78313.2	0	0	0	0	0	0	0	0	0	0	19070.9	22510.3	11065.2	20071.2	11645.6	444912	392568	676824
phylum	Armatimonadetes	24002.7	23251.6	43724.3	58505.8	17575.1	42500.8	11500.5	51315.9	172089	48845.1	59764.7	35948.1	33745.4	33694.9	88012.8	480409	529467	31699	104205	44822.6	32395.4	19644.8	81624.4	7326.64	90970.1	75156.1	96343.3	60329.5	20006.3	31694.2	27300.4	18683.8	42706.1	108662	45538.3	19247.9	21019.2	11940	20441.9	11621.9	248609	836889	29052.8	22695	29734.7	23421.2	1.00289e+06	1.35698e+06
phylum	Bacteroidetes	334758	799640	767606	596301	455307	308154	496277	494750	1.06771e+06	7.07038e+06	2.5173e+06	5.12953e+06	3.60477e+06	5.74653e+06	2.63039e+06	4.76734e+06	6.95318e+06	4.48358e+06	1.62776e+06	2.48675e+06	491795	1.1693e+06	2.03105e+06	1.69611e+06	1.01932e+06	1.68044e+06	1.16684e+06	1.4265e+06	1.36595e+06	1.77975e+06	639895	99267.2	1.04805e+06	1.18256e+06	635103	798540	328918	3.82828e+06	1.2664e+06	285822	7.04265e+06	1.06719e+07	3.03832e+07	7.34305e+06	1.01004e+07	2.78373e+06	7.19415e+06	1.14527e+07
class	Bacteroidia	0	0	0	0	0	0	0	0	0	0	59145.3	141252	112555	290155	38073.9	27161.4	26471.6	26711.9	45025.4	15974.7	3952.44	64708.7	7162.52	21576.1	6220.48	10261.2	6519.85	3770.95	8247.24	85857.3	0	0	0	0	0	0	0	0	0	0	217855	49721.5	28537.5	25600.4	27914.7	25774.6	128825	26016.2
class	Chitinophagia	12864.4	46838.1	49316.2	13537.6	15277.1	15561.1	16051.7	18452.4	54572.7	464726	108618	767731	572345	1.33926e+06	246797	25756.2	88483.4	862399	204776	184336	14073.5	33087.1	14430.4	158931	17248.4	117847	14300.1	14020.3	69631.3	61612.5	25540.6	14858.2	13814.1	71276.8	68347.6	69292.7	52094.7	64183.1	15989.2	15731.4	541525	92282.1	1.71935e+06	873560	512913	69121.4	140834	26033.3
order	Chitinophagales	12864.4	46838.1	49316.2	13537.6	15277.1	15561.1	16051.7	18452.4	54572.7	464726	108618	767731	572345	1.33926e+06	246797	25756.2	88483.4	862399	204776	184336	14073.5	33087.1	14430.4	158931	17248.4	117847	14300.1	14020.3	69631.3	61612.5	25540.6	14858.2	13814.1	71276.8	68347.6	69292.7	52094.7	64183.1	15989.2	15731.4	541525	92282.1	1.71935e+06	873560	512913	69121.4	140834	26033.3
family	Chitinophagaceae	12864.4	46838.1	49316.2	13537.6	15277.1	15561.1	16051.7	18452.4	54572.7	464726	108618	767731	572345	1.33926e+06	246797	25756.2	88483.4	862399	204776	184336	14073.5	33087.1	14430.4	158931	17248.4	117847	14300.1	14020.3	69631.3	61612.5	25540.6	14858.2	13814.1	71276.8	68347.6	69292.7	52094.7	64183.1	15989.2	15731.4	541525	92282.1	1.71935e+06	873560	512913	69121.4	140834	26033.3
class	Cytophagia	15568.1	19731.6	21202	16108.4	14507.5	24786.6	14777.5	15065.9	243442	95319.8	10573.1	40197.9	11776.9	11127.7	17097	17411.5	380876	10046.2	13729	14496.1	12335.7	12322.3	191843	166677	13415.6	79427.6	13679.3	12370.5	104826	13943.1	67626.7	14166.2	13624.8	14002.2	14005.9	104972	14421.3	72769.8	14871.9	14663.2	333207	1396548	1.77451e+06	109788	397979	106732	1383924	529560
order	Cytophagales	15568.1	19731.6	21202	16108.4	14507.5	24786.6	14777.5	15065.9	243442	95319.8	10573.1	40197.9	11776.9	11127.7	17097	17411.5	380876	10046.2	13729	14496.1	12335.7	12322.3	191843	166677	13415.6	79427.6	13679.3	12370.5	104826	13943.1	67626.7	14166.2	13624.8	14002.2	14005.9	104972	14421.3	72769.8	14871.9	14663.2	333207	1396548	1.77451e+06	109788	397979	106732	1383924	529560
class	Flavobacteriia	85989.4	695737	387332	318386	369677	94503.3	443971	234017	339321	5.94093e+06	1.71312e+06	2404425	2.34637e+06	3.79622e+06	1.38504e+06	397928	433734	3.23441e+06	542374	977565	135561	914022	157614	1.11924e+06	327719	266626	156897	86228.6	1.12827e+06	1.38035e+06	337801	47475.9	249129	453292	216526	91366	201360	3.4191e+06	1.18263e+06	60758.2	4.82351e+06	1.3893e+06	2.68e+07	4.83884e+06	4.08844e+06	1.86894e+06	331426	1.92534e+06
order	Flavobacteriales	85989.4	695737	387332	318386	369677	94503.3	443971	234017	339321	5.94093e+06	1.71312e+06	2404425	2.34637e+06	3.79622e+06	1.38504e+06	397928	433734	3.23441e+06	542374	977565	135561	914022	157614	1.11924e+06	327719	266626	156897	86228.6	1.12827e+06	1.38035e+06	337801	47475.9	249129	453292	216526	91366	201360	3.4191e+06	1.18263e+06	60758.2	4.82351e+06	1.3893e+06	2.68e+07	4.83884e+06	4.08844e+06	1.86894e+06	331426	1.92534e+06
family	Flavobacteriaceae	67440	421488	245834	248039	290612	85839	221881	189958	183962	2.26094e+06	234442	397850	341936	713833	196604	358771	130981	1.43244e+06	482177	189422	119766	186255	122448	293380	93866	256580	107542	76643.9	366640	249697	200796	36633.7	209437	439608	192179	76987.7	71068.7	1.4032e+06	592003	44884.8	458667	236594	1.90835e+06	372109	206321	555515	291812	1.54663e+06
class	Sphingobacteriia	0	0	0	0	0	0	0	0	0	0	407631	35248.6	22150.4	40178.4	25821.8	1.81403e+06	602187	27782.7	483760	138477	224475	37923.8	235389	17675.4	119288	151484	77490.5	17780.6	21732.4	72614.6	0	0	0	0	0	0	0	0	0	0	119431	789520	16944.5	29203.8	31421.5	33299.8	194737	26365.5
order	Sphingobacteriales	0	0	0	0	0	0	0	0	0	0	407631	35248.6	22150.4	40178.4	25821.8	1.81403e+06	602187	27782.7	483760	138477	224475	37923.8	235389	17675.4	119288	151484	77490.5	17780.6	21732.4	72614.6	0	0	0	0	0	0	0	0	0	0	119431	789520	16944.5	29203.8	31421.5	33299.8	194737	26365.5
family	Sphingobacteriaceae	0	0	0	0	0	0	0	0	0	0	407631	35248.6	22150.4	40178.4	25821.8	1.81403e+06	602187	27782.7	483760	138477	224475	37923.8	235389	17675.4	119288	151484	77490.5	17780.6	21732.4	72614.6	0	0	0	0	0	0	0	0	0	0	119431	789520	16944.5	29203.8	31421.5	33299.8	194737	26365.5
genus	Mucilaginibacter	0	0	0	0	0	0	0	0	0	0	407631	35248.6	22150.4	40178.4	25821.8	1.81403e+06	602187	27782.7	483760	138477	224475	37923.8	235389	17675.4	119288	151484	77490.5	17780.6	21732.4	72614.6	0	0	0	0	0	0	0	0	0	0	119431	789520	16944.5	29203.8	31421.5	33299.8	194737	26365.5
phylum	Candidatus Magasanikbacteria	107044	6738.49	25270.7	154616	352943	77238.6	223849	163678	12536.9	7046.57	22934	364329	29830.7	11456.1	300265	615798	798304	10342.6	7748.74	239046	9754.81	7431.87	324033	11847.2	136500	366499	277136	210383	5673.85	4018.5	7872.41	4948.91	107760	101968	71360.5	8691	5132.6	9131.68	5392.85	9594.7	14975.7	1.72502e+06	8689.14	102402	540845	70870.3	504186	2.55692e+06
phylum	Candidatus Marinimicrobia	14591.3	13218.9	12975.8	22818.1	14122.1	15112.1	57763.4	14833.6	12115.8	218493	66779.2	60365.2	224578	231582	43381.7	21920.9	11482.7	20828.4	8892.72	43927.7	4606.08	57613.7	7895.15	35104	8537.79	4549.79	7748.6	4572.88	84748.9	52639.5	15803.7	16193.1	11648.6	15265.9	15567	14765.5	19326.9	14301.3	14942.7	13872	450936	8195.06	3.96437e+06	1.00657e+06	739672	66573.4	22382.4	12339.4
phylum	Chloroflexi	269421	54861.8	369343	1.27949e+06	1.08714e+06	339899	1.11336e+06	769631	263491	52668.6	265639	345159	130926	95331.5	402149	2.6921e+06	2.70426e+06	106327	1.28327e+06	389852	82234.7	246325	284515	222082	222217	266097	491312	150729	779574	287071	54983.1	44110.8	783976	1.15109e+06	700644	201927	52829.6	57495	54266.4	63378.8	903711	1.80824e+06	112942	118899	3.28838e+06	151584	1.85186e+06	7.9495e+06
class	Anaerolineae	127995	15987.3	108560	508991	523809	148508	599795	235610	223997	17241.1	31309	253568	51271.6	29748.6	255690	278154	1.13295e+06	32951.2	108127	210631	14330.6	10856.8	137621	14487.5	25576.8	41953.8	204715	90980.9	14083	16549.7	16525.7	11741.4	265362	279445	184027	137560	16414.7	15884.7	16691.4	12760.4	834860	1.74152e+06	39221.6	48873.1	3.21499e+06	80199.4	1.40408e+06	1.67008e+06
phylum	Cyanobacteria	7000.81	70034.6	55079.7	86525.5	4344.07	23123.7	12455.5	46041.4	81582.9	556332	440089	1.04437e+06	1.13209e+06	1.19266e+06	363480	2.10716e+06	1.29111e+06	2.45622e+06	943960	276214	143001	409400	233691	688604	204879	167793	232412	225989	517434	572920	80630.1	4456.02	22720	32455.6	14233.2	88695.9	34109.3	575155	231019	4218.62	1.08573e+06	1.43939e+06	1.02199e+07	2.05741e+06	3.31985e+06	1.30063e+06	1.05348e+06	4.11622e+06
order	Nostocales	0	0	0	0	0	0	0	0	0	0	14933.9	7893.7	7822.74	14189.6	9119.38	16541.6	8664.89	15717.2	108021	12172.1	41926.7	17514.4	14869.6	64738.6	27909.3	37849.5	124450	9902.73	12913.9	14337.3	0	0	0	0	0	0	0	0	0	0	10854.7	10860.1	18708.1	10313.8	17775.7	9799.76	16889.8	964418
order	Synechococcales	7000.81	70034.6	55079.7	86525.5	4344.07	23123.7	12455.5	46041.4	81582.9	556332	391524	1.01976e+06	1.11272e+06	1.15753e+06	323788	1.52489e+06	953951	2.41731e+06	661040	246081	101074	391886	218821	623865	176969	129944	107962	216086	504520	558583	80630.1	4456.02	22720	32455.6	14233.2	88695.9	34109.3	575155	231019	4218.62	1.05886e+06	1.40552e+06	1.01923e+07	2.03188e+06	3.29369e+06	1.27637e+06	852639	1.59824e+06
family	Leptolyngbyaceae	7000.81	70034.6	55079.7	86525.5	4344.07	23123.7	12455.5	46041.4	81582.9	556332	391524	1.01976e+06	1.11272e+06	1.15753e+06	323788	1.52489e+06	953951	2.41731e+06	661040	246081	101074	391886	218821	623865	176969	129944	107962	216086	504520	558583	80630.1	4456.02	22720	32455.6	14233.2	88695.9	34109.3	575155	231019	4218.62	1.05886e+06	1.40552e+06	1.01923e+07	2.03188e+06	3.29369e+06	1.27637e+06	852639	1.59824e+06
genus	Leptolyngbya	7000.81	70034.6	55079.7	86525.5	4344.07	23123.7	12455.5	46041.4	81582.9	556332	391524	1.01976e+06	1.11272e+06	1.15753e+06	323788	1.52489e+06	953951	2.41731e+06	661040	246081	101074	391886	218821	623865	176969	129944	107962	216086	504520	558583	80630.1	4456.02	22720	32455.6	14233.2	88695.9	34109.3	575155	231019	4218.62	1.05886e+06	1.40552e+06	1.01923e+07	2.03188e+06	3.29369e+06	1.27637e+06	852639	1.59824e+06
phylum	Firmicutes	3.60342e+08	4.77077e+08	3.01752e+08	1.01342e+09	7.35162e+08	8.23634e+08	4.44281e+08	4.45858e+08	2.36807e+08	1.14458e+08	3.79128e+08	3.71309e+08	1.66877e+08	1.18131e+08	3.63193e+08	2.5516e+09	2.05042e+09	1.66817e+08	4.49906e+08	3.37779e+08	2.38596e+08	1.30898e+08	5.65468e+08	5.8611e+07	2.72682e+08	4.03483e+08	5.16201e+08	3.68927e+08	5.40689e+07	2.06745e+08	7.05848e+08	3.50581e+08	3.78824e+08	8.58889e+08	8.46318e+08	7.96961e+08	3.37655e+08	2.27003e+08	1.39918e+08	5.66296e+08	3.90703e+08	1.61304e+09	4.57019e+09	7.76557e+08	3.93726e+09	1.96106e+08	1.56166e+09	5.43685e+09
class	Bacilli	3.24213e+08	4.41405e+08	2.73057e+08	9.27318e+08	6.5748e+08	7.50154e+08	3.95426e+08	3.96643e+08	2.14375e+08	1.07321e+08	3.59087e+08	3.15773e+08	1.53052e+08	1.07334e+08	3.15009e+08	2.4093e+09	1.85094e+09	1.53512e+08	4.24015e+08	2.93801e+08	2.27548e+08	1.23699e+08	5.10787e+08	5.32325e+07	2.50335e+08	3.56694e+08	4.59564e+08	3.17243e+08	4.96198e+07	1.96868e+08	6.45917e+08	3.2085e+08	3.32997e+08	7.76521e+08	7.62793e+08	7.17547e+08	3.02375e+08	2.10483e+08	1.31289e+08	5.11928e+08	3.4285e+08	1.37134e+09	4.15437e+09	6.88488e+08	3.40148e+09	1.79647e+08	1.36999e+09	4.85435e+09
order	Bacillales	3.07208e+08	4.07784e+08	2.60295e+08	8.81025e+08	6.20217e+08	7.15863e+08	3.69669e+08	3.71186e+08	1.90977e+08	9.4535e+07	3.51257e+08	2.91252e+08	1.41886e+08	9.80072e+07	2.9792e+08	2.37052e+09	1.79475e+09	1.40847e+08	4.15274e+08	2.80459e+08	2.25406e+08	1.21354e+08	4.98214e+08	4.97562e+07	2.45672e+08	3.47375e+08	4.42502e+08	3.06308e+08	4.73164e+07	1.93455e+08	6.1605e+08	3.12178e+08	3.04352e+08	7.38677e+08	7.26272e+08	6.74799e+08	2.90036e+08	1.79591e+08	1.09994e+08	4.84426e+08	3.20155e+08	1.28611e+09	3.95606e+09	6.54618e+08	3.159e+09	1.69025e+08	1.30914e+09	4.66685e+09
family	Alicyclobacillaceae	55675.5	15487.9	175154	346094	29449.6	133918	19129.5	195634	14181.8	13768.8	99209.5	354164	58206.5	30344.4	267710	1.15706e+06	1.50675e+06	16690.2	328714	262245	52872	19768	289028	38326.3	254317	497868	355378	260263	11916.5	23219.4	33066.2	12091.5	252813	240017	252661	99336	17491.3	60591	18378.2	58548.1	36035.4	1.39914e+06	19866.3	34239.5	18876.2	65193.7	656995	4.02672e+06
genus	Alicyclobacillus	55675.5	15487.9	175154	346094	29449.6	133918	19129.5	195634	14181.8	13768.8	99209.5	354164	58206.5	30344.4	267710	1.15706e+06	1.50675e+06	16690.2	328714	262245	52872	19768	289028	38326.3	254317	497868	355378	260263	11916.5	23219.4	33066.2	12091.5	252813	240017	252661	99336	17491.3	60591	18378.2	58548.1	36035.4	1.39914e+06	19866.3	34239.5	18876.2	65193.7	656995	4.02672e+06
family	Bacillaceae	2.37027e+08	3.27698e+08	1.00557e+08	4.01145e+08	4.41786e+08	5.50761e+08	2.37871e+08	1.93032e+08	9.35705e+07	4.43826e+07	4.05282e+07	1.75805e+08	4.83643e+07	4.25983e+07	1.59779e+08	1.55621e+08	3.91272e+08	5.74677e+07	3.77374e+07	1.25633e+08	1.4968e+07	1.39537e+07	1.00952e+08	1.3171e+07	3.45059e+07	9.30693e+07	1.62959e+08	1.46146e+08	1.42425e+07	1.79685e+07	4.9008e+08	2.67342e+08	1.58797e+08	4.00479e+08	4.8558e+08	5.23313e+08	2.36617e+08	1.28589e+08	8.26081e+07	3.87236e+08	1.26213e+08	5.31146e+08	3.03656e+09	4.68226e+08	2.22883e+09	4.55121e+07	4.4051e+08	1.72464e+09
genus	Aeribacillus	24128	23035.2	37236.9	245407	41891.2	23229.5	90222.5	23649.8	22009.2	18027	29171.8	24890.3	21851.6	28670.2	69264.8	30405.3	189427	29749.7	34529.1	36437.6	8592.55	4763.41	61189.6	9006.09	4741.56	7821.57	4969.76	8198	6286.46	10370	18876.1	22135.8	98760.8	64379.6	22734	29046.8	23074.5	20378.7	23471.6	29386.8	97375.7	235164	32313.6	102932	31463.3	29600.4	201329	666245
genus	Alkalicoccus	72385.1	20733.6	24605.2	22450.8	28541	62617.6	27163.7	16041.9	287940	26692	45911.2	156362	36952.2	43623.1	156155	50853.7	666595	48319.3	38646.8	79898.7	19877.1	22920.3	230091	52462.1	49700	97488.7	90828.7	16031	15023.5	18402.1	66777.6	23322.1	87976.1	22739	18070.6	220446	37579.8	56367.6	16368.6	27716.8	743055	2.03793e+06	3.66913e+06	554269	944845	119754	1.91157e+06	1.68473e+06
genus	Alkalihalobacillus	112131	82912.9	228281	686210	235889	298874	225615	259365	342672	77948.7	342532	200307	133245	46296.4	383913	3.39629e+06	2.65767e+06	35248.1	541399	275656	210278	158289	579959	72601.4	353189	350425	522022	343973	30503	281480	204121	25344.8	247000	503506	453394	443351	87357.8	143617	34442.4	159338	1.02514e+06	3.21417e+06	1.63191e+06	637830	2.10055e+06	242933	2.87172e+06	5.68778e+06
species	Alkalihalobacillus caeni	25132.4	27896.3	5751.5	99098.4	85939.8	46654.9	21764.6	27458.2	10978.2	6170.46	19728.1	18680.5	10334.1	18744.9	12047	21851.9	11446.6	20762.9	8864.73	4274.21	19699.1	15611.9	11696.1	19723.8	11691	12776	35635.5	31144.5	11934.3	12316.6	25186.4	5418.76	14438.4	64956	100870	46820.4	4494.46	7996.32	4722.35	50733.7	14339.4	8220.94	7905.33	13624.8	23482.3	12945.8	91338.8	493977
genus	Allobacillus	17092.3	16359.7	26430.8	58198.3	14980.5	15482.4	15740.1	28180.5	20156.4	15444.8	29423.8	64977.4	53516.9	29966.9	69993.4	43498.4	278641	44672	39494.3	83707.9	6283.9	6513.45	28978.3	6586.33	11663.9	37325.5	40888	24146.3	4597.41	7583.78	12657	17768.6	73970.5	64769.1	30549.7	12122.1	15173.4	14681.6	15942.8	14911.7	49247.4	313814	41133.8	49557.7	42038.4	49997.6	38099.2	480583
genus	Alteribacillus	141822	46994.2	163572	461483	468932	145901	354263	230530	33286.2	39160.2	90032.6	77501.6	53641.7	68508.7	88401.9	691317	303518	53130.7	433743	81950	141114	19753.4	141962	41625.4	185768	201143	244883	78252.5	13582.4	12540.1	33842.4	34513.6	273468	399929	303204	50079.4	40098.3	40556.9	39792.6	60509	59631.2	51541.4	53079.3	59913.5	52927.8	51931	52914.7	1.47526e+06
species	Alteribacillus bidgolensis	28969.2	18707.9	93172.7	187880	136650	57190.9	144723	102786	11219.1	19960.5	35464.8	18059.5	16074.9	14678.1	20323.6	360230	265496	13251.5	352710	21876.3	136556	12492	133702	36847.8	178594	196994	74624.7	8903.87	4071.19	7038.95	17866.6	13739.5	114353	153442	128950	16183.8	16565.1	15402.8	15765.7	14659.5	19187.6	15074.3	11133	20194	11716.9	12831.9	12331.5	406018
species	Alteribacillus iranensis	106579	20304.2	68076	253767	315709	81783	198377	122771	13349.9	14051.6	32279.3	40305.3	25734.6	32368.1	24605.4	32354.7	24916.3	32274.8	33845.6	24042.3	4558.21	7261.35	8260.29	4777.59	7173.85	4149.22	170258	69348.6	9511.25	5501.12	11367.8	14911.8	151998	232918	163350	21320.9	16465.3	13186.2	17300.2	34459.2	24025.3	22557.4	32894.9	24119.4	32610.6	24276.5	32411.5	24497.1
genus	Amphibacillus	14143.8	9297.71	20265.2	75460.4	85404.4	16778	281385	8127.47	52448.8	7845.87	29105.8	73406.2	28601.4	34733.2	35389.9	34163.4	19425.9	34263.6	34871.9	45984.1	5680.93	10170.8	8940.83	5420.08	10294.9	39781.2	30256.3	5954.34	7764.89	4707.2	7876.13	6828.45	8603.37	7920.82	8439.04	7984.89	8295.37	8068.51	8172	8171.86	85442.3	18552.3	34288.4	19353.8	1.35679e+06	19314.2	34148.2	270446
species	Amphibacillus xylanus	14143.8	9297.71	20265.2	75460.4	85404.4	16778	281385	8127.47	52448.8	7845.87	29105.8	73406.2	28601.4	34733.2	35389.9	34163.4	19425.9	34263.6	34871.9	45984.1	5680.93	10170.8	8940.83	5420.08	10294.9	39781.2	30256.3	5954.34	7764.89	4707.2	7876.13	6828.45	8603.37	7920.82	8439.04	7984.89	8295.37	8068.51	8172	8171.86	85442.3	18552.3	34288.4	19353.8	1.35679e+06	19314.2	34148.2	270446
genus	Anoxybacillus	453240	65033.5	265281	785135	1.47769e+06	594293	1.4627e+06	778723	41598.2	15313.3	27238	32517.8	29976.4	28994.2	90440.6	24871.7	27063	26176.2	34945.1	34375.9	3829.64	3747.34	6939.98	4013.95	6027.21	9942.33	411410	178039	7991	4621.83	90948.3	18306.4	816682	622018	634297	212283	37478.6	18611.2	10460.7	71233.4	201088	25499.5	21991.4	22736.4	4.14049e+06	23928.9	24358.8	25184.1
genus	Aquibacillus	71437.8	27998.2	86037.1	317607	356485	152488	261527	237888	22459.6	19073	32293.3	161421	32459.8	31831.7	102520	187765	497710	32839.4	17456.6	108019	3834.47	3742.62	6948.75	4019.02	6034.81	9954.89	69439	10434	8001.09	4627.67	18218.5	18323.3	206430	271254	183143	25518.1	30425	24916.6	30077.5	24376.1	30754.4	578536	17401.3	30800.8	17450.3	30927.8	192811	669183
species	Aquibacillus halophilus	71437.8	27998.2	86037.1	317607	356485	152488	261527	237888	22459.6	19073	32293.3	161421	32459.8	31831.7	102520	187765	497710	32839.4	17456.6	108019	3834.47	3742.62	6948.75	4019.02	6034.81	9954.89	69439	10434	8001.09	4627.67	18218.5	18323.3	206430	271254	183143	25518.1	30425	24916.6	30077.5	24376.1	30754.4	578536	17401.3	30800.8	17450.3	30927.8	192811	669183
genus	Bacillus	1.29135e+08	1.85881e+08	2.45439e+07	2.8205e+07	1.45623e+08	3.29851e+08	7.88705e+07	2.61589e+07	1.68282e+07	1.55975e+07	7.54945e+06	6.19858e+06	6.43496e+06	6.90254e+06	2.64274e+07	1.3429e+07	3.31902e+07	7.46485e+06	6.45951e+06	1.50069e+07	5.47358e+06	1.93133e+06	1.01116e+07	2.6429e+06	2.71464e+06	9.95049e+06	1.06442e+07	4.2588e+07	4.6589e+06	2.7753e+06	3.07239e+08	2.12976e+08	1.85313e+07	1.46263e+08	1.9145e+08	2.40599e+08	1.77783e+08	8.43081e+07	5.45792e+07	2.02062e+08	1.6274e+07	2.05821e+07	2.32203e+09	2.95804e+08	2.17126e+08	5.89379e+06	1.78426e+07	5.43551e+07
species	Bacillus amyloliquefaciens	356915	178661	18823.9	23683.3	283461	675679	97865.9	26146	25119.2	20417.4	0	0	0	0	0	0	0	0	0	0	0	0	0	0	0	0	0	0	0	0	332671	375228	30945.8	223649	318292	154949	104559	20377.9	21325.5	314327	0	0	0	0	0	0	0	0
species	Bacillus glycinifermentans	22636	119221	21083.1	24850.3	22717.6	380034	22119.1	49001.4	19913.6	24366.2	0	0	0	0	0	0	0	0	0	0	0	0	0	0	0	0	0	0	0	0	514004	172558	27122.4	156927	390044	494147	340701	22977.4	25634.4	238554	0	0	0	0	0	0	0	0
species	Bacillus licheniformis	181271	991413	148790	68843.5	254176	402820	140425	136297	66243.9	70176.4	0	0	0	0	0	0	0	0	0	0	0	0	0	0	0	0	0	0	0	0	570861	426866	102480	465030	311859	279962	307020	404264	307508	440825	0	0	0	0	0	0	0	0
species	Bacillus methanolicus	76886.9	20087.1	172070	1.53754e+06	919714	329333	1.91945e+06	58125.9	588891	13533.8	99495.1	21821.3	88585.3	21597.3	329734	21951	38386.3	140991	38594.3	131620	16670.1	38590.8	10592.1	10447.8	15688.1	29519.7	242403	319469	12196.1	66533.1	10326.8	13670	17778.6	29203.2	37246.7	10028.8	17304.4	188920	73531.8	18024.3	1.17224e+06	30021.7	22608.3	22496.5	1.41913e+07	22849.7	22038.6	38779.1
species	Bacillus oleivorans	64617.5	19448.3	20052.3	69084.5	235712	51545.9	60247.7	117727	18615.3	10718.8	8920.44	83554.9	14608.1	8475.87	90947.2	94823.8	202105	9388.33	12531.1	74588	0	0	0	0	0	0	0	0	0	0	10798	11264.8	35028.2	41660.4	30371.8	10980.8	19167.6	19342.5	19419.5	19104.1	20270	566569	11174.9	19259.8	10617.9	18300	10088.8	769449
species	Bacillus paralicheniformis	112557	160451	50431.8	31255.4	127628	505547	31882.7	39930	29583.4	31461.8	11371	10367	18621.2	10804.3	29961.2	12595.2	20625.9	11967.5	15973.6	9268.13	3385.77	4503.65	4257.43	7360.95	4902.19	6259.93	4677.09	233443	3697.47	6392.81	388072	199251	30203	190077	308627	202961	170144	33968.3	67858.7	222765	8265.08	14262.9	3.72546e+06	623448	136978	23327.3	12860.3	22164.7
species	Bacillus safensis	41897.4	85908.2	26298.1	18845.1	34223.7	250757	26019.8	19111.3	27199.9	26929.6	0	0	0	0	0	0	0	0	0	0	0	0	0	0	0	0	0	0	0	0	316905	19020.9	15101.3	82597.6	164360	209745	198542	25976.8	19188.4	85675.3	0	0	0	0	0	0	0	0
species	Bacillus salarius	40141.4	19779.3	152640	310944	314167	104796	93515.9	191268	16694	9383.1	15308.5	9999.89	10248.6	18025.5	21015	17699.2	69600.5	17761.5	18018	19764.5	5705.88	7173.28	22048.1	5980.49	8980.09	5193.91	55284.2	93332.3	4174.52	6886.19	10482.8	11880.1	170733	291372	70572.8	11572.8	20589.7	12159.6	21633.8	12776.2	10056.5	9770.22	17739.2	10015.6	17690	10000.9	16495.9	10012.4
species	Bacillus smithii	350455	92904.1	273491	1.60012e+06	1.2355e+06	167601	3.91056e+06	97014.4	799909	93280	320278	83199.3	503652	136109	595377	119961	83267.1	113264	101609	236899	28554.5	56707	28650.4	28987.9	26444.5	157099	484308	737938	24061.6	77702.6	86276.6	93391.8	96300.7	80413	107174	78662	89807.2	243242	105250	92007.5	2.15659e+06	85573.5	117969	80421.5	3.24832e+07	81564.4	119497	98179.5
species	Bacillus sonorensis	72689	144355	31314.2	55032.5	48027.6	334891	33000.2	58096	37116.7	51439.8	14294	8247.06	23407.9	13581.6	8728.64	15832.8	8293.62	15043.8	20079.6	11650.5	0	0	0	0	0	0	0	0	0	0	358464	58247.9	59790.3	231889	210158	80793.4	128029	34379.3	58789	33382.7	10389.6	11346.3	8.12776e+06	9871.85	17014.1	9379.87	16166.1	8912.4
species	Bacillus sp. (in: Bacteria)	6241.06	8596.07	47843.7	21098.5	23445	13477.4	6248.74	6327.51	10481.6	6046.46	12622.2	12334.6	14472	13284.2	12414.3	11395.4	13065.4	11993.1	16870.7	15486.1	6764.56	3778.36	203196	7090.12	94091.2	268083	175941	187786	4949.07	8163.87	6041.31	9076.21	21979.3	7446.29	10551.9	6099.44	10628.1	6150.84	6367.16	6217.3	17365.5	14927.7	10075.8	18276.4	10604.3	19235	11160.5	37163
species	Bacillus subtilis	221454	140606	247026	1.14396e+06	372665	418862	404940	280022	65881.8	20833	11100.8	14534.8	12815.8	13203.4	22649.6	186611	234048	14624.8	42924	13391.7	18139.7	9179.45	75108.5	14452.1	38105.1	63732.3	286731	238840	13842.2	16658.2	330926	388166	366131	495887	528561	213911	195689	20902.1	230788	347076	17783	14113.1	17407.8	16896.7	16540.2	16054.7	98574.9	717796
species	Bacillus velezensis	808744	1.29576e+06	193871	312237	962417	2.36454e+06	469738	302956	160913	233373	41485.8	36128	21731.3	39418.2	97950.8	28320.6	24070.7	26909.1	18641.4	22155.4	0	0	0	0	0	0	0	0	0	0	2.26877e+06	980359	193786	1.09427e+06	1.23984e+06	1.13226e+06	908829	472595	1.07653e+06	1.2143e+06	30154.1	30633.4	7024386	499364	270032	27223.4	28916.8	25866.6
genus	Caldibacillus	2.51692e+06	6.77805e+06	1.86185e+06	3.66561e+06	4.61264e+06	6.0006e+06	6.79551e+06	2.806e+06	1.98074e+06	1.02236e+06	1.86946e+06	2.13423e+06	1.94978e+06	1.70871e+06	1.47907e+07	1.61772e+06	2.44028e+06	5.30328e+06	1.73142e+06	2.59131e+06	419233	1.605e+06	795611	936407	402547	970222	4.03466e+06	1.8939e+06	696795	2.6046e+06	7.54945e+06	1.95801e+06	1.08187e+06	3.10106e+06	1.59973e+07	2.01101e+06	1.17176e+06	1.29439e+06	1.30452e+06	2.31861e+06	9.46224e+06	2.61939e+06	1.39084e+07	1.33625e+07	4.06299e+08	1.74213e+06	2.91562e+06	1.3698e+07
species	Caldibacillus debilis	16245.2	12769.6	19787.4	107434	57641.7	34794.3	160901	15461.2	52901.3	11244.4	18162.1	20478.6	17086.3	12916.7	20098.2	11080.2	21152.4	11661.3	8736.72	6420.5	0	0	0	0	0	0	0	0	0	0	12562.2	17387.3	13063.1	11790.2	13725.5	13868.5	14421.5	18782.3	15152.7	15310.6	120687	14884.9	9797.02	17770.8	1945008	18702.9	10851.7	19683.8
species	Caldibacillus thermoamylovorans	229222	861202	162321	236610	400713	778492	438262	343889	125705	148503	170778	157571	180745	142620	1.08742e+06	110035	155277	126520	131838	215000	27202.7	55145	27932	435803	27971.5	105913	269436	37823.3	66448	70676	1.15885e+06	279391	118538	323743	2.45885e+06	255888	116819	136439	124790	264577	641758	265832	109088	438960	2.69958e+07	160938	109758	396044
genus	Cerasibacillus	264646	109031	594302	638343	304685	247000	132604	655334	286591	102828	125148	879055	128178	107421	580392	811942	1.9064e+06	92925.9	78852.9	505484	37862.4	30946.5	918919	30741.4	303508	1.04449e+06	1.25511e+06	588869	48405.3	39287.1	164739	47236.5	1.52981e+06	1.2369e+06	651628	451399	41580.3	116170	42543.4	491957	182346	2.52901e+06	88823	241011	1.01331e+06	189948	1.584e+06	6.64602e+06
species	Cerasibacillus quisquiliarum	155752	66727.7	394924	345360	108795	158977	45504.2	408323	182371	13335.2	59667.8	528509	50261	38506.4	278321	565031	983724	30709.1	32239.7	225420	32719.7	23739.2	671928	25551.4	159451	721076	907106	318671	43290.3	24544.9	114527	14516.9	1.01237e+06	686940	375438	185833	15146	83655.5	14768.7	261517	113160	1.3873e+06	36552.8	168197	575830	129567	1.12522e+06	3.88854e+06
species	Cerasibacillus terrae	108894	42303.6	199379	292983	195890	88022.6	87099.8	247012	104220	89492.8	65480.2	350546	77916.9	68914.7	302071	246911	922677	62216.9	46613.1	280064	5142.75	7207.35	246991	5190.02	144057	323412	348004	270199	5115	14742.2	50212	32719.6	517441	549957	276189	265566	26434.3	32514.3	27774.7	230440	69185.6	1.14171e+06	52270.2	72814.4	437483	60380.6	458781	2.75748e+06
genus	Cytobacillus	421298	35707.4	262805	742196	1.56802e+06	227472	1.15317e+06	662323	6315.81	10694.5	18337.4	21644.6	11197.7	19299.2	9605.57	16555.2	10109.4	17423.5	13053.8	22498.1	6327	3971.68	9957.63	6036.48	4020.12	6950.66	433226	184935	8647.96	5242.53	107432	9391.69	563587	646877	426969	68012.8	7789.71	4600.33	8184.69	33412.6	8069.92	9525.34	14638	8493.2	15405.8	8938.67	16213.8	9407.52
genus	Domibacillus	6527.13	6026.98	53057.6	79333.9	11820.9	26149.9	6332.64	44872.8	6163.58	10697.8	45197.7	236792	27483.5	29564.7	181391	709375	948859	28542	218784	178257	42682.6	16730.2	321398	9307.16	181732	366306	251243	117499	12991.8	19832.7	10749.9	8206.41	43434.6	114037	67312.9	6551.37	6316.89	9572.56	6393.19	9317.34	30191.8	1.12259e+06	27483.4	29565.2	27706.4	29015.9	241252	2.65765e+06
genus	Edaphobacillus	33984.5	19878.7	16292	76976.6	42708.8	33488.9	88246.8	28698.9	126271	26188.5	64091.4	61242.6	47621.7	50286.9	94960.6	59554.6	280551	61742.3	51348.9	70522.3	0	0	0	0	0	0	0	0	0	0	23441.2	27067.1	29018.3	22310	27617.9	104374	26285.1	20208.6	25016.6	19233.4	430688	1.16087e+06	54916.2	339961	3.98145e+06	59549.7	909803	457094
species	Edaphobacillus lindanitolerans	33984.5	19878.7	16292	76976.6	42708.8	33488.9	88246.8	28698.9	126271	26188.5	64091.4	61242.6	47621.7	50286.9	94960.6	59554.6	280551	61742.3	51348.9	70522.3	0	0	0	0	0	0	0	0	0	0	23441.2	27067.1	29018.3	22310	27617.9	104374	26285.1	20208.6	25016.6	19233.4	430688	1.16087e+06	54916.2	339961	3.98145e+06	59549.7	909803	457094
genus	Fictibacillus	77527.5	17576.4	184821	412161	235431	138199	183440	266205	16233.9	41150.1	58911.7	27103.9	29518.2	27950.7	69170	623064	857054	25234.2	166685	41164.5	35124.5	17599.2	368223	13204	118912	135587	151612	46690.8	10297.8	21841.2	30710.3	23767.8	193654	404129	239157	75225	20022.3	18115.3	21037.6	38387.7	510199	1.84543e+06	21199.9	22388.8	762619	113682	1.42767e+06	3.27057e+06
genus	Gracilibacillus	120228	10139	251077	345705	197861	113255	161412	285495	114114	206289	114934	714030	104059	84653.6	884288	1.32559e+06	2.50251e+06	88082.1	163504	556990	15019.2	14244.5	650740	11528.6	277583	793498	546232	465680	13422.9	13274.5	77579	10175.8	538307	411343	232562	138893	11906.7	20674.7	11923.6	20729.2	281419	3.21929e+06	109602	290838	2.58396e+06	245796	1.37107e+06	7.50463e+06
genus	Halobacillus	75790.8	42545.8	364034	631477	68083.8	50997.5	194450	365849	46813.7	100979	69804.2	612412	181650	69197	793657	519531	1.5321e+06	70593.9	78605.6	598943	14664.4	23479.7	321473	14927.2	178551	508967	996066	724283	19986.6	15916	34869.1	39993.1	847819	547771	237096	75949.3	33455.6	46830.7	34477.7	297676	114167	2.18614e+06	74686.8	120313	946376	127814	625800	5.40847e+06
genus	Lederbergia	0	0	0	0	0	0	0	0	0	0	106249	107971	121486	116210	116277	124321	112033	121302	126678	89778.6	0	0	0	0	0	0	0	0	0	0	0	0	0	0	0	0	0	0	0	0	199678	91136	132937	103412	1.29704e+06	101254	125643	99359.9
species	Lederbergia galactosidilyticus	0	0	0	0	0	0	0	0	0	0	97744.5	95920.9	108750	94259.4	103419	105491	100534	101485	111831	85249.2	0	0	0	0	0	0	0	0	0	0	0	0	0	0	0	0	0	0	0	0	79840.3	82377	116288	93752.2	111599	91087	107202	88660
genus	Lentibacillus	595997	355154	717448	1.50934e+06	1.3558e+06	708926	954085	927893	369942	244361	460834	2.80356e+06	559972	387765	2.48971e+06	4.26735e+06	1.22265e+07	365727	364184	2.70844e+06	158174	153731	3.29976e+06	143797	971004	2.6554e+06	2.36205e+06	2.60198e+06	90287.6	204161	365931	143979	1.75646e+06	1.65498e+06	882865	898730	166798	197008	152303	322049	530970	1.86881e+07	336034	1.37938e+06	7.98944e+06	886124	7.84464e+06	2.61314e+07
species	Lentibacillus cibarius	126641	30250.1	187624	367654	310499	121113	252132	220295	59122.4	57528	59680.7	412848	100077	58399.4	363549	535850	1.65845e+06	61118.1	44671.5	427900	23564.9	16782.9	248338	23824	154208	454555	362182	332276	17968.8	17594.2	30964.6	26667.6	438820	425394	217999	109575	27683.7	29555.1	27092.9	30250.6	75972.1	1.86788e+06	50278.6	58215.7	1.04985e+06	56098.5	676256	3.28428e+06
species	Lentibacillus halodurans	70477.1	18193	74700.7	175891	212482	68332.4	143088	90924.7	15265.6	19420.2	42143.9	470210	39076.6	43590.2	317591	411410	1.04481e+06	40807.8	49608.8	408488	19372	39074.6	210793	31147.7	154532	477597	406745	304697	10267.4	44879.8	17003.5	13361.4	348953	269688	163971	43302.4	15578.5	16075.6	15751.4	15845.9	37022.5	2.58966e+06	37037.3	38408.9	38022.6	31686	585769	3.07588e+06
species	Lentibacillus persicus	132761	25931.4	98470.1	305830	451506	127038	353222	206380	26730.3	69446.9	32550.3	132461	58217.6	27038.2	187430	165123	803730	33873.9	37578.2	436081	6076.29	4421.03	164162	9703.57	60350.6	267162	272575	129256	6773.32	2579.24	24836.5	22084.8	223700	250827	202248	167160	23710.4	19469.9	24912.7	43389.8	46508	1.14665e+06	35754.1	218895	2.24428e+06	61524.2	1.11061e+06	4.57833e+06
species	Lentibacillus salicampi	228044	244577	256234	510144	277084	357923	73526.3	270419	232606	67049	173400	1.29437e+06	215512	145785	1.17539e+06	2.55275e+06	6.41934e+06	92673.4	114699	939987	81319.9	68987.9	2.06052e+06	55808.6	405446	881254	832561	1.33992e+06	33492.6	111664	264384	49586.9	448325	555481	218389	486311	69259.6	101803	46752.8	207670	243977	1.03093e+07	94998.8	935995	4.53867e+06	557477	4.05424e+06	1.05994e+07
genus	Litchfieldia	11500.2	6001.78	39507.9	19861.8	7136	4214.28	6791.63	59147.4	5303.58	9435.87	28888.5	49439.2	37657.4	27943.4	49410	31008.1	50602.3	29909.2	35145.3	37471.6	0	0	0	0	0	0	0	0	0	0	8446.02	8172.1	136492	8038.43	4518.13	7650.51	4300.09	7281.31	12329.4	6929.92	70265.6	200109	25605.9	23612.8	32692.9	23152	31479	22751.8
species	Litchfieldia salsus	11500.2	6001.78	39507.9	19861.8	7136	4214.28	6791.63	59147.4	5303.58	9435.87	28888.5	49439.2	37657.4	27943.4	49410	31008.1	50602.3	29909.2	35145.3	37471.6	0	0	0	0	0	0	0	0	0	0	8446.02	8172.1	136492	8038.43	4518.13	7650.51	4300.09	7281.31	12329.4	6929.92	70265.6	200109	25605.9	23612.8	32692.9	23152	31479	22751.8
genus	Lysinibacillus	68992.5	9844.97	72294	109828	72431	68520.8	117153	42677.2	81399.5	36778.2	22578.3	331655	28233.5	57493.2	385378	451818	972866	23181.3	22379.7	273766	6217.74	6657.12	202036	6181.48	59201.3	224153	155094	87527.9	6815.06	6154.53	17084	17122.4	158810	81229.8	45218.4	95089.7	17838.2	17553.7	17589.4	47401.9	192571	1.58422e+06	25701.8	170638	3541241	29545	627658	1.87948e+06
genus	Marinococcus	24113.1	7322.97	5042.02	27975.3	5848.54	10405.4	5566.3	58459.7	141814	7733.48	37107.6	39231.4	19437.9	35258.3	98273.7	41102.4	689475	39053.9	16674.1	113274	18681.6	9389.78	78512.6	18745.8	11050.9	157040	108095	18658.7	11427.3	15667.2	61807.4	9971.05	82530.1	6588.16	11155.7	91574.9	10617.3	5967.63	84377.3	5679.64	407140	2.00653e+06	29147.7	484167	1.63151e+06	127757	1.92502e+06	2.61377e+06
genus	Neobacillus	72228.9	46947.1	56895.8	292847	155747	116274	332171	80994.4	141929	42123.1	41863.8	46077	53317.3	42710.8	112022	100452	224747	41126.3	38938.7	96430	0	0	0	0	0	0	0	0	0	0	45096.3	48837	51800.9	87469.1	73951.5	43746.3	57046.1	36704.9	67148.8	37890.9	181894	345266	39411.3	33167.8	2.90192e+06	44365.4	87579.7	272642
species	Neobacillus bataviensis	34486.7	15542.9	29497.9	128803	57112.4	70664.4	139658	23546.9	114764	14037.5	24131.9	31902.9	42489.3	24048.8	101815	84443.4	214971	24278.2	26315.9	74674.8	0	0	0	0	0	0	0	0	0	0	13719.1	15432.7	14777.2	13631.6	15086.3	13577.5	23541	13556.6	31944.8	13568.8	174091	334964	25256.6	24955.1	2.88702e+06	35721.9	65484.2	263545
species	Neobacillus mesonae	30104.3	26159.2	18680.1	130398	39705.8	27268.9	130915	28651.5	21668.1	18776.7	0	0	0	0	0	0	0	0	0	0	0	0	0	0	0	0	0	0	0	0	20977.3	26318.5	24207.6	22041	25435	23158.6	26724.7	15782.7	28079.8	16583	0	0	0	0	0	0	0	0
genus	Niallia	10446.4	6607.24	58477.2	146362	119130	11532.6	200233	10976.1	76334.8	8571.21	18358.4	45419.4	32214.8	18254.1	54789.8	33923.5	349894	18510.8	32293	51066.7	0	0	0	0	0	0	0	0	0	0	7672.06	8996.5	4312.21	7301.82	12364.1	6949.45	11767.4	6614.08	11199.6	6294.89	18486.5	38596.5	32847	34001.8	200163	33480.9	294673	215753
species	Bacillus nealsonii	10446.4	6607.24	58477.2	146362	119130	11532.6	200233	10976.1	76334.8	8571.21	18358.4	45419.4	32214.8	18254.1	54789.8	33923.5	349894	18510.8	32293	51066.7	0	0	0	0	0	0	0	0	0	0	7672.06	8996.5	4312.21	7301.82	12364.1	6949.45	11767.4	6614.08	11199.6	6294.89	18486.5	38596.5	32847	34001.8	200163	33480.9	294673	215753
genus	Oceanobacillus	5.12113e+07	7.29653e+07	3.01821e+07	2.28916e+08	1.66871e+08	1.07905e+08	6.4468e+07	8.97629e+07	3.56154e+07	1.18849e+07	1.27822e+07	6.93522e+07	1.43351e+07	1.49486e+07	3.70853e+07	2.39743e+07	7.59941e+07	1.8068e+07	1.21552e+07	3.47031e+07	3.07884e+06	3.91712e+06	1.42713e+07	2.9673e+06	4.76309e+06	9.86598e+06	5.76496e+07	2.9011e+07	3.8459e+06	3.33447e+06	8.80162e+07	1.29273e+07	5.63235e+07	1.32098e+08	1.58839e+08	1.61098e+08	1.62648e+07	1.18739e+07	8.33171e+06	1.11013e+08	2.42414e+07	9.5501e+07	3.63946e+07	3.28884e+07	7.38257e+08	1.23617e+07	1.4396e+08	8.46738e+08
species	Oceanobacillus arenosus	34859.2	17980.8	34181.8	198741	230350	87695.9	141151	162372	19481.8	11263.6	12681	9296.09	20766.4	12049	7743.65	14046.2	23002	13346.1	17813.7	1842.77	4863.55	7747.77	8813.62	5097.62	7654.41	4427.16	11156.5	4640.23	10148.4	5869.62	11140.8	24482.9	125096	118264	122802	11147	19379.9	11190.9	19479.9	11262.3	9217.22	12789.5	15885.8	8757.86	15094.1	8321.39	29616.7	141892
species	Oceanobacillus bengalensis	74849.7	45443.6	102590	391317	426237	121278	197678	248530	46478.2	42704.1	42050.7	174359	38172.2	41265.3	176758	268827	501780	42946.2	30920.3	168425	9609.65	7792.25	168528	4003.72	65664.5	225307	146039	4398.37	5735.79	9916.99	98435.5	48135.8	340161	329664	238076	44748	48549.6	44894	48710.8	45149.9	52889.1	544190	29667.3	52055.8	321654	51358.6	217856	2.10565e+06
species	Oceanobacillus caeni	4.0254e+07	6.17955e+07	2.28812e+07	1.86751e+08	1.33639e+08	8.9875e+07	4.69985e+07	7.07967e+07	2.79409e+07	9.92387e+06	8.91945e+06	5.11333e+07	1.16594e+07	1.14108e+07	2.75454e+07	1.20976e+07	4.65432e+07	1.60062e+07	9.23378e+06	2.5352e+07	1.72091e+06	2.85471e+06	7.31996e+06	1.93083e+06	1.93482e+06	2.75917e+06	4.31359e+07	2.0332e+07	2.30916e+06	2.46652e+06	7.09292e+07	1.01379e+07	4.11855e+07	1.0735e+08	1.29205e+08	1.32273e+08	1.30802e+07	1.00185e+07	6.77582e+06	9.43069e+07	1.67761e+07	6.10576e+07	2.92924e+07	2.57169e+07	5.42003e+08	9.77271e+06	1.06332e+08	6.71663e+08
species	Oceanobacillus chungangensis	62346.3	23625	87015.9	94819.7	210746	81972.4	100108	165099	42547.3	43824.6	33696.4	213659	39958.5	33664.3	127541	226590	550206	33816.5	43743.9	127167	9051.66	5682.05	180177	8636.03	64069.9	309223	168355	9487.3	4337.96	7500.18	22899.4	17106.9	218027	91022.6	70424.9	73055.2	23011.3	55463.8	23376	39927.3	34942.9	891138	62226.7	93057.4	640038	36085.2	455171	1.40043e+06
species	Oceanobacillus halophilus	250834	363477	245205	951138	816799	478564	399678	524679	233314	80752.1	113763	461817	107374	104883	423152	289010	1.0136e+06	114712	72536.4	388699	22313.5	65830.4	262539	23107	43904.6	152574	286796	333318	49487	32704.1	310036	64002.4	522646	682789	459415	506019	95752	68206.1	61962.8	244123	108396	1.50082e+06	103203	107858	2.71818e+06	107746	955966	4.23015e+06
species	Oceanobacillus iheyensis	270581	33024.1	168736	1.14803e+06	1.09953e+06	165067	2.68939e+06	196381	669177	124918	97262.4	312148	298229	55697.8	627405	421725	851010	43234.7	66939.2	409166	11702.3	12275.3	146945	12868.2	36949.3	93073.9	100492	87718.3	42375.4	11628.1	34226.1	34038	200632	124883	148529	69424.7	38284.3	371499	37476.6	51111.7	1.08398e+06	592506	48253.2	59864.4	3.25556e+07	58309.3	493716	1.17295e+06
species	Oceanobacillus oncorhynchi	264769	51707.2	624349	773373	304715	158148	230701	532287	140726	187340	134767	983114	148118	100659	783579	1.13782e+06	3.04956e+06	102723	100725	801956	65234.8	66405	1.43582e+06	116006	784748	1.96321e+06	1.40332e+06	846525	47312.1	80381.8	137932	59129.3	1.44443e+06	909013	343784	344403	55215.5	127602	47508.7	126599	91234.5	3.10138e+06	122556	355799	3.05756e+06	213048	1.54979e+06	4.44149e+06
species	Oceanobacillus piezotolerans	217794	82599.8	222553	914430	1.09988e+06	403264	825997	747057	34184.1	63150.4	18415.7	213138	60514.6	18334.6	146663	34424.1	201298	18545	32582.6	114705	18544.1	20893.7	22314.3	18594.1	53611.4	180294	297043	104220	24294.9	18991.5	33610.5	31400.3	529469	570508	558184	130824	34719.1	24982.7	34275.2	102398	34513.1	408496	33235.6	33944.2	1.24598e+06	33464	34186.8	716545
species	Oceanobacillus profundus	933945	226120	423617	2.41021e+06	3.50075e+06	1.16404e+06	2.22642e+06	1.68307e+06	166572	122373	252228	176251	116069	124172	149142	729910	527874	102985	401127	187960	178885	37100.7	219373	40715.9	136566	168934	463373	141564	28246.7	39818.6	112623	140970	1.19591e+06	1.29595e+06	1.23845e+06	340437	153610	136848	170440	148560	135062	396401	701138	139851	214426	122575	289189	670401
species	Oceanobacillus sojae	14861.4	19900.4	14979	68905.4	28109.6	21866.1	13568.2	52954.2	17375	18112.7	58361.1	131418	33607.6	59030	141829	382954	859221	41104.5	61031.7	276829	11885.5	8104.85	183809	4319.12	58062.7	307171	191731	125723	6187.64	3751.05	10910.4	14615.3	23875.9	28236.5	20395.6	12044.9	21429.8	12655.7	13862	13297.4	46297.5	1.29766e+06	37290	46987	38287.3	47799.4	846381	3.51363e+06
genus	Ornithinibacillus	114962	105497	378114	842083	503012	181965	591118	408591	151494	124410	137429	777700	235895	132854	587158	1.27274e+06	2.49572e+06	126472	177743	658798	64819.8	47632.6	601595	46035.3	298562	931298	837237	708838	38717.9	50626.7	81302.2	72187.4	712536	696974	348650	176996	84972.3	83848.3	84681.5	109282	120237	3.47451e+06	133351	122691	1.49107e+06	125466	1.20935e+06	5.69128e+06
genus	Paraliobacillus	70621.9	9473.55	62248.8	175731	92312.4	42952.5	39621.1	58359	43744.3	21975.2	21331.7	231608	90791	26610.8	162351	475149	819692	24024.5	31926	133482	22351.5	16321.8	294681	12767.3	81575.8	281915	206942	173726	26162.1	13150.4	61837.8	16586.4	238511	195245	121072	120149	13002.5	13215.1	13164.9	69035.2	34786.4	1.009e+06	35800.6	169042	1.22044e+06	21861.6	804786	1.32324e+06
genus	Peribacillus	178899	231587	186043	656322	302366	159141	427661	60570.3	398777	1.19469e+06	358182	500417	241934	493301	301470	51205.2	41241.5	50770.7	38472.2	182852	5600.55	7308.19	10149.2	5870.09	8814.32	5098.03	9238.53	5343.38	4097.46	6759.07	372519	17582	32896.4	132363	197111	293814	220594	533454	305429	114665	925800	1.06583e+06	4.27177e+07	875893	854078	399465	189751	1.43132e+06
species	Peribacillus simplex	118596	186071	172292	490414	178011	88974.9	339233	13496	390970	1.18702e+06	317944	354301	218866	469136	206836	11332.3	18557.8	10767.5	14372	113745	0	0	0	0	0	0	0	0	0	0	306372	10841.4	20941.7	42534.5	21649.4	179644	211374	528009	295741	19011.6	903128	881195	42677716	853319	12177.8	376930	11570.9	19942.4
genus	Pontibacillus	310509	65065.4	306928	1.24296e+06	1.5812e+06	571252	1.18855e+06	877387	158982	46851.7	100960	412805	104469	97198.2	333097	550566	1.33861e+06	181505	106126	484126	39232.8	28952	377091	46325	115376	370336	425420	367342	28226.9	32636.7	55730.2	46883	810323	788424	658614	214375	53910.2	63758	54183.4	63903.8	103405	2.17831e+06	90937.7	145395	1.31564e+06	113249	1.09403e+06	4.45061e+06
species	Pontibacillus chungwhensis	247069	35867.9	238563	1.13776e+06	1.07715e+06	455006	847462	630670	131011	27091.1	34780.4	41136.2	45171.5	35586.1	46550.6	33440	88054.4	34065.7	47637	38570.8	22576.9	17076.8	29035.6	21338.9	21550.2	54389.9	190929	75705	16559.1	15653.3	36414.7	26653.7	568314	592521	507369	61108.9	25721.4	44667	25763.2	44794.2	56778.6	106418	32289.6	57442.1	32707.1	58255.7	33210.2	76319.9
species	Pontibacillus litoralis	7444.09	8200.36	39119.1	50093.7	406350	93727.2	259532	152537	6823.27	7535.51	28045.6	197382	31329.1	29516.6	147186	285605	842686	26647.8	19964.7	231901	8413.07	4699.14	132974	8817.97	47005.3	218516	164871	162014	6155.15	10153.4	7217.25	7664.12	107623	78212.1	93473.5	7008.21	7130.8	6929.54	7248.42	6867.81	22578.1	1.49169e+06	22387.6	23762.3	1.06238e+06	25008.7	737614	2.47557e+06
genus	Pseudogracilibacillus	388906	103207	597813	1.9636e+06	844396	405877	563216	1.26051e+06	213370	340443	253442	1.19924e+06	357832	268726	1.18413e+06	2.0304e+06	4.30482e+06	203021	338858	1.25662e+06	90184.5	28513.5	891599	59319.7	547142	1.42427e+06	920177	554299	24342.4	51734.3	107461	110748	1.49054e+06	893838	635409	361817	121147	162042	123396	331091	180809	4.23258e+06	226812	3.23665e+06	6.78568e+06	199890	2.41701e+06	8.35035e+06
species	Pseudogracilibacillus auburnensis	388906	103207	597813	1.9636e+06	844396	405877	563216	1.26051e+06	213370	340443	253442	1.19924e+06	357832	268726	1.18413e+06	2.0304e+06	4.30482e+06	203021	338858	1.25662e+06	90184.5	28513.5	891599	59319.7	547142	1.42427e+06	920177	554299	24342.4	51734.3	107461	110748	1.49054e+06	893838	635409	361817	121147	162042	123396	331091	180809	4.23258e+06	226812	3.23665e+06	6.78568e+06	199890	2.41701e+06	8.35035e+06
genus	Psychrobacillus	56305.5	9408.95	44559.3	300126	329255	67106.1	211005	145226	10275.5	18281.6	0	0	0	0	0	0	0	0	0	0	0	0	0	0	0	0	0	0	0	0	16363.8	20817.7	92574.8	160453	147308	14822.5	16113	14107.2	15335.4	13426.4	0	0	0	0	0	0	0	0
genus	Salimicrobium	0	0	0	0	0	0	0	0	0	0	16706.6	262329	8751.32	15874	174331	416395	906548	17582.9	23468.7	109379	14180.1	13648.5	284975	14862.6	120734	285550	150333	200687	10374.4	17113.4	0	0	0	0	0	0	0	0	0	0	12143.2	1126844	20928.8	11538	926975	10963	537277	1.24765e+06
genus	Salinibacillus	75008.1	89159.9	535413	465471	144780	111618	397178	239301	430020	36400.7	1.23688e+06	2.83222e+06	3.37039e+06	4.41332e+06	1.12666e+06	1.10265e+06	2.51043e+06	6.15654e+06	781265	1.5771e+06	48775.2	669341	737899	1.58431e+06	686790	1.2575e+06	518503	431441	615234	933677	231939	32371.7	445773	321550	119364	114704	219497	2.11592e+06	634603	53810.3	3.37659e+06	5.35911e+06	1.44062e+07	3.63241e+06	7.29323e+06	1.87376e+06	2.13101e+06	4.11866e+06
species	Salinibacillus kushneri	27653.4	80341.9	425077	168720	14261.3	48798.3	14275.9	172539	193856	14837.9	1.17867e+06	2.31807e+06	3.27639e+06	4.38991e+06	826253	244587	1.04914e+06	6.13258e+06	740483	1.22141e+06	40636.7	655607	296602	1.55569e+06	505785	758943	272672	168446	600076	919349	207849	12861.6	271178	198738	60790.4	105876	203791	2.10664e+06	618101	44064.6	3.04207e+06	3.25789e+06	1.43651e+07	3.36758e+06	1.89501e+06	1.75438e+06	1.2584e+06	1.9167e+06
species	Salinibacillus xinjiangensis	47354.7	8817.95	110336	296751	130518	62819.7	382902	66762.1	236164	21562.8	58209.7	514155	93997.8	23416.6	300406	858066	1.46129e+06	23953.1	40781.9	355685	8138.54	13733.8	441297	28612.9	181005	498561	245831	262995	15157.8	14327.9	24089.9	19510.1	174595	122812	58573.9	8827.8	15706	9275.41	16502.4	9745.73	334517	2.10122e+06	41070.9	264830	5.39822e+06	119380	872610	2.20195e+06
genus	Siminovitchia	0	0	0	0	0	0	0	0	0	0	33268.4	27164.7	30419.9	31610.4	35462	17549.8	33694.7	35013.4	32023.3	27115.9	0	0	0	0	0	0	0	0	0	0	0	0	0	0	0	0	0	0	0	0	24181.2	37373	23270.5	22976.1	22110.8	21831	38338	194921
species	Bacillus fortis	0	0	0	0	0	0	0	0	0	0	33268.4	27164.7	30419.9	31610.4	35462	17549.8	33694.7	35013.4	32023.3	27115.9	0	0	0	0	0	0	0	0	0	0	0	0	0	0	0	0	0	0	0	0	24181.2	37373	23270.5	22976.1	22110.8	21831	38338	194921
genus	Streptohalobacillus	5277.22	6713.55	53634.5	40550.2	9865.04	5825.95	9388.97	42758.4	7331.84	4329.93	76652.9	787539	162446	52214.3	477772	1.62202e+06	2.74109e+06	54024	43961.5	435091	73857.5	12902.6	507396	14439.3	220499	755397	332345	401875	11875.7	12540.2	11676.1	4930.59	157977	122584	6246	14102.8	5944.58	10065.9	5657.71	19457.1	33489.6	3.02204e+06	42093.1	214633	2.84994e+06	31828.4	940889	2.93472e+06
species	Streptohalobacillus salinus	5277.22	6713.55	53634.5	40550.2	9865.04	5825.95	9388.97	42758.4	7331.84	4329.93	76652.9	787539	162446	52214.3	477772	1.62202e+06	2.74109e+06	54024	43961.5	435091	73857.5	12902.6	507396	14439.3	220499	755397	332345	401875	11875.7	12540.2	11676.1	4930.59	157977	122584	6246	14102.8	5944.58	10065.9	5657.71	19457.1	33489.6	3.02204e+06	42093.1	214633	2.84994e+06	31828.4	940889	2.93472e+06
genus	Terribacillus	0	0	0	0	0	0	0	0	0	0	19401.9	259810	275358	19487.5	198032	275613	402558	19367	35700	142680	0	0	0	0	0	0	0	0	0	0	0	0	0	0	0	0	0	0	0	0	32210.5	1.42209e+06	19628.8	1.74886e+06	744267	34373.7	19403.7	1.519e+06
genus	Terrilactibacillus	414060	101914	199712	256287	79218.5	346224	161425	274620	1.04934e+06	117845	121822	495988	114222	122667	684752	178456	3.70358e+06	121295	108062	267514	58120.7	45688.2	720131	51495.1	138029	342425	305233	190992	42010.6	47206.6	638126	60091.3	386885	297958	193808	1.6892e+06	510020	168239	56288.6	94246.4	3.44051e+06	1.10047e+07	5.72978e+07	5.67914e+06	6.37009e+06	220640	7.72113e+06	6.1193e+06
species	Terrilactibacillus tamarindi	414060	101914	199712	256287	79218.5	346224	161425	274620	1.04934e+06	117845	121822	495988	114222	122667	684752	178456	3.70358e+06	121295	108062	267514	58120.7	45688.2	720131	51495.1	138029	342425	305233	190992	42010.6	47206.6	638126	60091.3	386885	297958	193808	1.6892e+06	510020	168239	56288.6	94246.4	3.44051e+06	1.10047e+07	5.72978e+07	5.67914e+06	6.37009e+06	220640	7.72113e+06	6.1193e+06
genus	Virgibacillus	1.94179e+06	490902	2.82133e+06	5.16913e+06	3.68194e+06	2.03568e+06	2.98648e+06	4.80967e+06	1.3368e+06	915128	790487	1.02269e+07	1.86919e+06	725526	6.6856e+06	1.37934e+07	2.29975e+07	984313	602044	8.06657e+06	462595	298799	9.4043e+06	454691	3.54519e+06	9.64179e+06	9.20148e+06	8.79316e+06	368585	397570	1.48621e+06	293838	8.65558e+06	7.09068e+06	4.12046e+06	3.85895e+06	410004	1.15347e+06	403842	1.30545e+06	1.20836e+06	4.42271e+07	2.62007e+06	6.04898e+06	2.40816e+07	1.55103e+06	1.96501e+07	5.73401e+07
species	Virgibacillus halodenitrificans	15755.6	17500.4	12528.8	78886.8	103034	31725	51089.1	70575.9	15920.1	16556.4	33517.1	55879.1	32324.4	34094.1	110238	32624.7	33056	33027.8	31859.9	38867.8	13355	13909.9	38480.7	13997.7	35832.7	127846	121425	12741.7	9770.73	16117.6	16823.5	16502.4	33400.3	59306.3	52116.5	17236.4	16915.1	17505.9	16749.2	17818.2	18061.3	181718	32002.6	18150.2	32201.7	18286.6	32485	368595
species	Virgibacillus indicus	126850	49436.7	156530	505650	543289	195253	531892	331725	42047.9	28743.3	0	0	0	0	0	0	0	0	0	0	4225.92	8222.27	6650.89	4031.88	7658.13	4642.48	123202	62918	5776.14	9986.75	80561.6	31947.2	515891	630337	519423	64027	44612.8	35254.8	46358.1	60127.2	0	0	0	0	0	0	0	0
species	Virgibacillus massiliensis	112679	36229.9	139065	383323	385076	95032.6	122978	245461	197741	30315.6	24011.4	37253.7	30096.6	22814.8	71549.3	26596.3	116762	25270.9	33730.3	11542.4	7387.13	6725.28	34691.5	4173.63	20445.3	49081.2	45235.1	20118	8308.89	4805.7	214521	26677.4	238748	236003	272468	167443	27879.4	295673	96072.3	29543.7	32120.2	132000	30079.7	30519.4	28580.7	28998.4	21359	431115
species	Virgibacillus necropolis	202863	64080.2	362892	914957	622773	234930	387887	531946	84557.8	141601	97126.7	628380	143467	119050	622449	745975	1.72902e+06	70729	101101	475861	37161.2	26205.2	419298	20929.1	235763	656879	648706	604260	24241.9	48038.8	39928.8	45308.6	788480	622324	525331	165625	48051	46895.9	47287.4	137206	107541	2.21778e+06	105726	109498	671253	114327	866631	4.11581e+06
species	Virgibacillus phasianinus	52589	12454.9	236535	150358	28190.3	43755.6	18213.3	322752	74539	327995	55373.6	685775	113262	50594.6	627816	809050	2.53351e+06	55706.4	60366.9	635144	45855.8	21219	636319	51591.6	371872	1.0246e+06	598976	706935	21664.6	25827.3	17284.9	16958.8	894759	387798	104171	17602.2	17854.8	17825.3	17626.6	18092	409043	2.82613e+06	57942.5	436515	1.59585e+06	100277	1.13517e+06	3.08486e+06
species	Virgibacillus profundi	150673	60531.3	136665	292949	383824	240822	239471	247544	17500.7	30607.9	52131.2	160968	66671.4	101667	136385	222212	404862	52630.3	57863.1	101201	22291	23000.5	232655	21267.5	103892	335970	207728	116516	14548.7	25154.2	99492.9	24468.9	282454	334275	325628	93704.5	24045	20059.5	23635.9	19535.2	56451.8	441802	49994.3	56713.7	123836	61891.5	176891	1.19946e+06
species	Virgibacillus salinus	37142.7	10930.7	59574.4	18225.4	20288.7	11642.1	20489.2	39771	42539.6	20081.1	35967.8	217099	21963.8	37854.4	110587	215633	601553	34175.3	25604.3	181203	9644.35	14642.5	327994	11355.6	99419.2	336733	218363	110677	8678.53	13644.4	19976.5	14883.4	187645	89675.8	61313.1	58672.9	11609.1	17890	11698.6	20401.5	22973.2	973767	28711.6	24178.2	276981	49319.9	533839	1652275
genus	Weizmannia	223838	278046	308737	347241	250951	245194	632579	260051	265166	214555	411520	376481	465593	313558	1.10669e+06	757211	944856	332853	363662	344916	54692.9	64921.5	245081	55768.3	147228	276121	389840	183853	72992.2	59744.9	293188	228530	365090	424489	1.19784e+06	318104	278463	294911	239476	275726	4.98253e+06	586269	1.48022e+06	1.41139e+06	1.092e+07	261920	468309	2.34809e+06
species	Weizmannia coagulans	206526	250838	257716	260280	221400	228243	602715	233568	232613	196005	375355	315709	446649	279195	1.08461e+06	319225	471307	294791	276092	300755	47541.1	60063.1	137456	48944.9	109806	223702	279451	138327	63216.8	53818.9	273631	212012	241611	241212	1.09303e+06	297444	261566	265468	222435	245998	4.95624e+06	455496	1.4515e+06	1.38641e+06	1.0877e+07	238188	356498	844325
species	Weizmannia ginsengihum	12132.7	14942.4	41338.4	81518.5	21203	12258.6	21093.8	21552.8	21321.1	12237.3	36165	60771.9	18944.1	34362.6	22084.1	437986	473550	38061.9	87570.2	44161	7151.86	4858.41	107625	6823.46	37421.6	52419	110389	45526.6	9775.4	5926.01	12504.9	10974	110931	175866	100427	12873.5	12298.9	21262.4	12208.8	21132.1	26286.6	130774	28720.4	24976.6	43047	23731.8	111811	1.50376e+06
family	Paenibacillaceae	604862	310517	754988	1.98881e+06	1.12973e+06	853252	1.06918e+06	987227	616873	322631	492231	2.48051e+06	562329	338453	2.29476e+06	6.604e+06	1.50659e+07	308062	1.0568e+06	2.16936e+06	372042	205526	3.89169e+06	152102	1.03089e+06	1.40685e+06	1.35932e+06	2.03992e+06	126675	261037	816712	178083	958925	1.91949e+06	1.36683e+06	1.25161e+06	228077	164968	158502	415568	1.19068e+06	1.42549e+07	1.35437e+07	2.09093e+06	1.24937e+07	922764	9.65511e+06	2.37479e+07
genus	Aneurinibacillus	21633.6	16781	50943.4	412412	63965.6	60652.4	259142	20589.6	23474.6	26366.5	14865.5	12594.1	7786.93	14124.7	9077.63	16465.9	8625.23	15645.2	20882.5	12116.4	0	0	0	0	0	0	0	0	0	0	29456.6	26573.5	63863.9	81680.5	129880	32519.6	19204.9	25401.4	20178.7	17965.5	10805.1	9154.09	18622.4	10266.6	17694.4	9754.9	16812.5	9268.74
species	Aneurinibacillus soli	13324.8	12092	31166.9	139360	25661.9	37073	114501	12681.7	17494.2	16239.9	14865.5	12594.1	7786.93	14124.7	9077.63	16465.9	8625.23	15645.2	20882.5	12116.4	0	0	0	0	0	0	0	0	0	0	18143.2	16199	10714.7	46000.3	100887	20029.7	11828.9	21045.3	12428.7	13388.6	10805.1	9154.09	18622.4	10266.6	17694.4	9754.9	16812.5	9268.74
genus	Brevibacillus	20805.7	7116.12	5188.58	74560.7	127931	52147	67025.1	78795.2	4473.07	7958.27	19173.3	19221.1	10043.5	18217.8	11708.2	21237.4	11124.7	20179	8615.44	15627.5	0	0	0	0	0	0	0	0	0	0	7123.42	9689.41	61977.5	74852.7	11479.9	6452.48	10925.9	6141.09	10398.7	5844.73	13936.2	8458.82	7683.02	13241.6	22821.9	12581.7	21684.5	11954.7
genus	Cohnella	50863.5	16044	176278	184664	43256.9	81940.8	12647.9	152774	31296.7	82429.1	72633.4	23134.8	79249.5	15135.9	112772	937429	1.07864e+06	16765.3	227010	94677.5	74709.9	71233.6	315097	39215.4	349310	276342	478609	305464	43785.2	62142	154516	15653.8	196460	368331	269985	78852.8	8833.89	11797.3	12053.9	37886.9	74154	322917	19955.7	11001.6	708780	10453.3	1.739e+06	5.71313e+06
genus	Paenibacillus	269622	171829	337105	962199	766256	391144	651493	598612	186417	171831	253748	1.10779e+06	266484	194911	971909	2.83997e+06	5.39723e+06	182821	621184	887935	120415	76019.5	604981	62153.2	300222	440749	556825	355171	57733.7	102950	271164	82615.9	400184	1.07038e+06	701047	323578	80446.7	89070.7	76557.8	177554	763527	4.2953e+06	1.19228e+07	1.03755e+06	7.10774e+06	261327	3.01728e+06	8.20214e+06
family	Planococcaceae	1.14517e+06	432678	1.13682e+06	4.61461e+06	3.13522e+06	1.21732e+06	3.84022e+06	1.50506e+06	2.22611e+06	591443	495066	2.80589e+06	576052	484058	2.69426e+06	4.26415e+06	9.88626e+06	346130	1.07849e+06	1.59903e+06	188243	174234	2.59563e+06	218781	756646	1.98613e+06	1.85381e+06	1.34033e+06	103813	250834	1.37526e+06	223630	2.53065e+06	2.71209e+06	1.65222e+06	2.49532e+06	1.03288e+06	794187	325340	773340	8.75335e+06	2.89436e+07	7.5907e+07	7.9216e+06	6.10753e+07	1.63764e+06	2.05241e+07	2.09036e+07
genus	Jeotgalibacillus	4493	60430.8	18766.1	29663	103124	73681.7	28697.7	4720.82	6242.3	11106	19183.2	19211.2	10048.6	18227.2	26675.1	21248.4	58411.1	20189.4	8619.88	40265.8	0	0	0	0	0	0	0	0	0	0	9940.95	6943.17	3719.3	94381.8	5317.83	9004.63	5061.2	8570.08	4816.95	8156.5	13943.4	199757	7686.98	13248.5	22833.7	12588.2	80206.9	649485
genus	Kurthia	6250.79	6232.78	11685	27751.8	49090.4	5662.04	129775	5949.13	4499.11	7618.31	0	0	0	0	0	0	0	0	0	0	4510.82	9073.71	18271.2	8101.55	7099.27	4106.08	7440.94	14926.9	7571.72	6589.59	8511.15	4577.5	5026.39	8942.71	5281.26	9396.16	5549.05	9872.6	5830.42	10373.2	0	0	0	0	0	0	0	0
genus	Planococcus	302067	82900.7	580494	945618	494289	350226	332532	655432	369377	280812	101783	1.63081e+06	254448	113182	1.00742e+06	2.92304e+06	4381137	29348.3	20081.7	849707	97191.6	64683.3	1.41717e+06	114547	546887	1.60446e+06	1.10854e+06	956672	28379.2	108218	236895	24732.3	1.53578e+06	1.24472e+06	607952	600722	96276.3	171088	20618.4	243655	668671	6.28076e+06	8.27418e+06	1.62267e+06	4.43361e+06	327147	4.15372e+06	8.32297e+06
genus	Planomicrobium	9180	4243.99	5696.29	9645.47	4910.76	8315.35	52620.5	8736.99	6607.46	11188.4	32230.8	20330.4	10517.8	18127.4	21544.9	421106	281166	16365.6	209996	15172.1	4074.99	10044.2	38192.5	4271.11	56217.7	26794.3	31387.6	3887.88	8502.96	4917.94	12499.6	9389.99	7381.84	4359.46	7756.14	4580.51	8149.41	4812.76	8562.63	5056.8	7579.93	8946.99	13749.2	7977.51	14470.4	8395.94	15229.3	861576
genus	Sporosarcina	293577	33853.1	30721.3	234406	158287	214576	419508	84153.1	1.08099e+06	29318.4	81973.8	942044	82536.8	145443	1.01145e+06	67104.5	4.21383e+06	66762.3	85564.5	324742	38717.2	39827.1	996065	31657.5	17837.1	104542	426084	199368	12270.9	55860.5	661383	19422.8	199107	94901.4	88814.5	1.68877e+06	722595	333848	137718	22076.6	6.97303e+06	2.20043e+07	6.74379e+07	6.14444e+06	1.30643e+07	734967	1.57274e+07	7.83455e+06
genus	Ureibacillus	266337	207280	158964	1.99195e+06	1313559	205679	2.00965e+06	133551	692350	115781	161446	133037	165416	133715	538128	146768	216662	159958	549042	266347	15778.5	19421.2	52314.5	43005.8	22852	121809	143843	68698.4	24782.7	42474	110171	112354	122047	149147	102886	116771	103698	210044	104765	106412	1.05341e+06	162595	121798	103959	4.3488e+07	524991	136509	1.24456e+06
species	Ureibacillus thermophilus	24022.9	10484.4	7887.6	261585	158028	28204.1	208926	11570.3	51349.6	17402.5	42108.8	33134.2	45972.4	37037.6	92680.3	37583	27716.8	61453.4	21211.7	66873.9	0	0	0	0	0	0	0	0	0	0	18181.6	12443.9	10592.7	18600.8	10847.2	19065.5	11128.3	19576.9	11436.6	15845.3	214917	27646	21736.8	21711.7	8.26659e+06	21447.3	37724.9	21239
family	Sporolactobacillaceae	984513	610321	207345	255961	628226	953401	649948	177335	2.46032e+06	303668	403991	1.95094e+06	731052	1.44483e+06	1.87931e+06	784557	8.40593e+06	286264	259924	967204	85829.8	86358.7	2.33766e+06	93818.4	180236	548050	837258	192846	97566.7	89768.7	665959	276340	407102	525284	501884	2.22772e+06	285855	244567	153995	373830	6.72216e+06	1.77442e+07	1.92128e+07	5.87078e+06	8.40757e+06	1.30162e+06	2.14064e+07	1.58116e+07
genus	Scopulibacillus	613594	273541	88919.1	190317	201982	491478	452636	97450.9	2.36947e+06	102624	351873	1.59451e+06	673820	1.41066e+06	1.57011e+06	238685	7.16074e+06	253432	216693	711753	68153.9	69497.6	1.80517e+06	78751.5	65938.1	97295.8	571897	72242.1	80102.8	71765.2	351761	94762	154259	134947	121883	1.86205e+06	156233	217927	94757.8	80100	6.31676e+06	1.49425e+07	1.91676e+07	5.66114e+06	7.50219e+06	1.21241e+06	1.89782e+07	1.18961e+07
species	Scopulibacillus darangshiensis	613594	273541	88919.1	190317	201982	491478	452636	97450.9	2.36947e+06	102624	351873	1.59451e+06	673820	1.41066e+06	1.57011e+06	238685	7.16074e+06	253432	216693	711753	68153.9	69497.6	1.80517e+06	78751.5	65938.1	97295.8	571897	72242.1	80102.8	71765.2	351761	94762	154259	134947	121883	1.86205e+06	156233	217927	94757.8	80100	6.31676e+06	1.49425e+07	1.91676e+07	5.66114e+06	7.50219e+06	1.21241e+06	1.89782e+07	1.18961e+07
genus	Sporolactobacillus	80199.7	14677.8	92867.4	61415.6	18534.6	73334.7	19474.4	75215.7	84673.2	190062	36998.9	339807	48000.4	18262.2	277431	532223	1.17409e+06	18467	32468.8	233210	11893.2	10852.3	523381	9549.7	103819	444401	255363	114543	9559.92	13212	48162.5	174557	247317	193561	104464	96466.4	11108.7	18164.7	18530.5	24028.5	286079	2.49338e+06	33128.9	187751	892684	55230.8	2.19792e+06	3.55111e+06
species	Sporolactobacillus laevolacticus	80199.7	14677.8	92867.4	61415.6	18534.6	73334.7	19474.4	75215.7	84673.2	190062	28829.5	329966	32404.8	9664.34	204038	509166	822885	10704.7	14288.2	210321	11893.2	10852.3	523381	9549.7	103819	444401	255363	114543	9559.92	13212	48162.5	174557	247317	193561	104464	96466.4	11108.7	18164.7	18530.5	24028.5	23112.3	1.49284e+06	12741.8	175922	871228	42781.5	710509	2.77502e+06
family	Staphylococcaceae	1.0659e+06	1.48084e+06	1.85395e+06	4.15617e+06	3.41307e+06	3.3622e+06	2.31372e+06	1.68871e+06	1.16118e+06	268925	875723	2400077	1.1747e+06	747969	1.41696e+06	937267	3.98507e+06	775954	821291	1.31355e+06	675327	721975	6.41263e+06	917739	868284	1.67035e+06	1.77302e+06	1.65764e+06	809191	754343	1.96994e+06	678777	2.32402e+06	3.31021e+06	2.87429e+06	1.82329e+06	958749	1.42091e+06	746113	1.31631e+06	1.18282e+06	4.22101e+07	2.95849e+06	1.05563e+06	9.9979e+06	988786	6.24631e+06	5.98265e+06
genus	Salinicoccus	26005.5	8513.13	10784.3	6368.85	12509.4	7387.61	11905.7	7031.1	86341.7	5490.58	45501.8	104814	32877.7	45985.5	145709	44890.4	713622	45137.1	35326.3	80756.9	6728.09	7047.2	162830	6642.27	6501.39	11877.7	27680.1	6828.78	7037.84	6472.29	22222.9	6252.24	11715	4677.43	7920.26	126910	13782.4	23057.9	7174.26	12148.1	435726	1.4952e+06	1.11646e+06	412929	759542	88155	1.50337e+06	1.1073e+06
genus	Staphylococcus	346934	344163	1.17476e+06	2.78123e+06	1.39334e+06	861107	792538	1.06706e+06	403446	242964	714417	1.25922e+06	901976	594883	977409	751114	2.77135e+06	594670	656050	822833	614345	609114	4.72789e+06	839862	709860	1.15666e+06	1.07386e+06	1.12404e+06	756028	625528	616067	264126	1.36447e+06	1.37832e+06	1.15189e+06	570772	265915	222450	119327	650192	584393	2.36698e+07	561640	527807	6.95413e+06	783764	3.44714e+06	4.21346e+06
species	Staphylococcus gallinarum	0	0	0	0	0	0	0	0	0	0	68411.9	48692.2	53327.4	72000.2	45745.1	61762.9	48144.5	65002.5	49052.4	49413	50570.8	61731.7	273911	297861	21010.6	252198	20560.5	24203.2	261215	64209.9	0	0	0	0	0	0	0	0	0	0	38431.7	584328	69711.1	40447.5	73367.5	42569.1	63773.3	44801.9
species	Staphylococcus kloosii	0	0	0	0	0	0	0	0	0	0	33170.6	27377.8	32048	31517.5	20255.6	36741.6	19246.2	34910.5	27491.3	27036.2	0	0	0	0	0	0	0	0	0	0	0	0	0	0	0	0	0	0	0	0	24110.2	932009	24516	22908.6	23294.2	21766.9	37515.1	20682.1
family	Thermoactinomycetaceae	1.77336e+07	2.04629e+07	1.04246e+08	3.03155e+08	6.36702e+07	5.67329e+07	4.75607e+07	9.92083e+07	4.47861e+07	3.37523e+07	2.55938e+08	4.80141e+07	6.1405e+07	3.054e+07	6.9567e+07	1.83793e+09	1.01659e+09	5.82388e+07	3.0173e+08	9.51737e+07	1.74154e+08	8.80872e+07	2.76965e+08	2.6041e+07	1.62653e+08	1.79418e+08	1.78479e+08	8.25692e+07	2.21581e+07	1.45757e+08	2.92865e+07	8.12744e+06	7.40186e+07	1.96273e+08	1.131e+08	3.06791e+07	8.95183e+06	2.01549e+07	9.16474e+06	2.37185e+07	8.25725e+07	3.43496e+08	8.43738e+07	3.70787e+07	1.5877e+08	8.72589e+07	4.87356e+08	1.93984e+09
genus	Desmospora	6308.19	10941.6	10462.5	142610	11792.3	6964.13	32218.5	17325.8	8764.21	5175.84	49151	55413.1	59344.8	47515.5	61474.4	459812	575142	45574.9	185433	55554	41452.1	14161.4	45520	14139.4	51647.2	79362.2	100831	51370.1	14979	16991.3	4632.88	4945.27	7844.82	4409.3	5413.17	12642.5	7105.93	12032.4	6763.01	11451.7	57792.2	66635.4	65361.8	57626	58635.4	60379.2	150582	2.79118e+06
species	Desmospora activa	6308.19	10941.6	10462.5	142610	11792.3	6964.13	32218.5	17325.8	8764.21	5175.84	49151	55413.1	59344.8	47515.5	61474.4	459812	575142	45574.9	185433	55554	41452.1	14161.4	45520	14139.4	51647.2	79362.2	100831	51370.1	14979	16991.3	4632.88	4945.27	7844.82	4409.3	5413.17	12642.5	7105.93	12032.4	6763.01	11451.7	57792.2	66635.4	65361.8	57626	58635.4	60379.2	150582	2.79118e+06
genus	Kroppenstedtia	9.18441e+06	1.1128e+07	5.15239e+07	1.76705e+08	3.6469e+07	2.72384e+07	2.90395e+07	4.83499e+07	2.26779e+07	1.89041e+07	1.68324e+08	2.69025e+07	3.63765e+07	2.08619e+07	3.75274e+07	1.12086e+09	5.83716e+08	3.16512e+07	1.71069e+08	5.43251e+07	1.12785e+08	5.67329e+07	1.60988e+08	1.47771e+07	8.83594e+07	1.00965e+08	9.61922e+07	3.80903e+07	1.26331e+07	9.41414e+07	1.28446e+07	5.79103e+06	3.52313e+07	9.4564e+07	5.3695e+07	1.51214e+07	5.68819e+06	9.2673e+06	5.52359e+06	1.26016e+07	5.16504e+07	1.99677e+08	4.82532e+07	2.36913e+07	9.15766e+07	5.12189e+07	2.59866e+08	9.67439e+08
species	Kroppenstedtia eburnea	9.05028e+06	1.08595e+07	4.98607e+07	1.72485e+08	3.55715e+07	2.63488e+07	2.8391e+07	4.69202e+07	2.19172e+07	1.84341e+07	1.63731e+08	2.64104e+07	3.51469e+07	2.0401e+07	3.68386e+07	1.0881e+09	5.62038e+08	3.14169e+07	1.65885e+08	5.27601e+07	1.08847e+08	5.55629e+07	1.54279e+08	1.43651e+07	8.5584e+07	9.83459e+07	9.34578e+07	3.73095e+07	1.24719e+07	9.20245e+07	1.2728e+07	5.70574e+06	3.41392e+07	9.16497e+07	5.20256e+07	1.48642e+07	5.60882e+06	9.14351e+06	5.45195e+06	1.23326e+07	5.02846e+07	1.94352e+08	4.80393e+07	2.3427e+07	9.09188e+07	5.01428e+07	2.50594e+08	9.52456e+08
species	Kroppenstedtia pulmonis	20985.3	23341.2	224310	312895	39544.4	63125.2	22720.1	163189	40070.2	80048.5	163393	100022	76357.8	90751.7	89835.8	1.31923e+06	669194	83909.7	907193	93889.3	90229.2	38122.8	195861	42894.6	286391	311700	339672	59165.9	34282.7	48684.8	23575	25126.3	168528	461590	293595	24108.7	23639.1	24358.3	22498.3	27620.8	77818	87636.2	65580.8	81144	68604	84682	79624.8	2.24167e+06
genus	Marininema	29213.7	97881.8	221149	318213	68385.7	123941	17618.5	226484	53051.8	47438.2	66744	34936.8	42369.8	41368	108398	1.18377e+06	930197	44366.9	491329	85759.6	103376	23638.2	149851	11850.4	177964	223984	254065	92317.7	11218.7	38681.9	48617.1	28978.5	198067	411753	268673	58420.2	28711.5	26277	29658.2	89148	43308.7	112505	50565	42099.8	48595.8	41000.9	453470	4.71562e+06
genus	Melghirimyces	1.02468e+06	943910	5.52725e+06	1.01707e+07	1.62457e+06	3.26235e+06	423179	5.35216e+06	1.24814e+06	1.35041e+06	3.87405e+06	2.1397e+06	1.88044e+06	676724	3.23873e+06	5.24994e+07	3.67738e+07	1.48949e+06	1.03358e+07	3.4853e+06	3.52474e+06	1.29033e+06	7.0815e+06	851161	7.52696e+06	7.35647e+06	9.20685e+06	6.19712e+06	467695	1.91857e+06	1.58506e+06	285448	3.70099e+06	1.0123e+07	6.38634e+06	2.30582e+06	402043	754484	303976	1.41958e+06	1.0493e+06	8.38742e+06	2.90132e+06	1.11707e+06	7.31961e+06	2.53234e+06	2.06226e+07	1.40258e+08
species	Melghirimyces algeriensis	82627.7	123262	684124	1.52366e+06	222502	633511	73320.7	781898	114082	128860	645174	237112	262605	146430	396271	7.38313e+06	3.60121e+06	196991	1.96239e+06	501590	614424	207548	1.09567e+06	130466	1.02138e+06	932053	1.04767e+06	674408	111012	302109	166801	66025.7	560462	1.26444e+06	803320	159673	59490.2	67294.1	62336.8	105915	195045	602115	155556	148715	148585	209220	1.61654e+06	1.30206e+07
species	Melghirimyces profundicolus	707593	371493	3.27036e+06	6.13983e+06	855572	1.46985e+06	156675	2.75747e+06	867489	975490	2.17654e+06	1.303e+06	1.06583e+06	122012	1.84301e+06	3.51274e+07	2.6844e+07	889781	5.40492e+06	1.98796e+06	2.17646e+06	827224	4.37631e+06	567118	4.70888e+06	4.68928e+06	5.95934e+06	4.45576e+06	229257	1.25605e+06	1.05558e+06	36654.7	1.62265e+06	4.09575e+06	3.22794e+06	1.6332e+06	175789	354316	66136.7	639038	418021	6.76352e+06	2.33386e+06	545528	6.396e+06	1.77593e+06	1.60085e+07	9.63775e+07
species	Melghirimyces thermohalophilus	183576	343228	1.25016e+06	2.02523e+06	437146	919308	153090	1.47407e+06	188353	208432	790384	467221	427275	331571	729952	8.17378e+06	4.77852e+06	324206	2.40847e+06	743523	564350	164112	1.24087e+06	121255	1.37256e+06	1.28546e+06	1.6691e+06	755474	93397.1	191728	270156	148147	1.11671e+06	3.71337e+06	1.90756e+06	390407	121945	292346	138957	561596	328166	911390	328416	315935	693241	449223	2.0369e+06	2.28269e+07
genus	Novibacillus	18072.7	10554.4	42155.2	202716	74663.6	28386.3	57975.6	110590	10412.2	18028.4	7946.77	12410.4	14056.1	7943.57	14128.2	15387.7	14067.4	15729.6	14315.2	15175	0	0	0	0	0	0	0	0	0	0	18312	17978.1	56325.1	33799.1	18669.3	18755.1	18440.2	10567.9	18256.1	10474.7	14614.5	13678	14728.2	14426.6	14974.5	14276.4	15260	14163.6
species	Novibacillus thermophilus	18072.7	10554.4	42155.2	202716	74663.6	28386.3	57975.6	110590	10412.2	18028.4	7946.77	12410.4	14056.1	7943.57	14128.2	15387.7	14067.4	15729.6	14315.2	15175	0	0	0	0	0	0	0	0	0	0	18312	17978.1	56325.1	33799.1	18669.3	18755.1	18440.2	10567.9	18256.1	10474.7	14614.5	13678	14728.2	14426.6	14974.5	14276.4	15260	14163.6
genus	Paludifilum	77593.6	280544	1.26556e+06	2.34277e+06	341596	901549	214712	1.34251e+06	330021	102770	956443	636548	362994	93055.9	719561	9.21168e+06	7.0395e+06	87758.2	4.3613e+06	765935	721816	220400	1.7902e+06	256050	1.44347e+06	1.66992e+06	2.0181e+06	917788	139180	275171	265633	32767.4	1.0511e+06	2.49837e+06	1.53106e+06	453817	29836.3	219742	29421.6	315203	72931.3	1.01818e+06	83378.8	72249.5	640486	242928	2.60733e+06	2.19358e+07
species	Paludifilum halophilum	77593.6	280544	1.26556e+06	2.34277e+06	341596	901549	214712	1.34251e+06	330021	102770	956443	636548	362994	93055.9	719561	9.21168e+06	7.0395e+06	87758.2	4.3613e+06	765935	721816	220400	1.7902e+06	256050	1.44347e+06	1.66992e+06	2.0181e+06	917788	139180	275171	265633	32767.4	1.0511e+06	2.49837e+06	1.53106e+06	453817	29836.3	219742	29421.6	315203	72931.3	1.01818e+06	83378.8	72249.5	640486	242928	2.60733e+06	2.19358e+07
genus	Planifilum	42032.1	35538.9	416229	470333	42139.2	168670	19846.8	227811	44320.5	246217	152407	65487	44761.8	40838.2	139638	1.67837e+06	1.09968e+06	36032.3	600096	104171	190532	44595.5	431454	16186.5	473199	433090	500272	43638.4	17270.8	56361.3	23036.2	20872.3	240744	541215	210055	25431.5	22846.8	26721.1	24005.2	20502.5	49484.3	47521	48570	47604	47212.1	45848.1	335650	5.37525e+06
genus	Thermoactinomyces	394945	83011.1	686620	1.29368e+06	1.06814e+06	653106	734836	353608	850872	66028.1	613352	178167	197413	345873	71165.1	158277	106227	54522.1	107053	393054	19934.3	17861	16272.9	20364.4	21839.7	18869.3	22235.8	19380.4	17025.6	16316.4	94306.4	63124.3	332724	863793	383776	127079	60759.4	999673	232803	93727.6	1.35626e+06	91742.2	2.10831e+06	1.43948e+06	978958	57820.3	54602.7	311892
genus	Thermoflavimicrobium	19718.4	22863	68722.6	274628	37214.4	68844.9	19702.9	99436.8	31820.6	90635.8	66978.6	48422.6	28911.2	25476.9	43644.6	417968	548534	28219.6	432421	53186.8	133161	47839.6	272500	20565.3	181921	351370	517564	154152	12633.7	46060.1	26754.5	19129.9	89093.8	323628	159818	45403.8	13461.8	29065.9	13844.9	38159.6	25645.9	101065	33589.6	31519.8	83060.5	24800.7	987279	7255141
order	Lactobacillales	4.39711e+06	1.81044e+07	5.19849e+06	1.03187e+07	6.8334e+06	9.3031e+06	7.11569e+06	8.45032e+06	1.51603e+07	1.00159e+07	3.64268e+06	8.34593e+06	7.15862e+06	5.38917e+06	3.89022e+06	1.33801e+07	1.43396e+07	9.62578e+06	4.89332e+06	3.01178e+06	524170	1.05516e+06	2.11093e+06	2.54645e+06	1.0216e+06	1.21206e+06	1.95585e+06	2.00348e+06	1.66352e+06	1.96304e+06	1.06428e+07	2.32465e+06	1.35379e+07	1.06097e+07	4.92164e+06	8.51412e+06	5.58434e+06	2.57507e+07	1.8077e+07	3.4399e+06	1.00156e+07	1.92851e+07	1.1508e+08	1.1875e+07	7.57353e+07	4.94457e+06	1.34514e+07	4.24652e+07
family	Aerococcaceae	133265	12886.1	77998.4	356495	469896	130710	922493	220709	22702.4	12760.3	27164.2	27515.3	35928.6	26962.7	30192.9	27781	57879.3	27436.7	20391.9	29309	15011.7	15361.7	11275.3	18830.7	13893.9	14013.3	155937	14496.5	12158.5	12456.2	14255.7	12320.2	396981	521377	375065	62433	17648.8	16536.1	9765.63	19479.9	129412	96686.4	20026	27291.5	19947.8	35235.4	256179	198170
genus	Facklamia	128589	4554.19	69257.2	351582	462360	126475	878960	216259	12563	7061.26	15899.4	14218.9	14423.7	15107	15141.4	17611	38464.5	16733.3	12372.9	12959	15011.7	15361.7	11275.3	18830.7	13893.9	14013.3	155937	14496.5	12158.5	12456.2	7888.82	6201.04	385654	514687	363163	55404.1	5143.3	9150.71	5404.1	11720.1	36062.9	78393.2	11033.8	10980.6	10483.9	18068.9	246219	180103
family	Carnobacteriaceae	106136	155960	23540.4	536993	430140	137248	435041	60999.8	190112	34161.8	29179.5	30441.8	28768.7	28721	48297.3	30326.8	28059.2	29714.4	30400.6	54849.4	7047.02	4423.67	3888.7	6723.44	4477.62	7741.66	4272.02	7386.18	9632.11	5839.14	32913.5	29315.8	53255.8	190194	155551	27705.6	28793.4	35240.9	69123.4	41518.8	138569	24147.8	15562.4	27524.1	803779	27594.1	30599.1	27736.2
genus	Alkalibacterium	69992.4	24799.3	18187	256232	281389	44814.3	202875	52788.8	26066.7	23647	19445.4	18952.1	10186	18476.3	11874.4	21538.8	11282.6	20465.4	8737.72	15849.3	7047.02	4423.67	3888.7	6723.44	4477.62	7741.66	4272.02	7386.18	9632.11	5839.14	21166.4	19324.2	23644	171862	116236	23400.9	21134.6	30717.9	20114.7	36766.4	14134	8340.44	7792.06	13429.6	23145.8	12760.3	21992.3	12124.3
family	Enterococcaceae	97143.3	35690.1	110236	529714	489383	159166	1.1775e+06	83061.4	366089	27360.5	227612	99093.3	142731	127689	308314	121219	606641	261759	44102.2	179994	9789	45199.7	125922	9807.49	16553.4	217511	279910	473803	16961.6	81536.1	26259.9	31407.6	82189.3	86862.7	64535.1	94788.9	29282.3	47328.7	29126.8	32621.8	995610	1.19761e+06	58089	226660	9.29574e+06	57729.8	916595	853780
genus	Enterococcus	84005.1	26866.5	96252.1	477540	429029	139316	945839	76239.1	331438	20761.8	227612	99093.3	142731	127689	308314	121219	606641	261759	44102.2	179994	9789	45199.7	125922	9807.49	16553.4	217511	279910	473803	16961.6	81536.1	19629.8	24927.3	74976.2	80192.3	57457.4	88062	22322.6	40528.8	22268.2	25732.1	995610	1.19761e+06	58089	226660	9.29574e+06	57729.8	916595	853780
family	Lactobacillaceae	3.61474e+06	1.7467e+07	4.62776e+06	7.65388e+06	4.19637e+06	8.28722e+06	3.26586e+06	7.50585e+06	1.4204e+07	9.85835e+06	2.99087e+06	7.90065e+06	5.97034e+06	4.97892e+06	3.22773e+06	1.06931e+07	1.10735e+07	9.00102e+06	4.28476e+06	2.47231e+06	430360	961986	1.73337e+06	2.50316e+06	915325	903325	1.34985e+06	1.37002e+06	1.61735e+06	1.80291e+06	1.0238e+07	1.95218e+06	1.24319e+07	9.00858e+06	3.548e+06	7.77394e+06	5.36953e+06	2.47968e+07	1.73151e+07	3.07698e+06	8.33941e+06	1.62097e+07	1.14884e+08	1.14785e+07	6.27319e+07	4.5737e+06	1.08379e+07	3.7277e+07
genus	Companilactobacillus	260820	1.54035e+06	210918	342888	240347	542508	266054	259498	2.62642e+06	213131	14633.5	16811.1	7665.38	13904.2	8935.93	16208.8	8490.58	15401	20556.5	11927.2	5981.06	5809.45	9413.19	5706.43	3800.32	6570.63	10341.1	6268.92	8175.12	4955.89	424736	200810	945219	382621	196009	236051	181115	238984	183204	233855	10636.4	9011.19	18331.7	10106.3	17418.1	9602.62	16550.1	9124.05
genus	Latilactobacillus	150175	74319.6	80262.7	1.3207e+06	80596.7	257147	78768.4	1.44159e+06	2.3615e+06	76549.8	26645.2	28299	38110.8	27232	222633	25679.2	51697.7	26128.1	24460	58094.9	0	0	0	0	0	0	0	0	0	0	67207.8	75370.7	79406.9	66939.6	79466.1	66835.3	79719.7	79237.7	71663.3	78864.9	26249.2	30220.3	24872.1	25783.6	25161	25385.5	25515.6	25053.7
species	Latilactobacillus curvatus	42796.5	20522.1	28474.6	728987	33455.6	144226	22652.9	757704	1.10636e+06	19947	7926.48	14872.1	12980.4	7531.45	54927.8	8779.8	41378	8342.24	11134.8	45684.4	0	0	0	0	0	0	0	0	0	0	20606.3	22549.8	26961.3	20981.6	27194.7	21408.4	27494.8	21887.5	19357	22420.1	18011.5	20461	9929.72	17113.8	9434.85	16260.9	8964.64	15450.5
genus	Ligilactobacillus	79358.8	22641.8	197141	158082	35406	5949.54	11121.8	161658	41325.8	8005.14	16133.1	258771	114401	31629.3	213329	130749	517133	16110.4	29634.9	157241	31491.5	17457.2	389455	33003.3	216619	560062	760885	392643	21500.3	12834.4	93952.5	4356.3	655875	624499	312558	258697	5830.81	10373.9	6126.46	351371	29043.7	2.20494e+06	30768	90893.7	1.14925e+06	28615	614531	3.30304e+06
genus	Pediococcus	998186	3.37127e+06	1.07558e+06	801736	1.46356e+06	3.4426e+06	468091	1.63125e+06	1.03889e+06	757937	237272	2.34828e+06	1.73675e+06	205682	230090	586122	544050	1.0405e+06	128771	323502	82426.3	156608	617421	342545	101747	142334	268969	617638	71741.5	220095	1.3166e+06	540951	2.09293e+06	590848	852920	2.97654e+06	1.3317e+06	1.30098e+07	9.16899e+06	669580	783872	3.8223e+06	1.50207e+07	2.9743e+06	3.932e+07	486690	1.50589e+06	987008
species	Pediococcus acidilactici	79625.4	1.25191e+06	248544	154322	608732	1.38451e+06	92082.5	477831	268809	84468	33451.8	41456.4	138131	32924.4	31870.2	17964	32148.4	34066.6	17956.6	31854.2	20461.4	20661.7	144080	20015.6	24477.7	33140.5	24130.9	20952.4	16071.1	18940.3	95980.8	80704.8	233827	89943.8	158788	458940	82427.8	383400	260576	86650.7	31545.4	891605	17834.3	31541.4	17855.3	31619.8	340745	31780.8
species	Pediococcus pentosaceus	562243	388516	330614	244399	159193	221525	119207	248279	247458	331059	138196	1.68606e+06	978267	96284.7	137313	386358	340071	780711	70752	199793	50563.8	100068	246991	240958	49481.1	98012.6	229999	357358	44620.3	151794	598362	216695	874208	227738	253220	1.01745e+06	693065	6.22488e+06	4.65934e+06	274248	577901	1.39065e+06	1.49619e+07	2.10644e+06	2.76953e+07	280210	521245	350824
genus	Weissella	599102	6.35188e+06	910651	1.14032e+06	486596	575318	442317	1.05665e+06	2.3599e+06	2.41197e+06	191634	378028	144926	113803	124833	127863	132450	514081	87263.7	159323	19354.3	373431	61884.1	694474	339858	17617.7	77394.2	92812.3	691280	549824	4.52893e+06	280701	4.7569e+06	4.55737e+06	652396	725461	570337	3.13389e+06	1.59661e+06	312397	810274	615652	5.10714e+07	493749	2.09792e+06	117433	103338	101774
species	Weissella cibaria	110404	31302.8	143646	196291	12443.8	21578.3	12489.9	112413	318688	32159	27562.5	36819.2	31563	32146.3	38325.4	35188.9	18985.6	34086.4	24681	59176.2	5579.78	8888.74	10111.6	5848.32	8781.64	5079.12	20259.9	5323.57	4082.27	6734.01	400898	16925.2	338726	324308	42180.8	12430.4	31581.5	74772.9	52431.8	12467.4	111594	20784.5	6.28466e+06	28182.5	36897.1	27822.5	35664.3	27535.3
species	Weissella paramesenteroides	53661.7	189938	52020	46715.5	18611.5	18725.1	17966.1	68171.3	97735.2	2.01308e+06	0	0	0	0	0	0	0	0	0	0	7796.02	356816	33324.4	665759	319768	7096.51	4509.06	7438.04	643479	538933	320365	13812.4	135748	80735.6	23773.4	195177	103180	1.56185e+06	474101	16408.6	0	0	0	0	0	0	0	0
family	Streptococcaceae	186098	227177	209134	551059	344702	259217	168989	270430	192446	24728.2	243003	142330	932239	199127	161572	1.49546e+06	1.88132e+06	264801	342851	185414	61962.9	28186.2	236474	7920	71349.3	69472.6	165880	137772	7415.34	60298.4	274708	236586	139901	381209	373099	340078	85085.6	98276.3	73136.4	203279	148834	974720	66870.9	95015.6	1.11943e+06	83144	844650	2.22971e+06
genus	Lactococcus	178270	217220	197966	513258	339845	250576	164366	261682	181571	18305.9	229392	130798	909950	186194	153261	1.40051e+06	1.87342e+06	250477	312257	174320	61962.9	28186.2	236474	7920	71349.3	69472.6	165880	137772	7415.34	60298.4	268959	229272	130167	321187	353083	334871	76268.4	93320.5	64744.7	198562	138940	966338	49820.1	85615.5	1.10323e+06	74212.3	829257	2.06358e+06
species	Lactococcus garvieae	150746	104365	174109	453738	280543	168122	115091	193814	166218	6159.6	211614	109814	899094	167484	143948	1.38446e+06	1.86362e+06	233585	299601	152508	61962.9	28186.2	236474	7920	71349.3	69472.6	165880	137772	7415.34	60298.4	222519	212418	111406	290018	333487	325022	59435.6	60319.5	25581.7	179369	131117	957104	35628.8	77381.5	1.08829e+06	65546.4	813538	2.05446e+06
class	Clostridia	1.23188e+06	754249	2.45403e+06	4.44742e+06	2.34542e+06	2.73673e+06	1.95189e+06	2.76234e+06	1.25811e+06	744688	1.63902e+06	2.51164e+06	1.2026e+06	723559	2.78644e+06	1.41287e+07	1.60722e+07	1.99387e+06	3.3902e+06	2.89697e+06	941949	427073	4.10826e+06	754322	2.01856e+06	4.03399e+06	3.79592e+06	2.45867e+06	417710	630377	1.31449e+06	752675	2.77264e+06	5.15788e+06	3.5702e+06	2.56596e+06	723080	966511	351680	1.44073e+06	3.50928e+06	1.11542e+07	1.60726e+07	1.37151e+06	1.99446e+07	1.03935e+06	1.15687e+07	3.85933e+07
order	Eubacteriales	1.1858e+06	748901	2.22201e+06	4.30268e+06	2.33741e+06	2.732e+06	1.94427e+06	2.53962e+06	1.25215e+06	492612	1.63009e+06	1.85198e+06	1.0795e+06	714168	2.19531e+06	1.30282e+07	1.40011e+07	1.98539e+06	3.37034e+06	2.39937e+06	932121	409680	3.53945e+06	744021	1.72049e+06	3.16383e+06	3.21227e+06	1.98693e+06	404351	546872	1.2732e+06	745393	2.26319e+06	4.7985e+06	3.41234e+06	2.43856e+06	718254	833565	347087	1.43296e+06	3.49701e+06	8.53011e+06	1.60504e+07	1.35859e+06	1.99212e+07	1.02575e+06	1.07283e+07	3.51825e+07
family	Clostridiaceae	130810	73101.6	427980	748344	532591	321749	447016	446009	78689.5	306216	75424.2	90551.3	99025.9	288528	233584	477331	655726	1.43937e+06	252141	238400	68022.6	58161.4	251326	352519	117319	439416	373756	71114.1	155175	42433.4	156928	60399.1	429812	1.04466e+06	475479	194268	61532.6	295094	66396.9	144790	190743	528087	69557.3	79425.5	70895.4	82317.9	955963	2.26243e+06
genus	Clostridium	121957	52044.5	303353	492447	449512	200955	409636	323402	48193	284843	41725.7	60426	78447.9	253062	205130	231181	104953	1.40735e+06	182561	202943	15371.5	49942	70825.4	348486	19994.7	318130	151483	27430.7	149397	20175.6	44594.9	42940	306184	652801	250369	57226.8	49158.7	273538	53923.8	48328.7	47697.3	38059	42657.2	48858.6	42584.3	50147.6	80017.2	509892
species	Clostridium beijerinckii	79753.7	18528.9	73331.4	98615	297470	71877	205287	111770	17437.1	147318	18029.5	20440.5	9444.29	17130.9	120975	19970.4	10461	18975.2	8101.46	83844.4	4445.97	9206.07	8056.88	175231	6997.2	62555.8	7333.96	4241.82	64249.5	5365.66	14462.7	16898.5	82805.5	64035.2	58800.3	15966.5	12816.8	148440	13466.7	13344.9	13104.8	8995.47	22586	12451.7	21460.4	11831.1	20390.9	11241.5
family	Lachnospiraceae	205853	59220.1	117747	185292	106589	144545	92381	85567	248767	52121.1	113854	552158	126164	253637	454343	476936	2.5473e+06	59210.3	54862.3	499652	55160.6	58590.8	739897	114860	136332	278069	260710	436583	96224.9	98162.6	114349	19864.9	175317	117022	129114	448844	40804.9	59192.1	33584.5	94016.4	810436	3.72369e+06	1.67011e+06	566162	1.50788e+06	238968	3.63272e+06	5.5812e+06
family	Oscillospiraceae	572773	421752	1.02356e+06	1.90113e+06	806844	1.73887e+06	394603	1.05576e+06	705525	62290.8	860692	944332	172527	56090.1	989588	8.4235e+06	8.32744e+06	410098	2.03846e+06	1.19144e+06	600232	199635	1.93059e+06	132043	855880	1.73935e+06	1.88048e+06	1.24422e+06	53724.1	268166	701658	576015	902380	1.98814e+06	1.77696e+06	1.38817e+06	519492	294383	158271	867104	1.27312e+06	3.54942e+06	9.6994e+06	34562.6	4.22263e+06	322496	5.0932e+06	1.81858e+07
family	Peptococcaceae	52432.4	30654.2	164709	330470	210806	219306	194530	249329	27976.2	27141.4	37239.1	8860.06	17322.3	9549.78	33123.5	448934	314231	8621.63	113402	40144.6	87117.8	14286.6	182997	13455.4	219894	208456	220725	66073.7	11797.2	11685.6	29067.4	26429.8	145779	371863	141103	31087.7	30461.9	32210.6	31238.9	41763.9	12483.7	20132.8	22644.2	13138.5	7623.2	13827.7	67502.5	1.39173e+06
order	Halanaerobiales	46084.2	5348.27	232026	144746	8007.95	4729.22	7621.5	222727	5951.63	252077	8922.5	659657	123094	9390.49	591128	1.10048e+06	2.07116e+06	8477.82	19856.7	497601	9827.84	17392.7	568807	10300.8	298073	870166	583645	471746	13359.5	83505.9	41292.5	7282.27	509445	359386	157865	127396	4825.52	132946	4592.65	7776.69	12275.5	2.62409e+06	22266.5	12919.4	23434.4	13597	840404	3.41077e+06
class	Erysipelotrichia	691633	28823.9	6748.42	210340	77933.7	270560	349825	4399.79	1.2347e+06	10350.8	57781.8	554220	82062.8	87909.8	810037	312540	7.25647e+06	38535.1	432651	466633	81877.8	64038.5	1.347e+06	17774.2	4236.2	110830	782083	216769	7303.13	69189.3	286554	9449.83	41926.7	8817.83	68143.9	2.84222e+06	360650	166425	46626.2	7601.84	8.41945e+06	2.52001e+07	4.1207e+07	6.36421e+06	1.41787e+07	975903	3.06885e+07	2.36721e+07
order	Erysipelotrichales	691633	28823.9	6748.42	210340	77933.7	270560	349825	4399.79	1.2347e+06	10350.8	57781.8	554220	82062.8	87909.8	810037	312540	7.25647e+06	38535.1	432651	466633	81877.8	64038.5	1.347e+06	17774.2	4236.2	110830	782083	216769	7303.13	69189.3	286554	9449.83	41926.7	8817.83	68143.9	2.84222e+06	360650	166425	46626.2	7601.84	8.41945e+06	2.52001e+07	4.1207e+07	6.36421e+06	1.41787e+07	975903	3.06885e+07	2.36721e+07
family	Erysipelotrichaceae	691633	28823.9	6748.42	210340	77933.7	270560	349825	4399.79	1.2347e+06	10350.8	57781.8	554220	82062.8	87909.8	810037	312540	7.25647e+06	38535.1	432651	466633	81877.8	64038.5	1.347e+06	17774.2	4236.2	110830	782083	216769	7303.13	69189.3	286554	9449.83	41926.7	8817.83	68143.9	2.84222e+06	360650	166425	46626.2	7601.84	8.41945e+06	2.52001e+07	4.1207e+07	6.36421e+06	1.41787e+07	975903	3.06885e+07	2.36721e+07
class	Tissierellia	147605	34954	45995.3	133139	271940	88436.3	75731.1	82687.9	52591	50344.6	208906	478475	375286	598293	204070	87579.8	99598.4	669137	111666	145788	4508.42	90024.6	8170.06	180472	34765.2	4103.9	9840.26	4301.41	222105	153644	50994.5	46784.3	52808.3	51486.2	51882	52103.8	33329	44081.1	42096.6	44511	571164	111953	112121	87357.3	1.2347e+07	245006	87648.5	100937
order	Tissierellales	0	0	0	0	0	0	0	0	0	0	163153	434626	306333	552638	149828	26393.8	45518.9	607508	43599.2	99711.4	4508.42	90024.6	8170.06	180472	34765.2	4103.9	9840.26	4301.41	222105	153644	0	0	0	0	0	0	0	0	0	0	532542	55904.1	43668.9	48525.1	2.28405e+06	190296	26596.8	46588.6
family	Tissierellaceae	0	0	0	0	0	0	0	0	0	0	163153	434626	306333	552638	149828	26393.8	45518.9	607508	43599.2	99711.4	4508.42	90024.6	8170.06	180472	34765.2	4103.9	9840.26	4301.41	222105	153644	0	0	0	0	0	0	0	0	0	0	532542	55904.1	43668.9	48525.1	2.28405e+06	190296	26596.8	46588.6
genus	Sporanaerobacter	0	0	0	0	0	0	0	0	0	0	155236	419736	293368	529120	134714	17624.1	31157.8	599176	32477.3	79537.5	4508.42	90024.6	8170.06	180472	34765.2	4103.9	9840.26	4301.41	222105	153644	0	0	0	0	0	0	0	0	0	0	514552	35419.5	33750.6	31431.1	1.01388e+06	174054	17642.6	31156
species	Sporanaerobacter acetigenes	0	0	0	0	0	0	0	0	0	0	155236	419736	293368	529120	134714	17624.1	31157.8	599176	32477.3	79537.5	4508.42	90024.6	8170.06	180472	34765.2	4103.9	9840.26	4301.41	222105	153644	0	0	0	0	0	0	0	0	0	0	514552	35419.5	33750.6	31431.1	1.01388e+06	174054	17642.6	31156
phylum	Ignavibacteriae	38746.3	119963	323536	306775	55173.4	118416	15640.3	192253	143146	1.00626e+06	353997	1.21557e+06	585684	23554.7	614232	2.2271e+06	2.21861e+06	21265.4	796974	477343	172173	430103	783881	161733	474069	720435	661356	459849	13267.1	687337	188614	14974.2	384076	730532	484279	247381	14541.5	16511.8	14606	123907	30791.3	2.59433e+06	31326.4	32406.4	3.30683e+06	697892	1.67407e+06	6.7098e+06
class	Ignavibacteria	38746.3	119963	323536	306775	55173.4	118416	15640.3	192253	143146	1.00626e+06	353997	1.21557e+06	585684	23554.7	614232	2.2271e+06	2.21861e+06	21265.4	796974	477343	172173	430103	783881	161733	474069	720435	661356	459849	13267.1	687337	188614	14974.2	384076	730532	484279	247381	14541.5	16511.8	14606	123907	30791.3	2.59433e+06	31326.4	32406.4	3.30683e+06	697892	1.67407e+06	6.7098e+06
order	Ignavibacteriales	38746.3	119963	323536	306775	55173.4	118416	15640.3	192253	143146	1.00626e+06	353997	1.21557e+06	585684	23554.7	614232	2.2271e+06	2.21861e+06	21265.4	796974	477343	172173	430103	783881	161733	474069	720435	661356	459849	13267.1	687337	188614	14974.2	384076	730532	484279	247381	14541.5	16511.8	14606	123907	30791.3	2.59433e+06	31326.4	32406.4	3.30683e+06	697892	1.67407e+06	6.7098e+06
phylum	Planctomycetes	20879.1	12570.2	55906.3	85090.8	65142.9	74003.9	85214.1	20916.7	90597.2	166159	224620	71793	354160	304619	86004.3	1.22318e+06	642607	1.49927e+06	924727	124203	64331.3	89944.2	131076	100536	96874.1	83440.5	64297.9	96927.3	54275.3	102788	12419.8	20910.7	12656.4	12282	21217.6	12174.2	21056.4	12096.1	20946.7	12047.7	42469.6	183593	915479	154367	492318	391381	418251	642850
class	Planctomycetia	0	0	0	0	0	0	0	0	0	0	213470	58632.7	145375	61619.4	16952.9	1.21311e+06	623391	303817	717595	45783.5	59341.2	82981	123222	95774.5	87831.2	77958.5	55670.2	91697	47454.7	98653.3	0	0	0	0	0	0	0	0	0	0	27130.3	165487	29263.1	138223	482951	374390	405425	624968
phylum	Proteobacteria	3.33226e+06	2.86911e+06	6.14027e+06	9.40161e+06	8.91452e+06	4.18954e+06	8.43115e+06	6.42353e+06	3.2061e+06	2.1165e+07	9.68485e+06	1.98607e+07	2.42008e+07	3.09019e+07	1.27452e+07	3.12229e+07	3.96673e+07	1.26082e+08	2.36402e+07	1.25707e+07	3.55491e+06	6.57594e+06	1.04057e+07	1.67866e+07	6.14412e+06	1.25773e+07	7.26744e+06	7.53294e+06	1.40613e+07	9.6757e+06	4.76912e+06	1.21396e+06	7.14433e+06	8.80659e+06	6.56594e+06	5.13453e+06	3.12672e+06	1.81501e+07	5.75468e+06	2.00478e+06	2.74209e+07	5.49325e+07	3.79539e+08	4.44186e+07	9.42665e+07	2.08284e+07	4.52973e+07	8.97747e+07
class	Alphaproteobacteria	1.06889e+06	949240	2.02975e+06	3.31404e+06	3.09066e+06	1.34874e+06	2.39458e+06	2.46021e+06	846401	5.1587e+06	3.85452e+06	8.05251e+06	7.81662e+06	9.49339e+06	3.64823e+06	13482948	1.15704e+07	2.11278e+07	7.59456e+06	3.72211e+06	1.53189e+06	2.79095e+06	4.0248e+06	4.55033e+06	2.70627e+06	4.23942e+06	2.94172e+06	2.3083e+06	4.02331e+06	3.8892e+06	1.22944e+06	328887	3.12527e+06	3.60545e+06	2.69344e+06	1.15416e+06	619550	3.88151e+06	1.41768e+06	651774	8.39827e+06	1.21944e+07	7.44278e+07	1.28037e+07	2.06942e+07	7.50165e+06	8.91662e+06	2.85411e+07
order	Caulobacterales	89038.2	365433	245024	112262	11791.9	90106.9	20960.7	98919.2	298208	3.47259e+06	2.70937e+06	5095672	4991504	6.39538e+06	1.60481e+06	8.348e+06	5270242	13719448	4.48684e+06	1.23964e+06	1.15776e+06	2.25355e+06	2.40233e+06	2.69194e+06	1.39064e+06	922470	703194	867456	3.10003e+06	3.01181e+06	425799	8979.11	111991	102032	24827	163298	285738	2.49047e+06	917395	11791.4	6.82347e+06	4288540	66962028	9296696	15325677	5764442	3.79248e+06	5536564
family	Caulobacteraceae	89038.2	365433	245024	112262	11791.9	90106.9	20960.7	98919.2	298208	3.47259e+06	2.70937e+06	5095672	4991504	6.39538e+06	1.60481e+06	8.348e+06	5270242	13719448	4.48684e+06	1.23964e+06	1.15776e+06	2.25355e+06	2.40233e+06	2.69194e+06	1.39064e+06	922470	703194	867456	3.10003e+06	3.01181e+06	425799	8979.11	111991	102032	24827	163298	285738	2.49047e+06	917395	11791.4	6.82347e+06	4288540	66962028	9296696	15325677	5764442	3.79248e+06	5536564
order	Hyphomicrobiales	256286	164294	429446	1.2778e+06	1.30564e+06	485721	1.10399e+06	640089	106390	199305	605688	1.56674e+06	1.30809e+06	1.12761e+06	726847	1.68637e+06	2.25668e+06	1.36893e+06	636801	730011	149987	402972	617271	775231	434312	847759	473732	430241	379480	653204	397762	239154	790180	1.12715e+06	1.1176e+06	374415	194644	172462	41232.7	265471	1.21573e+06	2.22953e+06	7.21508e+06	2.94001e+06	426807	1.00437e+06	1.69766e+06	6.32297e+06
family	Bradyrhizobiaceae	0	0	0	0	0	0	0	0	0	0	507253	1.21148e+06	1.25877e+06	1.07827e+06	348997	233649	122935	1.31787e+06	237475	433587	84875.7	348451	101912	652800	182248	76155	42532.5	38157	242636	596882	0	0	0	0	0	0	0	0	0	0	1.01542e+06	401790	7.13158e+06	2.3223e+06	343224	909724	226628	406638
genus	Bradyrhizobium	0	0	0	0	0	0	0	0	0	0	507253	1.21148e+06	1.25877e+06	1.07827e+06	348997	233649	122935	1.31787e+06	237475	433587	84875.7	348451	101912	652800	182248	76155	42532.5	38157	242636	596882	0	0	0	0	0	0	0	0	0	0	1.01542e+06	401790	7.13158e+06	2.3223e+06	343224	909724	226628	406638
family	Rhizobiaceae	119931	98480.7	49080.8	56356.5	109896	169627	145847	8069.11	69815.6	19358	24106.9	331180	23759	23727.4	249700	224112	981217	24549.3	40459.3	195567	15381.7	18216.3	328033	16280.6	53450.6	139160	126521	197224	8101.65	3760.06	305490	203111	102576	143745	218564	337316	151324	71550	7908.09	204740	175807	1.79582e+06	40186.3	593215	40234.8	59968.7	946193	2.14555e+06
order	Rhodobacterales	95126.9	36018.3	177878	462395	285091	112343	281036	218249	96184.6	33556.3	41178	712214	100119	39985.5	600582	663735	2.20165e+06	42478.2	64742.6	894297	16608.2	14879.1	252626	10957	120182	414083	331715	462024	12598.7	12001.8	77207	34457.4	455003	272935	335085	290984	37930.8	41939.4	38372.8	83117.8	62237.8	3.9389e+06	62029.8	205000	3.05367e+06	58557.4	1.13716e+06	6695718
family	Rhodobacteraceae	95126.9	36018.3	177878	462395	285091	112343	281036	218249	96184.6	33556.3	41178	712214	100119	39985.5	600582	663735	2.20165e+06	42478.2	64742.6	894297	16608.2	14879.1	252626	10957	120182	414083	331715	462024	12598.7	12001.8	77207	34457.4	455003	272935	335085	290984	37930.8	41939.4	38372.8	83117.8	62237.8	3.9389e+06	62029.8	205000	3.05367e+06	58557.4	1.13716e+06	6695718
order	Rhodospirillales	63252.8	95618.8	702733	440921	67186.5	286607	31290.3	411481	125262	1.3491e+06	355489	377597	1.28985e+06	1.8206e+06	528163	1.8485e+06	885525	5.73441e+06	1.91038e+06	553442	176077	96066.8	321664	923040	537801	1.35462e+06	549338	137293	470767	152384	158109	26872.3	570116	910522	550152	114977	86046.1	1.10292e+06	307986	166517	231311	368946	94172.4	205347	1.16514e+06	323502	1.65547e+06	7.49828e+06
family	Acetobacteraceae	36146.4	67666.7	320549	352876	44198.3	205379	8749.2	321774	87745.9	209788	159546	189624	116747	31207.3	175004	1.52795e+06	736430	34566.9	633806	181807	148743	66668.2	311124	66316.7	520145	509846	504963	126092	6831.61	73984.5	134529	6343.65	488168	734676	484134	91264	5539.52	106515	5272.19	135099	23872.9	250308	41144.8	22683.1	1.11074e+06	110771	790421	6.83469e+06
family	Azospirillaceae	12509.7	9382.41	315540	4362.98	6691.96	11331.4	7031.28	11906	9004.08	1.12734e+06	89148.1	103538	1.06241e+06	1.70249e+06	276670	34240.8	36119.4	5.67759e+06	991992	329842	17305	23102.6	5004.98	847154	4346.7	840907	25347	7515.3	459129	70088.7	5654	6890.66	10059.3	5940.69	10569.4	6241.92	64063.9	855870	234155	6890.96	176158	36967.7	30275.5	30344.9	31863.5	71426.1	748820	33611.7
genus	Azospirillum	12509.7	9382.41	315540	4362.98	6691.96	11331.4	7031.28	11906	9004.08	1.12734e+06	89148.1	103538	1.06241e+06	1.70249e+06	276670	34240.8	36119.4	5.67759e+06	991992	329842	17305	23102.6	5004.98	847154	4346.7	840907	25347	7515.3	459129	70088.7	5654	6890.66	10059.3	5940.69	10569.4	6241.92	64063.9	855870	234155	6890.96	176158	36967.7	30275.5	30344.9	31863.5	71426.1	748820	33611.7
class	Betaproteobacteria	33486.8	7223.1	7696.02	129009	43411.3	10853.4	216221	10040.2	83018.5	7840.4	935164	507505	1.70174e+06	551685	380160	6.16955e+06	5.92203e+06	9.05318e+06	3.38235e+06	506091	602092	525489	1.85877e+06	638551	776758	478783	593607	1.06702e+06	561161	634197	7017.92	9835.07	11883.4	6679.24	11309.9	6356.91	10764.1	6050.14	10244.7	5758.17	1.61075e+06	3.77968e+06	1.209e+07	3.96341e+06	1.92798e+07	3.08699e+06	9.0098e+06	1.07807e+07
order	Burkholderiales	33486.8	7223.1	7696.02	129009	43411.3	10853.4	216221	10040.2	83018.5	7840.4	69527.1	46358.2	264446	38255	197967	35894.2	381713	1.91272e+06	315873	96787.8	25062	25851.5	151084	24914.6	21576.5	36154.5	239342	116338	23839.7	24802	7017.92	9835.07	11883.4	6679.24	11309.9	6356.91	10764.1	6050.14	10244.7	5758.17	1.3917e+06	1.62001e+06	1.20578e+07	971366	1.07014e+07	204161	3.89055e+06	3.72646e+06
family	Burkholderiaceae	33486.8	7223.1	7696.02	129009	43411.3	10853.4	216221	10040.2	83018.5	7840.4	69527.1	46358.2	264446	38255	197967	35894.2	381713	1.91272e+06	315873	96787.8	15210	15792.6	145648	15515	17967.4	18748.2	232086	106012	19118.2	16638.7	7017.92	9835.07	11883.4	6679.24	11309.9	6356.91	10764.1	6050.14	10244.7	5758.17	1.3917e+06	1.62001e+06	1.20578e+07	971366	1.07014e+07	204161	3.89055e+06	3.72646e+06
class	Deltaproteobacteria	108398	82382.5	593138	1.03787e+06	646437	239978	952264	460308	178159	833322	498133	532138	1.14382e+06	1.6069e+06	768587	2.76856e+06	4.07785e+06	7.95956e+06	2.65765e+06	918474	247272	215651	732138	1.08713e+06	452115	1.1171e+06	780198	842816	1.14206e+06	332463	70354.7	65240.6	464979	884534	479986	67238.7	211265	827308	214925	93252.3	359555	6.95302e+06	8.79452e+06	429136	3.16132e+06	615152	5.42955e+06	1.58629e+07
order	Desulfovibrionales	0	0	0	0	0	0	0	0	0	0	261623	419347	310041	107036	362797	1.55199e+06	2.87404e+06	523029	1.46079e+06	446444	156293	118514	591055	124388	234929	459513	478543	669838	155848	207831	0	0	0	0	0	0	0	0	0	0	171479	6.47539e+06	44275.8	327839	3.06732e+06	453735	4.26924e+06	9.65878e+06
family	Desulfovibrionaceae	0	0	0	0	0	0	0	0	0	0	261623	419347	310041	107036	362797	1.55199e+06	2.87404e+06	523029	1.46079e+06	446444	156293	118514	591055	124388	234929	459513	478543	669838	155848	207831	0	0	0	0	0	0	0	0	0	0	171479	6.47539e+06	44275.8	327839	3.06732e+06	453735	4.26924e+06	9.65878e+06
genus	Desulfovibrio	0	0	0	0	0	0	0	0	0	0	35266.8	132024	20592.2	36005.1	98171.8	153460	581381	34620.8	22252.5	84855.4	23884	16685.5	119557	24624.7	51098.6	147728	106477	108824	14115.6	27180.7	0	0	0	0	0	0	0	0	0	0	134744	1.2204e+06	23832.1	26287.9	24636.7	26899.1	734792	1.21729e+06
order	Desulfuromonadales	14584.5	14896	85405.7	316838	40191.6	15084.8	190069	47767.6	15481.3	14009.1	12786.7	23059.7	11929.8	20561	10233.6	213699	275548	18562.6	117042	7667.04	8318.41	4920.39	5285.45	8718.76	92768.4	34790.3	97327.7	29167	6085.9	10039.2	13927.7	15517.9	126026	107928	108620	13999.7	15204.6	14087	14921.4	14208.8	8597.52	10148.1	15595	9048.47	16413	9523.07	156078	1.41615e+06
order	Myxococcales	20466.5	36314.8	147274	276321	98562.8	93844.5	189570	140707	45542.9	21018.5	29811.5	23720.6	36043.5	20349.3	45706.8	260692	215661	20338.2	160789	43252.6	24344.2	7044.27	54541.4	6090.02	56785.4	55316.4	81301.3	90243.9	4250.97	7012.31	21576.9	15291.5	155008	447882	186394	29356	69509.7	16219.2	16447.8	42312	37011.3	32634.7	20810.6	36604	20607.4	36292.3	146195	2.77412e+06
class	Gammaproteobacteria	1.36437e+06	1.07076e+06	1.18665e+06	2.6325e+06	2.79755e+06	1.6194e+06	2.11805e+06	1.88151e+06	1.44388e+06	3.25542e+06	1.71429e+06	7.09161e+06	5.89099e+06	6.13129e+06	4.54071e+06	4.89026e+06	1.36644e+07	1.25314e+07	1.77689e+06	3.69363e+06	243397	1.36176e+06	2.44965e+06	1.95349e+06	1.15243e+06	1.9243e+06	1.79341e+06	2.65919e+06	1.52625e+06	2.34252e+06	2.24708e+06	700434	2.0165e+06	2.15809e+06	1.82209e+06	3.16022e+06	1.08924e+06	4.13941e+06	1.73455e+06	862565	1.01435e+07	2.64819e+07	1.58499e+08	1.94263e+07	3.7459e+07	5.79164e+06	1.1167e+07	2.92703e+07
order	Alteromonadales	300691	639748	250237	414971	694379	607099	525873	376035	313982	2.83864e+06	487676	2.98946e+06	3.61815e+06	3.54857e+06	1.31707e+06	20199.8	171860	6.65092e+06	30185.1	606503	9315.5	994319	51876.1	1.26884e+06	127304	8829.54	114943	9062.51	1.07948e+06	1.77146e+06	1.31174e+06	222947	402998	474205	554129	833277	579967	3.17638e+06	1.27375e+06	200374	7.3285e+06	5.28147e+06	1.19033e+08	1.26854e+07	1.73538e+07	3.21763e+06	35312.8	35611
order	Chromatiales	374888	61532.5	164609	445554	169070	215649	293107	224692	203896	45407.7	103635	1.80555e+06	228269	84465.2	1.86784e+06	1.79564e+06	8.76838e+06	29200.2	49172.6	1.7821e+06	102654	78330.8	1.59307e+06	96004.8	405841	892684	957913	2.19203e+06	46361.3	172224	294988	17663.9	346614	244933	249686	1.39809e+06	29838.7	92828.1	15935.7	296350	183106	1.23876e+07	27384.6	2.01788e+06	1.26457e+07	748928	7.20796e+06	2.29295e+07
order	Enterobacterales	382438	209257	206155	529664	1.11807e+06	297439	734709	423933	305012	154630	873075	1.55328e+06	1.73407e+06	1.81749e+06	774619	2.15759e+06	2.51046e+06	4.27107e+06	1.23209e+06	828131	42029	173027	121597	257541	153084	51580.8	91095.5	98693.7	216362	236644	220821	123307	262438	287790	229519	192752	125152	476469	264451	118660	1.80678e+06	5.67411e+06	3.75288e+07	4.2423e+06	6.45966e+06	1.49617e+06	2.20578e+06	2.2962e+06
family	Enterobacteriaceae	207488	149483	90774.6	311086	292264	139527	272196	248142	265517	35419.7	573129	1.09737e+06	1.21726e+06	1.21553e+06	535457	1.50325e+06	1.67062e+06	3.4517e+06	849374	574442	5906.89	9409.83	3753.19	6191.18	9296.45	5376.88	9743.87	5635.66	4321.59	7128.79	163902	78753	185269	172561	124074	145706	80694.6	180217	124245	73699.1	1.24584e+06	4.04694e+06	2.82841e+07	3.3795e+06	5.27699e+06	1.03171e+06	1.43506e+06	1.51319e+06
genus	Enterobacter	65465.4	132533	47979.3	78972.4	98642.4	95387.5	67962.2	81072.1	93284.8	11585.9	0	0	0	0	0	0	0	0	0	0	5906.89	9409.83	3753.19	6191.18	9296.45	5376.88	9743.87	5635.66	4321.59	7128.79	131624	53413.2	93837	87268.4	58873.8	99884.6	62024.6	147727	105465	50575.1	0	0	0	0	0	0	0	0
family	Erwiniaceae	82438	6272.96	62562.3	8384.96	403828	7228.66	241350	7595.19	5743.96	9726.21	16833	21893.4	90496.6	15994.1	11668.9	18645.2	90460.8	17715.9	7563.83	78184.3	4872.05	7761.31	8829.02	5106.53	7667.79	4434.9	8036.82	4648.34	10166.1	5879.88	10866.1	8541.34	6417.14	11417.1	6742.52	11996	7084.41	12604.2	7443.63	4395.95	12235.1	1.21337e+06	21087.2	11625.4	20036.2	11046	336151	10495.5
family	Morganellaceae	5050.52	21048.1	25416.7	4806.79	9441.27	5575.69	8985.65	5306.61	7016.89	73263.2	271252	424078	406889	574695	204852	622566	727873	789177	358490	165838	31250.1	155856	109015	246243	136120	41769.1	73314.8	88409.7	201874	223636	11174.5	4718.79	6280.8	10635.2	5977.69	10122	5689.22	251154	101810	9168.61	540093	400128	9.20873e+06	842988	1.14852e+06	445629	421157	749399
order	Oceanospirillales	31725.9	15485.9	95432.1	106075	132704	29797.5	114177	218424	130672	52098	92863.3	179217	168046	312256	140117	51139.9	185835	1.49428e+06	188388	158915	20872.4	58092.1	67482.3	183602	90651.4	236178	96643.3	21285.3	126845	64324.6	30701.3	21085.9	196382	128870	78459.4	29758.1	17035.4	96382.7	50165.6	29106.3	258529	150888	1.8398e+06	135464	59463.3	137224	51221.1	57032.3
family	Halomonadaceae	31725.9	15485.9	95432.1	106075	132704	29797.5	114177	218424	130672	52098	18548.8	52792.1	32697.3	18499.3	60855.4	26671.6	161538	18646.7	33076.8	42028.5	6290.47	10020.9	53828.5	6593.22	63426.1	191536	81643.6	6001.63	4602.22	7591.71	30701.3	21085.9	196382	128870	78459.4	29758.1	17035.4	96382.7	50165.6	29106.3	34479.9	121992	33867.5	33965.3	34363.1	33539.4	26583	33201.3
order	Pseudomonadales	195108	93870.4	158297	916523	479651	347841	305539	290637	146768	23191.7	23153.3	10855.2	14138.6	7794.6	12128.3	20903	12764.4	21999.4	16482.1	9086.57	3708.5	27077.9	6720.46	96988	8281.46	9627.83	6117.45	27172.6	22841.3	36048.7	338652	256377	207766	501116	413453	485996	199840	129466	46764	171185	10189.3	7890.11	18482.4	10723.8	19451.8	11286.2	20472	11878.2
family	Moraxellaceae	37434.3	13551.4	16455.4	12862.3	14821.3	14117.3	46203.4	13966.5	15279.9	16950	0	0	0	0	0	0	0	0	0	0	0	0	0	0	0	0	0	0	0	0	172991	250790	14623	104125	78644.3	18850.2	130487	45826.5	14023.8	17659.8	0	0	0	0	0	0	0	0
family	Pseudomonadaceae	157673	80319	141842	903661	464830	333724	259335	276670	131488	6241.69	23153.3	10855.2	14138.6	7794.6	12128.3	20903	12764.4	21999.4	16482.1	9086.57	3708.5	27077.9	6720.46	96988	8281.46	9627.83	6117.45	27172.6	22841.3	36048.7	165661	5587.08	193143	396991	334809	467146	69353	83639.8	32740.2	153525	10189.3	7890.11	18482.4	10723.8	19451.8	11286.2	20472	11878.2
genus	Pseudomonas	157673	80319	141842	903661	464830	333724	259335	276670	131488	6241.69	23153.3	10855.2	14138.6	7794.6	12128.3	20903	12764.4	21999.4	16482.1	9086.57	3708.5	27077.9	6720.46	96988	8281.46	9627.83	6117.45	27172.6	22841.3	36048.7	165661	5587.08	193143	396991	334809	467146	69353	83639.8	32740.2	153525	10189.3	7890.11	18482.4	10723.8	19451.8	11286.2	20472	11878.2
order	Xanthomonadales	29980.2	18952.4	87904.1	45469.7	99217.6	63297.8	22977.3	76848.2	63303.5	27558.3	89835.2	139858	90038.3	315394	64831.1	736826	589319	20981.1	217586	68686.7	37505.5	4585.09	68751.8	22486.9	101662	114199	127356	71707.1	10358.1	31251.6	24667.3	25805.8	21332.7	156542	108808	22344	19323.4	141607	48435.7	20239.4	221974	34695.5	20430.8	36197.6	463298	65019.6	247716	2.48199e+06
family	Rhodanobacteraceae	29980.2	18952.4	87904.1	45469.7	99217.6	63297.8	22977.3	76848.2	63303.5	27558.3	89835.2	139858	90038.3	315394	64831.1	736826	589319	20981.1	217586	68686.7	37505.5	4585.09	68751.8	22486.9	101662	114199	127356	71707.1	10358.1	31251.6	24667.3	25805.8	21332.7	156542	108808	22344	19323.4	141607	48435.7	20239.4	221974	34695.5	20430.8	36197.6	463298	65019.6	247716	2.48199e+06
genus	Rhodanobacter	8989.02	7678.45	74745.4	8555.22	5577.78	9923.71	5308.6	60211.6	51959.5	7375.45	89835.2	139858	90038.3	315394	64831.1	736826	589319	20981.1	217586	68686.7	37505.5	4585.09	68751.8	22486.9	101662	114199	127356	71707.1	10358.1	31251.6	6601.74	10455.1	11178.7	127535	99143.8	5979.94	10125.8	5691.35	9637.12	5416.7	221974	34695.5	20430.8	36197.6	463298	65019.6	247716	2.48199e+06
phylum	Spirochaetes	37634.8	19412	107850	149788	174696	30933.5	149061	62407.1	18220.3	199486	136297	89051.9	194953	415188	120420	47805.3	315853	1.6009e+06	218563	219171	14354.3	12885.1	171890	164478	68405.1	421378	10616.6	14611.4	65086.2	15748.1	28072.4	28898.9	91895.2	73657	64113.5	29127.8	23513	197413	74895	21316.9	114244	625387	53125.7	33544.1	1.01729e+06	284796	643002	1.30412e+06
class	Spirochaetia	37634.8	19412	107850	149788	174696	30933.5	149061	62407.1	18220.3	199486	136297	89051.9	194953	415188	120420	47805.3	315853	1.6009e+06	218563	219171	14354.3	12885.1	171890	164478	68405.1	421378	10616.6	14611.4	65086.2	15748.1	28072.4	28898.9	91895.2	73657	64113.5	29127.8	23513	197413	74895	21316.9	114244	625387	53125.7	33544.1	1.01729e+06	284796	643002	1.30412e+06
order	Brachyspirales	26290.2	14692.3	102728	37625.9	90057.7	23456.3	65725.5	38031	12278.9	189426	34298.2	16648.9	163523	386526	57342.1	14392.2	17325.6	1.56915e+06	176187	101784	5986.27	7632.21	5093.81	156494	5067.29	111981	5543.82	5840.69	61075.9	8814.36	16832.9	18456.2	62141.3	45679.6	40278.5	16719.5	16185.1	193086	67195.5	16769.8	92318.3	14892.9	15336.3	12710.9	14916.8	53796.1	154189	17570
family	Brachyspiraceae	26290.2	14692.3	102728	37625.9	90057.7	23456.3	65725.5	38031	12278.9	189426	34298.2	16648.9	163523	386526	57342.1	14392.2	17325.6	1.56915e+06	176187	101784	5986.27	7632.21	5093.81	156494	5067.29	111981	5543.82	5840.69	61075.9	8814.36	16832.9	18456.2	62141.3	45679.6	40278.5	16719.5	16185.1	193086	67195.5	16769.8	92318.3	14892.9	15336.3	12710.9	14916.8	53796.1	154189	17570
genus	Brachyspira	26290.2	14692.3	102728	37625.9	90057.7	23456.3	65725.5	38031	12278.9	189426	34298.2	16648.9	163523	386526	57342.1	14392.2	17325.6	1.56915e+06	176187	101784	5986.27	7632.21	5093.81	156494	5067.29	111981	5543.82	5840.69	61075.9	8814.36	16832.9	18456.2	62141.3	45679.6	40278.5	16719.5	16185.1	193086	67195.5	16769.8	92318.3	14892.9	15336.3	12710.9	14916.8	53796.1	154189	17570
order	Spirochaetales	11344.7	4719.76	5122.08	112162	84638.3	7477.13	83335.1	24376.1	5941.4	10060.5	13699.4	10496.2	22804.6	13016.7	53023	15174.2	288973	14418	19244.4	103965	8368	5252.9	166796	7983.76	63337.8	309398	5072.82	8770.74	4010.32	6933.7	11239.6	10442.7	29753.9	27977.4	23835	12408.3	7327.92	4327.62	7699.48	4547.05	9957.45	600644	17161.6	9461.19	982776	8989.67	470189	1.27628e+06
phylum	Tenericutes	92152.9	20125.2	9345.24	60054.3	78487.2	120825	11608.4	20098.5	125906	11802.8	128698	43444.5	154145	38736.9	81035	610161	596769	34972.1	556401	54935.3	58423.9	64982.7	13165.3	78074.9	54961.1	42603.8	39557.2	69100.1	11433.8	79885.5	11597.3	20446.4	20083.6	20002.8	68350.7	97506.1	20023.4	27311.1	20066.8	86983.1	227370	749206	29381	17047.4	30922.1	594473	1.17024e+06	1.37013e+06
class	Mollicutes	92152.9	20125.2	9345.24	60054.3	78487.2	120825	11608.4	20098.5	125906	11802.8	128698	43444.5	154145	38736.9	81035	610161	596769	34972.1	556401	54935.3	58423.9	64982.7	13165.3	78074.9	54961.1	42603.8	39557.2	69100.1	11433.8	79885.5	11597.3	20446.4	20083.6	20002.8	68350.7	97506.1	20023.4	27311.1	20066.8	86983.1	227370	749206	29381	17047.4	30922.1	594473	1.17024e+06	1.37013e+06
order	Acholeplasmatales	78346.7	9033.95	4681.45	51756.8	73077.4	88012.9	6459.7	10938.2	34091.2	4649.48	111405	23032.2	143585	20536.4	10221.4	594548	330492	18540.5	544091	33718	58423.9	64982.7	13165.3	78074.9	54961.1	42603.8	39557.2	69100.1	11433.8	79885.5	5194.39	12300.8	9241.6	13908.9	58031.9	71071.7	10202.6	21791.2	10719.9	81729.6	8587.26	10136	15576.4	9037.68	16393.4	510408	372427	773903
family	Acholeplasmataceae	78346.7	9033.95	4681.45	51756.8	73077.4	88012.9	6459.7	10938.2	34091.2	4649.48	111405	23032.2	143585	20536.4	10221.4	594548	330492	18540.5	544091	33718	58423.9	64982.7	13165.3	78074.9	54961.1	42603.8	39557.2	69100.1	11433.8	79885.5	5194.39	12300.8	9241.6	13908.9	58031.9	71071.7	10202.6	21791.2	10719.9	81729.6	8587.26	10136	15576.4	9037.68	16393.4	510408	372427	773903
phylum	Verrucomicrobia	348480	379035	167649	250103	57319.2	246200	210511	79033.5	421265	2.46197e+06	977476	3.21767e+06	1.87518e+06	2.62914e+06	1.01182e+06	1.07462e+06	836024	4655835	193291	605107	95045.3	532582	131833	743790	213021	61579.9	36048.5	27481.2	963670	824130	841615	20807.1	69623.3	28152.8	35224.9	952562	329978	1.8043e+06	654954	18928.4	3.98859e+06	4.91846e+06	7.16389e+07	7.28934e+06	8.80122e+06	1.31131e+06	59492.8	65666.1
class	Verrucomicrobiae	12987	21669.4	20929.5	78955.9	44705.4	31842.7	111744	13645.5	34749.5	351421	292703	139185	217215	122459	89151.8	1.05299e+06	636012	40158	184514	58813.4	83114.6	89105	109783	89528.7	56164.7	48271.4	20496.8	14976.3	200394	136286	131948	9793.92	16150.5	16955	15371.1	331362	115650	15358	13923.4	14616.9	466182	519547	1.97047e+07	1.56555e+06	1.91376e+06	153259	37402.9	53487.9
order	Verrucomicrobiales	7387.45	9343.1	11905.4	7030.95	4583.99	8155.61	4362.78	7762.04	10263.7	346827	292703	139185	217215	122459	89151.8	1.05299e+06	636012	40158	184514	58813.4	83114.6	89105	109783	89528.7	56164.7	48271.4	20496.8	14976.3	200394	136286	119559	4222.8	9186.98	5163.69	8743.63	320139	109342	4677.33	7920.09	4451.61	466182	519547	1.97047e+07	1.56555e+06	1.91376e+06	153259	37402.9	53487.9
superkingdom	Eukaryota	7.1116e+07	2.05718e+08	2.89897e+08	2.67041e+08	5.31257e+07	9.24881e+07	5.50104e+07	5.17452e+08	4.93407e+08	1.74954e+09	1.05979e+09	1.67253e+09	1.8038e+09	2.63572e+09	6.25963e+08	1.5676e+09	1.13859e+09	4.89387e+09	1.72488e+09	6.82532e+08	1.9526e+08	5.42662e+08	3.36099e+08	1.05071e+09	3.36944e+08	5.19895e+08	1.60849e+08	2.12297e+08	8.98974e+08	7.49184e+08	2.26417e+08	4.13648e+07	2.17126e+08	1.60553e+08	7.33766e+07	1.7867e+08	1.46037e+08	1.26038e+09	4.86569e+08	4.4261e+07	2.02107e+09	2.53924e+09	1.86087e+10	2.77678e+09	3.01662e+09	1.86134e+09	1.30026e+09	1.508e+09
class	Cryptophyceae	44245.8	268496	159429	102489	6174.3	54137.1	12076.7	64290.9	194569	2.24884e+06	1.63475e+06	3.71577e+06	3285178	4.92341e+06	1.15925e+06	17284.7	232241	7481048	13629	869415	16281.6	1.14021e+06	66024.1	1.46522e+06	374123	16343.4	9642.05	16294.5	1.75621e+06	1.55633e+06	217148	8429.88	103935	81356.7	29026.8	172636	72609.5	1.14557e+06	547371	10107.4	5230564	2.37918e+06	39801240	5715469	5706037	1988490	16928.3	9822.09
class	Dinophyceae	29457.9	107153	87896.7	38148.2	50055.9	38752.4	49479.8	57418.6	157131	406274	1.13462e+06	3.15895e+06	2.22104e+06	2.50903e+06	681514	670609	1.00581e+06	1.67653e+06	471732	1.86244e+06	31570.9	480370	85857.2	1.58273e+06	344076	100823	51822.9	31794.5	421394	742560	75400.8	31423.8	65298.4	64230.8	36924.8	112584	52456.5	655544	247766	49699.9	2.53773e+06	1.34119e+07	7.24227e+06	2.55823e+06	2.22001e+06	1.14817e+06	1.49308e+06	1.61013e+06
order	Gymnodiniales	0	0	0	0	0	0	0	0	0	0	502200	2.20742e+06	905639	985412	286613	38863	263616	299428	39155.2	1455801	5173.35	254274	8141.99	1.02346e+06	188719	13928.3	13156	5422.34	82941.7	390651	0	0	0	0	0	0	0	0	0	0	1.18821e+06	1.24585e+07	4.38667e+06	1.44135e+06	2.15692e+06	514379	171246	21989.1
family	Kareniaceae	0	0	0	0	0	0	0	0	0	0	502200	2.20742e+06	905639	985412	286613	38863	263616	299428	39155.2	1455801	5173.35	254274	8141.99	1.02346e+06	188719	13928.3	13156	5422.34	82941.7	390651	0	0	0	0	0	0	0	0	0	0	1.18821e+06	1.24585e+07	4.38667e+06	1.44135e+06	2.15692e+06	514379	171246	21989.1
phylum	Arthropoda	501678	494038	3.03315e+06	4.3825e+06	611646	1.25286e+06	465264	2.17391e+06	1.07933e+06	1.89795e+06	2.3335e+06	1.16696e+06	1.14558e+06	575886	1.77491e+06	2.20111e+07	1.80807e+07	3.53788e+06	6.54148e+06	1.67314e+06	1.81964e+06	815452	4.87819e+06	976794	3.70036e+06	4.2307e+06	4.46945e+06	2.61623e+06	811200	1.24794e+06	1.43316e+06	60251.1	2.21188e+06	5.94564e+06	3.26792e+06	1.37866e+06	283150	1.14432e+06	331877	465710	2.32954e+06	8.36365e+06	1.17003e+07	1.81264e+06	5.86487e+06	1.20239e+06	1.15688e+07	5.10542e+07
class	Insecta	494949	485477	3.02231e+06	4.37609e+06	599066	1.24543e+06	453292	2.15947e+06	1.06998e+06	1.89243e+06	2.3335e+06	1.16696e+06	1.14558e+06	575886	1.77491e+06	2.20111e+07	1.80807e+07	3.53788e+06	6.54148e+06	1.67314e+06	1.81964e+06	815452	4.87819e+06	976794	3.70036e+06	4.2307e+06	4.46945e+06	2.61623e+06	811200	1.24794e+06	1.42822e+06	53963.8	2.19052e+06	5.94094e+06	3.22846e+06	1.37418e+06	275570	1.06719e+06	227188	453494	2.32954e+06	8.36365e+06	1.17003e+07	1.81264e+06	5.86487e+06	1.20239e+06	1.15688e+07	5.10542e+07
order	Diptera	473808	455583	2.89137e+06	4.11467e+06	547527	1.2172e+06	333592	2.11341e+06	1.04442e+06	1.48503e+06	2.30659e+06	1.15322e+06	1.00816e+06	125496	1.74377e+06	2.19932e+07	1.80713e+07	2.14258e+06	6.32821e+06	1.5858e+06	1.80933e+06	762648	4.86779e+06	611880	3.67093e+06	3.96281e+06	4.45213e+06	2.60601e+06	663063	1.16747e+06	1.41301e+06	32800.1	2.14792e+06	5.9254e+06	3.16116e+06	1.35008e+06	247632	860185	158548	429319	2.31775e+06	8.35366e+06	11679938	1.80144e+06	5845554	1.19175e+06	11519802	51044044
phylum	Ascomycota	3.65811e+07	1.04714e+08	1.53842e+08	8.72077e+07	2.44668e+07	4.40044e+07	2.36976e+07	8.89708e+07	1.1516e+08	1.09773e+09	6.50961e+08	1.03622e+09	1.13586e+09	1.65775e+09	3.93508e+08	9.41341e+08	6.31121e+08	3.05415e+09	1.09469e+09	4.27946e+08	1.19324e+08	3.42256e+08	1.76991e+08	6.65714e+08	2.06164e+08	2.93873e+08	9.37196e+07	1.26883e+08	5.70042e+08	4.74877e+08	1.35089e+08	2.01212e+07	6.57842e+07	6.23376e+07	4.01128e+07	1.20712e+08	8.18287e+07	7.32923e+08	2.41723e+08	2.16236e+07	1.28272e+09	1.45892e+09	1.18193e+10	1.7648e+09	1.8289e+09	1.13514e+09	7.63008e+08	8.98185e+08
class	Dothideomycetes	578315	1.80486e+06	4.32536e+06	1.105e+06	945871	505564	501892	1.0624e+06	1.50456e+06	3.31049e+07	1.11113e+07	2.20473e+07	2.58296e+07	4.32817e+07	9.52975e+06	1.43687e+07	9.8473e+06	8.92316e+07	1.98048e+07	9.68688e+06	2.0718e+06	8.25182e+06	3.81776e+06	1.7179e+07	4.23185e+06	9.05295e+06	2.34561e+06	2.22242e+06	1.48087e+07	1.17281e+07	2.25441e+06	435356	612050	697701	423214	1.52357e+06	1.81982e+06	2.20315e+07	6.24302e+06	416568	3.02319e+07	1.84492e+07	1.93099e+08	3.71703e+07	3.67343e+07	1.67215e+07	1.68392e+07	1.52493e+07
genus	Coniosporium	26474	88321.9	170674	25662.9	34707.6	28292.8	33784.3	27350	77384.2	1.34084e+06	397927	992211	1.01163e+06	1.68249e+06	361329	521986	26771.5	3.0026e+06	151832	345977	33883.3	399164	51039.6	596819	148340	139301	58994.5	24771.3	373063	582669	100619	25174.6	29453.9	37283.4	29162.4	36151.5	108744	1.17194e+06	320712	34150.5	1.63547e+06	420848	9.68876e+06	2.79956e+06	2.22291e+06	791574	25830.9	27426.2
species	Coniosporium apollinis	26474	88321.9	170674	25662.9	34707.6	28292.8	33784.3	27350	77384.2	1.34084e+06	397927	992211	1.01163e+06	1.68249e+06	361329	521986	26771.5	3.0026e+06	151832	345977	33883.3	399164	51039.6	596819	148340	139301	58994.5	24771.3	373063	582669	100619	25174.6	29453.9	37283.4	29162.4	36151.5	108744	1.17194e+06	320712	34150.5	1.63547e+06	420848	9.68876e+06	2.79956e+06	2.22291e+06	791574	25830.9	27426.2
order	Acrospermales	13364.8	15954.1	76335.4	13232.5	13426.9	13727.9	13605.1	13529.8	22603.8	392810	85618.7	119806	320346	387248	92080.1	38603.6	52548.4	1.24632e+06	207443	110255	14821.4	109518	8773.43	198461	28965	232001	8786.91	14865.5	195016	141611	13064.3	17006.2	22727.3	13131.9	14063.9	13231.6	13818.3	93678	13606.5	13528.4	600309	796276	7.53349e+06	965065	1.05627e+06	238959	37807.6	243911
family	Acrospermaceae	13364.8	15954.1	76335.4	13232.5	13426.9	13727.9	13605.1	13529.8	22603.8	392810	85618.7	119806	320346	387248	92080.1	38603.6	52548.4	1.24632e+06	207443	110255	14821.4	109518	8773.43	198461	28965	232001	8786.91	14865.5	195016	141611	13064.3	17006.2	22727.3	13131.9	14063.9	13231.6	13818.3	93678	13606.5	13528.4	600309	796276	7.53349e+06	965065	1.05627e+06	238959	37807.6	243911
genus	Pseudovirgaria	13364.8	15954.1	76335.4	13232.5	13426.9	13727.9	13605.1	13529.8	22603.8	392810	85618.7	119806	320346	387248	92080.1	38603.6	52548.4	1.24632e+06	207443	110255	14821.4	109518	8773.43	198461	28965	232001	8786.91	14865.5	195016	141611	13064.3	17006.2	22727.3	13131.9	14063.9	13231.6	13818.3	93678	13606.5	13528.4	600309	796276	7.53349e+06	965065	1.05627e+06	238959	37807.6	243911
species	Pseudovirgaria hyperparasitica	13364.8	15954.1	76335.4	13232.5	13426.9	13727.9	13605.1	13529.8	22603.8	392810	85618.7	119806	320346	387248	92080.1	38603.6	52548.4	1.24632e+06	207443	110255	14821.4	109518	8773.43	198461	28965	232001	8786.91	14865.5	195016	141611	13064.3	17006.2	22727.3	13131.9	14063.9	13231.6	13818.3	93678	13606.5	13528.4	600309	796276	7.53349e+06	965065	1.05627e+06	238959	37807.6	243911
order	Aulographales	0	0	0	0	0	0	0	0	0	0	575667	148453	403839	279719	66336.5	3.11025e+06	2.43665e+06	1.52913e+06	1.86352e+06	123137	279710	305072	1.13903e+06	259474	945851	611144	617030	421365	808090	435227	0	0	0	0	0	0	0	0	0	0	63881.3	1.80844e+06	423630	621728	1.64205e+06	551526	3.7993e+06	4.89901e+06
family	Aulographaceae	0	0	0	0	0	0	0	0	0	0	575667	148453	403839	279719	66336.5	3.11025e+06	2.43665e+06	1.52913e+06	1.86352e+06	123137	279710	305072	1.13903e+06	259474	945851	611144	617030	421365	808090	435227	0	0	0	0	0	0	0	0	0	0	63881.3	1.80844e+06	423630	621728	1.64205e+06	551526	3.7993e+06	4.89901e+06
genus	Aulographum	0	0	0	0	0	0	0	0	0	0	575667	148453	403839	279719	66336.5	3.11025e+06	2.43665e+06	1.52913e+06	1.86352e+06	123137	279710	305072	1.13903e+06	259474	945851	611144	617030	421365	808090	435227	0	0	0	0	0	0	0	0	0	0	63881.3	1.80844e+06	423630	621728	1.64205e+06	551526	3.7993e+06	4.89901e+06
species	Aulographum hederae	0	0	0	0	0	0	0	0	0	0	575667	148453	403839	279719	66336.5	3.11025e+06	2.43665e+06	1.52913e+06	1.86352e+06	123137	279710	305072	1.13903e+06	259474	945851	611144	617030	421365	808090	435227	0	0	0	0	0	0	0	0	0	0	63881.3	1.80844e+06	423630	621728	1.64205e+06	551526	3.7993e+06	4.89901e+06
order	Botryosphaeriales	15849.7	31151	85595.1	16107.8	15835	15449.3	15618	15630.3	152769	1.40775e+06	1.13361e+06	1.96362e+06	2.21346e+06	2.7706e+06	787589	1.84094e+06	921522	3.14959e+06	1.25737e+06	628748	185209	671633	330200	889990	399501	142507	165205	155867	759692	970950	250717	13997.9	15167.7	27144.1	15258.4	16206.1	159421	1.18606e+06	294023	15701.8	3.17401e+06	1.30745e+06	1.21457e+06	4.65037e+06	5.15045e+06	2.1534e+06	1.03866e+06	1.49907e+06
family	Aplosporellaceae	0	0	0	0	0	0	0	0	0	0	457817	373182	568991	392308	124947	1.66955e+06	805557	479964	1.09283e+06	161658	152130	160594	307570	156335	211692	124676	151731	141175	125671	218259	0	0	0	0	0	0	0	0	0	0	391106	285528	797970	509427	919684	1.31832e+06	926354	1.32225e+06
genus	Aplosporella	0	0	0	0	0	0	0	0	0	0	457817	373182	568991	392308	124947	1.66955e+06	805557	479964	1.09283e+06	161658	152130	160594	307570	156335	211692	124676	151731	141175	125671	218259	0	0	0	0	0	0	0	0	0	0	391106	285528	797970	509427	919684	1.31832e+06	926354	1.32225e+06
species	Aplosporella prunicola	0	0	0	0	0	0	0	0	0	0	457817	373182	568991	392308	124947	1.66955e+06	805557	479964	1.09283e+06	161658	152130	160594	307570	156335	211692	124676	151731	141175	125671	218259	0	0	0	0	0	0	0	0	0	0	391106	285528	797970	509427	919684	1.31832e+06	926354	1.32225e+06
family	Botryosphaeriaceae	15849.7	31151	85595.1	16107.8	15835	15449.3	15618	15630.3	152769	1.40775e+06	675797	1.59044e+06	1.64447e+06	2.3783e+06	662642	171391	115964	2.66963e+06	164540	467090	33078.5	511038	22630.4	733655	187809	17830.8	13474.8	14691.6	634021	752691	250717	13997.9	15167.7	27144.1	15258.4	16206.1	159421	1.18606e+06	294023	15701.8	2.7829e+06	1.02193e+06	416597	4.14095e+06	4.23077e+06	835079	112307	176823
order	Mycosphaerellales	46043.8	53408.4	496072	46264.8	47707.2	53813.5	47172	116707	53698.1	1.68913e+06	1.40511e+06	2.24403e+06	3.02892e+06	5.29622e+06	1.09262e+06	1.78172e+06	1.32289e+06	1.32551e+07	3.39977e+06	1.37861e+06	122211	883293	334951	2.14895e+06	460912	949495	234077	410697	1.41381e+06	1.19569e+06	54733.2	46376.4	53401	57692.1	53480.2	30863.1	121238	1.85454e+06	472282	47376.1	2.93978e+06	4.69923e+06	1.4357e+07	3.47325e+06	2.68439e+06	2.18595e+06	2.78224e+06	2.03294e+06
family	Dissoconiaceae	16075.4	15873.2	15025.3	16231.6	17485	15880.9	17139.8	18089.7	16029.1	237994	167604	683953	506155	1.1148e+06	267412	11961.9	19588.9	1.0953e+06	15170.5	124972	13822.8	278142	13385.8	265765	50991.5	19176.8	12184.8	13188	234827	417575	9146.41	16300.1	15853	36038.5	15837.3	9128.35	9473.68	639776	139483	17275.4	1.08751e+06	15017.9	13528.6	1.11085e+06	810870	22154.5	12213.8	21050.4
genus	Dissoconium	16075.4	15873.2	15025.3	16231.6	17485	15880.9	17139.8	18089.7	16029.1	237994	167604	683953	506155	1.1148e+06	267412	11961.9	19588.9	1.0953e+06	15170.5	124972	13822.8	278142	13385.8	265765	50991.5	19176.8	12184.8	13188	234827	417575	9146.41	16300.1	15853	36038.5	15837.3	9128.35	9473.68	639776	139483	17275.4	1.08751e+06	15017.9	13528.6	1.11085e+06	810870	22154.5	12213.8	21050.4
species	Dissoconium aciculare	16075.4	15873.2	15025.3	16231.6	17485	15880.9	17139.8	18089.7	16029.1	237994	167604	683953	506155	1.1148e+06	267412	11961.9	19588.9	1.0953e+06	15170.5	124972	13822.8	278142	13385.8	265765	50991.5	19176.8	12184.8	13188	234827	417575	9146.41	16300.1	15853	36038.5	15837.3	9128.35	9473.68	639776	139483	17275.4	1.08751e+06	15017.9	13528.6	1.11085e+06	810870	22154.5	12213.8	21050.4
family	Mycosphaerellaceae	14699.1	18699.8	466178	13989.7	17404	16227.5	16564.1	75811.8	20422	1.42674e+06	916416	869468	2.00714e+06	3.49425e+06	687151	1.13359e+06	909923	1.16771e+07	2.79665e+06	927609	66106.9	508726	268760	1.76685e+06	313391	899100	195097	161273	1.07491e+06	689848	34756.7	13733.6	18279.7	10274.4	17397.5	9778.54	90492.7	1.10488e+06	310449	16901.3	1.25236e+06	749503	1.38721e+07	1.43773e+06	1.79454e+06	1.40882e+06	2.5523e+06	1.58789e+06
genus	Pseudocercospora	0	0	0	0	0	0	0	0	0	0	0	0	0	0	0	0	0	0	0	0	13154.9	104223	13802.5	172115	11929.5	232483	14283.2	13096.4	137451	144038	0	0	0	0	0	0	0	0	0	0	0	0	0	0	0	0	0	0
genus	Ramularia	14699.1	18699.8	466178	13989.7	17404	16227.5	16564.1	75811.8	20422	1.42674e+06	388767	318010	1.417e+06	2.85262e+06	444247	20917.4	38392.1	1.04305e+07	1.92747e+06	717480	33040.7	139127	12568.6	1.32008e+06	39730.6	536810	40080.2	12363.6	547038	204520	34756.7	13733.6	18279.7	10274.4	17397.5	9778.54	90492.7	1.10488e+06	310449	16901.3	649067	35767.8	6.42108e+06	538467	20577	195646	1.43748e+06	37030.6
species	Ramularia collo-cygni	14699.1	18699.8	466178	13989.7	17404	16227.5	16564.1	75811.8	20422	1.42674e+06	388767	318010	1.417e+06	2.85262e+06	444247	20917.4	38392.1	1.04305e+07	1.92747e+06	717480	33040.7	139127	12568.6	1.32008e+06	39730.6	536810	40080.2	12363.6	547038	204520	34756.7	13733.6	18279.7	10274.4	17397.5	9778.54	90492.7	1.10488e+06	310449	16901.3	649067	35767.8	6.42108e+06	538467	20577	195646	1.43748e+06	37030.6
family	Teratosphaeriaceae	15269.3	18835.4	14868.7	16043.5	12818.3	21705	13468.2	22805.6	17247	24401.8	321085	690614	515624	687172	138058	636160	393378	482680	587956	326033	42281.6	96424.1	52805.2	116334	96528.9	31218.4	26795.6	236236	104076	88267	10830.1	16342.8	19268.3	11379.2	20245.4	11956.2	21271.9	109888	22350.5	13199.4	599918	3.93471e+06	471297	924668	78982.1	754972	217728	423999
genus	Acidomyces	10950.2	8607.47	6794.72	11505.5	5857.72	9918.84	6154.74	10421.8	7881.6	4429.98	81487.1	125653	132995	327588	40351	118779	116916	434641	59254.5	103191	11113.1	65983.6	14402.9	86796.5	41724.1	10519.7	13746	10804.4	71269.7	50559.6	4949.16	11720	8805.31	5200.11	9251.78	5463.79	9720.9	103067	10213.8	6031.92	243658	28130.3	418093	393391	27453.5	152104	26962.1	241834
species	Acidomyces sp. 'richmondensis'	10950.2	8607.47	6794.72	11505.5	5857.72	9918.84	6154.74	10421.8	7881.6	4429.98	81487.1	125653	132995	327588	40351	118779	116916	434641	59254.5	103191	11113.1	65983.6	14402.9	86796.5	41724.1	10519.7	13746	10804.4	71269.7	50559.6	4949.16	11720	8805.31	5200.11	9251.78	5463.79	9720.9	103067	10213.8	6031.92	243658	28130.3	418093	393391	27453.5	152104	26962.1	241834
genus	Hortaea	4319.08	10228	8073.93	4538.08	6960.53	11786.2	7313.46	12383.8	9365.44	19971.8	20414.6	11683.6	16522.9	9586.83	19261.5	11175.9	18301.6	10618.9	44895.9	9847.61	0	0	0	0	0	0	0	0	0	0	5880.92	4622.72	10463	6179.11	10993.6	6492.42	11551	6821.63	12136.7	7167.52	22926.9	16074.2	12639.6	21784.3	12009.7	40657.4	11411.2	42853.1
species	Hortaea werneckii	4319.08	10228	8073.93	4538.08	6960.53	11786.2	7313.46	12383.8	9365.44	19971.8	20414.6	11683.6	16522.9	9586.83	19261.5	11175.9	18301.6	10618.9	44895.9	9847.61	0	0	0	0	0	0	0	0	0	0	5880.92	4622.72	10463	6179.11	10993.6	6492.42	11551	6821.63	12136.7	7167.52	22926.9	16074.2	12639.6	21784.3	12009.7	40657.4	11411.2	42853.1
order	Mytilinidiales	4554.22	8554.67	8513.49	4785.14	7339.47	12427.9	7711.62	4334.44	9875.3	178431	10400.3	11334.7	17031.5	9881.97	19854.5	11519.9	166202	10945.8	14609.9	8476.9	5201.21	9311.94	8185.83	4962.38	9425.51	20171	35502.7	5451.53	100314	4309.71	6201.08	6282.74	11032.7	6515.51	11592.1	6845.88	12179.9	7193	21847.7	7557.73	7559.48	15594.2	13028.7	22454.9	12379.4	21335.8	33797	665381
family	Mytilinidiaceae	4554.22	8554.67	8513.49	4785.14	7339.47	12427.9	7711.62	4334.44	9875.3	178431	10400.3	11334.7	17031.5	9881.97	19854.5	11519.9	166202	10945.8	14609.9	8476.9	5201.21	9311.94	8185.83	4962.38	9425.51	20171	35502.7	5451.53	100314	4309.71	6201.08	6282.74	11032.7	6515.51	11592.1	6845.88	12179.9	7193	21847.7	7557.73	7559.48	15594.2	13028.7	22454.9	12379.4	21335.8	33797	665381
order	Phaeotrichales	10968.7	41022.4	1.18616e+06	10439.4	20504.5	12109.2	19515	110467	46392.5	8.42526e+06	1.12883e+06	763787	4.33989e+06	8.28228e+06	1.2679e+06	944071	850451	3.43226e+07	5.26802e+06	1.85745e+06	427912	466055	268600	4.64438e+06	191257	3.41654e+06	251784	119954	2.70934e+06	581822	14606.1	17245.8	13640.6	13901.2	12982.3	13230.3	446569	4.32223e+06	771066	19912.3	1.13603e+06	1.03612e+06	16653.4	644648	17526.9	867810	5.20897e+06	390780
family	Phaeotrichaceae	10968.7	41022.4	1.18616e+06	10439.4	20504.5	12109.2	19515	110467	46392.5	8.42526e+06	1.12883e+06	763787	4.33989e+06	8.28228e+06	1.2679e+06	944071	850451	3.43226e+07	5.26802e+06	1.85745e+06	427912	466055	268600	4.64438e+06	191257	3.41654e+06	251784	119954	2.70934e+06	581822	14606.1	17245.8	13640.6	13901.2	12982.3	13230.3	446569	4.32223e+06	771066	19912.3	1.13603e+06	1.03612e+06	16653.4	644648	17526.9	867810	5.20897e+06	390780
genus	Trichodelitschia	10968.7	41022.4	1.18616e+06	10439.4	20504.5	12109.2	19515	110467	46392.5	8.42526e+06	1.12883e+06	763787	4.33989e+06	8.28228e+06	1.2679e+06	944071	850451	3.43226e+07	5.26802e+06	1.85745e+06	427912	466055	268600	4.64438e+06	191257	3.41654e+06	251784	119954	2.70934e+06	581822	14606.1	17245.8	13640.6	13901.2	12982.3	13230.3	446569	4.32223e+06	771066	19912.3	1.13603e+06	1.03612e+06	16653.4	644648	17526.9	867810	5.20897e+06	390780
species	Trichodelitschia bisporula	10968.7	41022.4	1.18616e+06	10439.4	20504.5	12109.2	19515	110467	46392.5	8.42526e+06	1.12883e+06	763787	4.33989e+06	8.28228e+06	1.2679e+06	944071	850451	3.43226e+07	5.26802e+06	1.85745e+06	427912	466055	268600	4.64438e+06	191257	3.41654e+06	251784	119954	2.70934e+06	581822	14606.1	17245.8	13640.6	13901.2	12982.3	13230.3	446569	4.32223e+06	771066	19912.3	1.13603e+06	1.03612e+06	16653.4	644648	17526.9	867810	5.20897e+06	390780
order	Pleosporales	261267	754784	1.02473e+06	511366	156214	181465	208635	206428	534048	4.23642e+06	3.05624e+06	6.14591e+06	6.1059e+06	1.0126e+07	2.38641e+06	3.53829e+06	2.34539e+06	1.79128e+07	3.99856e+06	2.12943e+06	529449	1.86471e+06	1.03066e+06	3.74655e+06	1.05575e+06	2.06962e+06	580247	679168	3.63277e+06	2.62426e+06	914763	150983	226362	203698	145308	764736	434734	5.10022e+06	1.61959e+06	132175	7.55952e+06	3.78606e+06	6.7639e+07	9.8555e+06	9.15337e+06	4.44393e+06	1.94899e+06	2.61421e+06
genus	Massariosphaeria	26860.2	90347.6	83753.4	32165.1	14135.1	25819.3	13453	19942.7	59050.1	998001	430256	1.29458e+06	1.17942e+06	1.68187e+06	339803	19706.8	82868.5	2.59323e+06	47761.8	340876	10667.1	293604	28924.6	488299	92976.4	90344.4	19132.4	13715	455714	412226	114661	16397.4	21586.8	17252.4	18944.7	37192.2	71269.8	405103	109913	13726.9	1.58195e+06	376417	9.65431e+06	1952443	1.81074e+06	599107	19687.7	34853.7
species	Massariosphaeria phaeospora	26860.2	90347.6	83753.4	32165.1	14135.1	25819.3	13453	19942.7	59050.1	998001	430256	1.29458e+06	1.17942e+06	1.68187e+06	339803	19706.8	82868.5	2.59323e+06	47761.8	340876	10667.1	293604	28924.6	488299	92976.4	90344.4	19132.4	13715	455714	412226	114661	16397.4	21586.8	17252.4	18944.7	37192.2	71269.8	405103	109913	13726.9	1.58195e+06	376417	9.65431e+06	1952443	1.81074e+06	599107	19687.7	34853.7
family	Amniculicolaceae	0	0	0	0	0	0	0	0	0	0	13281.3	11252	64104.4	100091	8110.2	14711	7706.01	399130	90324.4	17699.5	11192.5	39551.2	266543	102458	58710.8	365597	173607	175028	110320	52896.8	0	0	0	0	0	0	0	0	0	0	9653.53	8178.51	16637.8	9172.42	15808.6	8715.29	15020.8	8280.94
genus	Amniculicola	0	0	0	0	0	0	0	0	0	0	13281.3	11252	64104.4	100091	8110.2	14711	7706.01	399130	90324.4	17699.5	11192.5	39551.2	266543	102458	58710.8	365597	173607	175028	110320	52896.8	0	0	0	0	0	0	0	0	0	0	9653.53	8178.51	16637.8	9172.42	15808.6	8715.29	15020.8	8280.94
species	Amniculicola lignicola	0	0	0	0	0	0	0	0	0	0	13281.3	11252	64104.4	100091	8110.2	14711	7706.01	399130	90324.4	17699.5	11192.5	39551.2	266543	102458	58710.8	365597	173607	175028	110320	52896.8	0	0	0	0	0	0	0	0	0	0	9653.53	8178.51	16637.8	9172.42	15808.6	8715.29	15020.8	8280.94
family	Didymellaceae	4537.59	5049.13	80760.6	4318.61	8482.4	5009.41	8073.05	4767.67	6304.24	11216.2	87170.6	20540.9	86454.9	200056	40588.4	172115	27632.3	744476	375618	67492	13129.5	13218.6	12069.2	100151	12250.4	88356.6	12163.2	12900.1	52324.4	13260.4	10039.6	6874.96	5642.91	9555.09	5370.59	9093.98	5111.41	85051.4	4864.75	8237.43	22057.7	28368.3	40010.4	23214.7	25593	222522	26935.4	246281
family	Didymosphaeriaceae	4458.69	8428.72	8130.09	4684.77	7185.52	12167.2	7549.87	3783.91	23382.3	5434.15	2278.59	13864.9	13399	37604	1999.84	9062.93	14841.5	8611.26	11493.9	20848.7	17925.8	14003.5	16168.6	31709.1	9985.22	216814	11223.4	12347.8	22222.6	21661.9	6071.01	6417.35	10801.2	7484.15	2492.07	6702.29	11924.4	42458.7	31247.1	7399.2	27155.2	19821.8	10249.9	29426.2	9739.1	13617.5	9253.73	15948.7
genus	Bimuria	4458.69	8428.72	8130.09	4684.77	7185.52	12167.2	7549.87	3783.91	23382.3	5434.15	2278.59	13864.9	13399	37604	1999.84	9062.93	14841.5	8611.26	11493.9	20848.7	17925.8	14003.5	16168.6	31709.1	9985.22	216814	11223.4	12347.8	22222.6	21661.9	6071.01	6417.35	10801.2	7484.15	2492.07	6702.29	11924.4	42458.7	31247.1	7399.2	27155.2	19821.8	10249.9	29426.2	9739.1	13617.5	9253.73	15948.7
species	Bimuria novae-zelandiae	4458.69	8428.72	8130.09	4684.77	7185.52	12167.2	7549.87	3783.91	23382.3	5434.15	2278.59	13864.9	13399	37604	1999.84	9062.93	14841.5	8611.26	11493.9	20848.7	17925.8	14003.5	16168.6	31709.1	9985.22	216814	11223.4	12347.8	22222.6	21661.9	6071.01	6417.35	10801.2	7484.15	2492.07	6702.29	11924.4	42458.7	31247.1	7399.2	27155.2	19821.8	10249.9	29426.2	9739.1	13617.5	9253.73	15948.7
family	Pleosporaceae	15461.5	45973	26610.3	158658	37746.6	15994.6	74529.5	15708.8	16546.7	358854	98306.4	158441	90548.7	143295	48590.5	239359	96406.2	93856.8	282769	22507.5	49489.5	168145	31031.8	219652	93817.5	19454.8	19425.2	19924.3	191766	237777	14756.3	15183.3	32534.1	14774.8	27369.1	14829.6	16122.3	379263	141571	15048.1	106626	26570.6	28198.8	33394	28259	152391	28393.1	28365.1
genus	Bipolaris	10039	4239.27	12955.6	152960	29007.7	11082.8	65347.5	10548	4629.69	8236.92	48910.2	15869	27051.4	13705.6	10409.9	229165	78455.8	18548.4	264297	12120	25572.1	11324.5	6811.08	18509.1	32052	7132.98	6669.48	7009.4	7136.97	22256.3	7372.84	9379.55	28173.7	7017.04	22787.6	6678.41	11308.5	6356.12	10762.8	6049.38	14798.3	9594.07	17813.3	15124.6	17972.2	84677.7	18178	10349.3
family	Sporormiaceae	0	0	0	0	0	0	0	0	0	0	422776	362175	320359	452595	97974.3	1.68423e+06	1.00637e+06	1.19014e+06	743630	97682.9	194260	137672	328346	267155	192512	171475	149245	253443	294109	192703	0	0	0	0	0	0	0	0	0	0	237612	350300	2.73912e+06	140629	823128	708957	533705	923987
genus	Westerdykella	0	0	0	0	0	0	0	0	0	0	399419	351414	306096	331291	72345.1	1.66314e+06	993495	649576	703145	71106.8	185599	132946	322842	206586	187732	128878	144236	245180	230123	182251	0	0	0	0	0	0	0	0	0	0	227333	342479	2.72048e+06	129811	803504	697571	513052	912004
species	Westerdykella ornata	0	0	0	0	0	0	0	0	0	0	399419	351414	306096	331291	72345.1	1.66314e+06	993495	649576	703145	71106.8	185599	132946	322842	206586	187732	128878	144236	245180	230123	182251	0	0	0	0	0	0	0	0	0	0	227333	342479	2.72048e+06	129811	803504	697571	513052	912004
family	Trematosphaeriaceae	16303.6	11318.7	10116.6	17130.3	8721.5	14768	9163.72	15516.9	11734.8	175588	151926	123273	239917	124316	31738.7	243597	18434	10162.7	199703	72580	5525.69	43620.7	10013.5	90497.9	51184	5029.88	9115.04	5271.96	31631.4	58748.6	22199.3	19526.7	13110.1	23324.9	13774.9	24507.6	14473.3	201193	57917.9	8980.86	97268.5	17079.9	8537.95	15486.9	8985.78	326362	9457.1	199931
genus	Trematosphaeria	16303.6	11318.7	10116.6	17130.3	8721.5	14768	9163.72	15516.9	11734.8	175588	151926	123273	239917	124316	31738.7	243597	18434	10162.7	199703	72580	5525.69	43620.7	10013.5	90497.9	51184	5029.88	9115.04	5271.96	31631.4	58748.6	22199.3	19526.7	13110.1	23324.9	13774.9	24507.6	14473.3	201193	57917.9	8980.86	97268.5	17079.9	8537.95	15486.9	8985.78	326362	9457.1	199931
species	Trematosphaeria pertusa	16303.6	11318.7	10116.6	17130.3	8721.5	14768	9163.72	15516.9	11734.8	175588	151926	123273	239917	124316	31738.7	243597	18434	10162.7	199703	72580	5525.69	43620.7	10013.5	90497.9	51184	5029.88	9115.04	5271.96	31631.4	58748.6	22199.3	19526.7	13110.1	23324.9	13774.9	24507.6	14473.3	201193	57917.9	8980.86	97268.5	17079.9	8537.95	15486.9	8985.78	326362	9457.1	199931
order	Venturiales	5889.73	6614.87	11010	71691.7	9491.75	5334.99	9973.03	5605.5	4239.23	392877	135543	571421	594497	968146	146893	107963	44278.3	1.30304e+06	218203	219892	23531.8	137262	18031.9	251318	29230.2	19634.4	18227.6	23269	107614	178869	8019.53	4858.12	4768.54	8426.16	4976.2	8853.42	38545.7	196095	35007.2	9774.01	745525	47805.1	5.78304e+06	1.02165e+06	262534	152144	40641.5	47581.8
family	Sympoventuriaceae	5889.73	6614.87	11010	71691.7	9491.75	5334.99	9973.03	5605.5	4239.23	392877	127680	556426	505031	618729	110232	99253.1	30014.6	42223.6	76774.7	144710	19634.9	130285	11898.9	205406	22168.4	15353.4	11490	19184.6	87744	169660	8019.53	4858.12	4768.54	8426.16	4976.2	8853.42	38545.7	196095	35007.2	9774.01	727657	27175	2.50097e+06	1.00467e+06	253174	136013	31748.1	32254
genus	Verruconis	5889.73	6614.87	11010	71691.7	9491.75	5334.99	9973.03	5605.5	4239.23	392877	127680	556426	505031	618729	110232	99253.1	30014.6	42223.6	76774.7	144710	19634.9	130285	11898.9	205406	22168.4	15353.4	11490	19184.6	87744	169660	8019.53	4858.12	4768.54	8426.16	4976.2	8853.42	38545.7	196095	35007.2	9774.01	727657	27175	2.50097e+06	1.00467e+06	253174	136013	31748.1	32254
species	Verruconis gallopava	5889.73	6614.87	11010	71691.7	9491.75	5334.99	9973.03	5605.5	4239.23	392877	127680	556426	505031	618729	110232	99253.1	30014.6	42223.6	76774.7	144710	19634.9	130285	11898.9	205406	22168.4	15353.4	11490	19184.6	87744	169660	8019.53	4858.12	4768.54	8426.16	4976.2	8853.42	38545.7	196095	35007.2	9774.01	727657	27175	2.50097e+06	1.00467e+06	253174	136013	31748.1	32254
class	Eurotiomycetes	1.62928e+07	4.62054e+07	6.51355e+07	4.50556e+07	1.29439e+07	2.28014e+07	1.17396e+07	4.29639e+07	5.50095e+07	4.90881e+08	2.95104e+08	4.68045e+08	4.99166e+08	7.38789e+08	1.75229e+08	4.30408e+08	2.76163e+08	1.35247e+09	5.05327e+08	1.93994e+08	5.50241e+07	1.51313e+08	8.13203e+07	2.94699e+08	9.34462e+07	1.25928e+08	4.28221e+07	6.35724e+07	2.54829e+08	2.08755e+08	6.10247e+07	9.36723e+06	2.98023e+07	2.97614e+07	2.05106e+07	4.74205e+07	3.34711e+07	2.97129e+08	9.7296e+07	1.09343e+07	5.41002e+08	7.24859e+08	5.4339e+09	7.2304e+08	7.24536e+08	5.13297e+08	3.26451e+08	4.00965e+08
order	Chaetothyriales	174510	632239	900672	338075	127973	155254	139415	192698	653080	7.52475e+06	3.16179e+06	6.88961e+06	6.57058e+06	1.3991e+07	2.33121e+06	2.59226e+06	1.58687e+06	2.45763e+07	3.03892e+06	2.05585e+06	245643	1.82817e+06	313835	3.79683e+06	760627	1.08842e+06	233732	152166	2.64578e+06	2.53402e+06	453506	123267	237886	263346	153859	266814	371949	5.7909e+06	1.66066e+06	132813	8.06585e+06	2.05582e+06	5.39405e+07	1.27331e+07	7.76874e+06	3.78654e+06	1.69267e+06	487323
family	Cyphellophoraceae	20050.3	110391	134190	18187.8	15332.8	19688.3	14592.9	35699.3	99377.7	1.88503e+06	1.09438e+06	2.19262e+06	2.23822e+06	3.22415e+06	618331	695464	36722.6	4.002e+06	602964	722769	12667.9	470302	14401.3	920918	213461	48089.8	13109.1	12086.2	582507	586974	78150.2	17314.8	25188.6	25760.2	21452	12057.4	61613.8	1.13418e+06	418733	14890	2.59228e+06	720061	7.25563e+06	4.76861e+06	1.39982e+06	1.24104e+06	201718	141914
genus	Cyphellophora	20050.3	110391	134190	18187.8	15332.8	19688.3	14592.9	35699.3	99377.7	1.88503e+06	1.09438e+06	2.19262e+06	2.23822e+06	3.22415e+06	618331	695464	36722.6	4.002e+06	602964	722769	12667.9	470302	14401.3	920918	213461	48089.8	13109.1	12086.2	582507	586974	78150.2	17314.8	25188.6	25760.2	21452	12057.4	61613.8	1.13418e+06	418733	14890	2.59228e+06	720061	7.25563e+06	4.76861e+06	1.39982e+06	1.24104e+06	201718	141914
species	Cyphellophora europaea	20050.3	110391	134190	18187.8	15332.8	19688.3	14592.9	35699.3	99377.7	1.88503e+06	1.09438e+06	2.19262e+06	2.23822e+06	3.22415e+06	618331	695464	36722.6	4.002e+06	602964	722769	12667.9	470302	14401.3	920918	213461	48089.8	13109.1	12086.2	582507	586974	78150.2	17314.8	25188.6	25760.2	21452	12057.4	61613.8	1.13418e+06	418733	14890	2.59228e+06	720061	7.25563e+06	4.76861e+06	1.39982e+06	1.24104e+06	201718	141914
family	Herpotrichiellaceae	154460	521848	766483	319888	112640	135566	124822	156999	553702	5.63972e+06	2.00532e+06	4.6664e+06	4.30413e+06	1.07413e+07	1.68941e+06	1.56692e+06	1.4169e+06	2.05327e+07	2.00267e+06	1.30999e+06	215667	1.33794e+06	281755	2.86804e+06	536743	1.0335e+06	216277	132911	2.05778e+06	1.9383e+06	375356	105952	212698	237586	132407	254756	310336	4.65672e+06	1.24193e+06	117923	5.44984e+06	1.31915e+06	4.66431e+07	7.94092e+06	6.32731e+06	2.43718e+06	1.44945e+06	321946
genus	Capronia	15273.6	48582.1	57568.3	83386.5	7761.19	14288.3	13850.2	27861.3	47033.1	718489	170152	393244	393604	546559	132506	10287	16845.9	303428	13046.2	119577	10565.8	132671	16628.7	227718	45738.4	27411.3	12031.3	11074.3	115441	165984	31446.1	7013.01	32222.8	26122.2	12750.3	19290	20208.6	397697	150976	5937.34	493637	173557	3.14876e+06	491879	447347	125332	10503.5	18102.8
species	Capronia epimyces	15273.6	48582.1	57568.3	83386.5	7761.19	14288.3	13850.2	27861.3	47033.1	718489	170152	393244	393604	546559	132506	10287	16845.9	303428	13046.2	119577	10565.8	132671	16628.7	227718	45738.4	27411.3	12031.3	11074.3	115441	165984	31446.1	7013.01	32222.8	26122.2	12750.3	19290	20208.6	397697	150976	5937.34	493637	173557	3.14876e+06	491879	447347	125332	10503.5	18102.8
genus	Cladophialophora	31971.2	200901	200052	110843	12976.5	22462.1	13070.6	13946	261345	2.2742e+06	742175	1.97177e+06	1.62136e+06	2.81429e+06	470834	20472.8	158553	2.26057e+06	37970.4	307115	25533.9	499112	16397	641478	182567	20854.2	27956.8	19896.6	422425	742131	223216	16570.6	73854.5	108899	22364	108269	113159	2.29521e+06	564775	13028.4	1.71466e+06	579174	8.30413e+06	2.06639e+06	1.34916e+06	840223	20571.2	60940
species	Cladophialophora carrionii	4516.82	8625.49	7210.4	4745.85	7279.2	12325.8	7648.3	4298.85	9794.21	32414.8	30200.8	38960.7	31039.9	37384	7673.6	7982.08	15238.1	8400.75	22129.2	10847.5	19600	23102.2	10815.7	29374.2	23347.4	14335.3	11881.8	13677.1	22914.4	26201.7	6150.16	6334.76	10942.1	6462.01	11496.9	6789.67	12079.8	7133.94	4213.06	7495.67	50060	20662.2	22064.1	12801.9	23221.4	81172	7817.5	14180.1
genus	Exophiala	58037.9	136499	344509	81137.9	49879.1	49657.6	48378.4	45441.7	150909	1.68971e+06	487104	1.0646e+06	1.143e+06	3.57235e+06	667455	1.17383e+06	934040	1.04862e+07	1.16014e+06	533499	90480.7	155197	159546	984464	96810	740140	40389.8	33162.3	693837	232824	47375.2	45437.3	48264.8	54000.4	47298.2	68983.9	65338.5	1.1232e+06	293039	48975.5	1.40914e+06	315780	7.30859e+06	1.77606e+06	580070	531499	1.10498e+06	99441.3
species	Exophiala aquamarina	11097.5	63656.2	54262.6	10561.9	20745.2	12251.4	19744.1	11660.2	114590	863117	70576.5	318120	511711	2.0501e+06	277776	614961	440632	5.96577e+06	714355	267922	67696.9	57747	135505	605071	43309.2	417457	14673.4	11202.4	386826	83875.6	15995	11265.6	13800.7	23368.7	13134.7	39025.8	26156.8	461873	111141	20146.1	436248	67551.4	7.22559e+06	863986	512538	83467.1	762170	29305.4
species	Exophiala mesophila	20627.8	40107.1	41828.4	44372.7	6729.93	10681.5	6690.77	7295.24	7614.13	459310	324671	551700	421756	715598	218847	511497	452817	1.19583e+06	203607	132557	4875.3	62206.9	5393.63	102732	34532.8	7727.01	8042.18	4651.44	142716	112155	6987.95	7787.17	6895.45	6892.03	6992.02	6812.99	13081.8	173996	70157.2	6704.75	782132	216247	34752.7	651709	19738.1	379242	230246	37680.7
genus	Phialophora	5156	12519.1	12645.9	9045.15	9638.45	5363.44	9173.31	5417.44	13986.3	125706	69736.3	46519.4	97188.4	187301	40064.8	85314.1	73637.8	917103	118273	60911.5	17012.5	24128	22989.9	106773	17463.5	132308	12803.4	12121.7	170601	24434.1	6979.8	8879.54	6411.97	10857.3	6102.54	11740	5808.04	70927	34089.5	9360.1	60140.5	20719.4	4.37141e+06	94001.1	44379.9	63987.3	40013.7	57564.3
order	Eurotiales	1.16724e+07	3.25247e+07	4.75938e+07	3.3559e+07	8.67642e+06	1.82279e+07	8.66813e+06	3.40243e+07	4.2427e+07	3.51712e+08	2.03555e+08	3.19193e+08	3.3688e+08	5.09621e+08	1.24627e+08	2.86217e+08	1.83719e+08	9.60623e+08	3.45518e+08	1.37458e+08	3.81561e+07	1.00477e+08	5.59086e+07	2.03859e+08	6.49855e+07	9.14932e+07	3.03003e+07	4.66835e+07	1.83977e+08	1.37493e+08	4.84046e+07	6.97608e+06	2.2312e+07	2.15601e+07	1.54692e+07	3.91798e+07	2.69872e+07	2.04762e+08	6.87626e+07	8.10373e+06	3.66897e+08	5.52427e+08	4.14156e+09	4.90053e+08	4.9714e+08	3.4471e+08	2.2589e+08	2.67059e+08
family	Aspergillaceae	4.46185e+06	1.19237e+07	1.83772e+07	2.15981e+07	3.6339e+06	1.23948e+07	3.80957e+06	2.37267e+07	2.77136e+07	1.20458e+08	7.33446e+07	1.42198e+08	1.29218e+08	1.81122e+08	4.71005e+07	1.19479e+08	8.23445e+07	3.03898e+08	1.37587e+08	5.72932e+07	1.63272e+07	3.81782e+07	2.71255e+07	7.27814e+07	2.50528e+07	3.29206e+07	1.27406e+07	2.92224e+07	5.91715e+07	5.31831e+07	2.52726e+07	2.73663e+06	1.48331e+07	1.19623e+07	1.00174e+07	1.42231e+07	1.0038e+07	7.63454e+07	2.51456e+07	3.77262e+06	1.35035e+08	4.06328e+08	1.39473e+09	1.75579e+08	1.7433e+08	1.35636e+08	1.0165e+08	1.14238e+08
genus	Aspergillus	2.3233e+06	5.9501e+06	7.29415e+06	3.40395e+06	1.38989e+06	2.0083e+06	1.44504e+06	2.54579e+06	4.25375e+06	6.29223e+07	3.9597e+07	6.37121e+07	6.93595e+07	1.01984e+08	2.53527e+07	6.10402e+07	3.6069e+07	1.74098e+08	7.17019e+07	2.30172e+07	9.4736e+06	2.11621e+07	1.18458e+07	3.92494e+07	1.28225e+07	1.75717e+07	7.15917e+06	5.73746e+06	3.17776e+07	2.94263e+07	5.83121e+06	1.23006e+06	1.84312e+06	2.13288e+06	1.34153e+06	6.06544e+06	4.38668e+06	4.37492e+07	1.38054e+07	1.31552e+06	7.63568e+07	4.29138e+07	7.02769e+08	1.01073e+08	9.48449e+07	8.06879e+07	5.2743e+07	7.27228e+07
species	Aspergillus alliaceus	8275.81	6509.74	7807.66	8428.58	8025.37	8030.7	7933.45	8143.29	7762.17	165084	200932	391654	336577	466572	102992	190908	31659.2	369773	367745	74556	13790.1	133264	14379.9	136032	61956.4	14137.9	13964.4	13948.6	154365	186784	8487.82	8863.75	7839.8	8327.77	7905.46	8188.09	7990.46	54118.1	8095.02	7968.55	499288	68248.7	28858.8	585645	27420.6	383757	121545	34021.3
species	Aspergillus avenaceus	28584.6	239012	137111	77535.9	23614.2	13945.7	22474.6	33914.3	153844	2.2474e+06	663600	1.90958e+06	1.57273e+06	2.41021e+06	705542	201232	86019.2	2.925e+06	310324	598497	16486.6	454016	21797.2	488302	111675	43121	27608.5	16218.4	902660	685107	358077	20157	15709.3	37660.2	14951.2	25316.7	179555	1.28104e+06	481196	22932.2	2.51478e+06	1.49962e+06	4.24865e+07	3.39709e+06	4.09408e+06	848267	81285.8	54859.3
species	Aspergillus bertholletiae	21805.5	16248.5	161721	21772.9	12648.9	13548	12583.9	21891.5	12720.5	457619	104852	57427.4	405944	1.0133e+06	164348	44638.3	40273.8	4.82822e+06	357654	215928	20458.2	29558.5	24419.1	348111	22775.2	373511	23271.3	13629.1	214778	43245.7	13104.2	19112.6	13033.2	12932.7	13224.2	12792.8	13911.1	371870	62257.3	12606.7	52409.3	35821.7	2.9365e+06	52205.9	44387.5	53682.9	353447	38969.7
species	Aspergillus calidoustus	198404	781310	1.30524e+06	402531	28581.6	117439	64504.5	300912	635568	3.7542e+06	3.8553e+06	1.0854e+07	1.21641e+07	1.7587e+07	4.27402e+06	530597	919362	3.64723e+07	2.60703e+06	3.25427e+06	252689	1.70601e+06	75768.3	4.89122e+06	564430	2.80104e+06	318206	46972.3	3.04199e+06	2.65868e+06	843562	31044.8	228818	262345	85191.6	603061	781240	8.86632e+06	3.19978e+06	28778.6	1.39131e+07	4.0439e+06	2.02669e+08	2.00871e+07	1.52192e+07	6.40036e+06	1.66667e+06	682911
species	Aspergillus clavatus	157087	205322	249381	296969	52985	104882	108133	146671	222082	1.92204e+06	1.00828e+06	1.1079e+06	1.58443e+06	2.36498e+06	877382	270787	199692	6.17394e+06	854057	620620	65922.3	313736	53878.5	971692	153725	281137	63917.6	60661	982747	501648	369873	33578.5	113761	130540	57043.5	579224	264467	1.10103e+06	502517	36114	1.51515e+06	1.40816e+06	4.67049e+07	3.11136e+06	3.35663e+06	1.15386e+06	702459	375528
species	Aspergillus coremiiformis	32512.9	20492.3	32603.2	33253.2	19148.7	33517.7	18859.3	79863.8	58989.2	382824	2.82996e+06	1.08893e+06	2.26914e+06	1.44819e+06	457724	1.2326e+07	8.39212e+06	4.62818e+06	1.4369e+07	696166	2.83626e+06	1.97385e+06	3.84017e+06	1.16107e+06	1.62635e+06	1.51443e+06	2.26385e+06	783818	1.91698e+06	2.73961e+06	20491.8	23020.1	18112.9	19458.2	34421	19635.6	33762.4	315906	67007	18971.6	1.05894e+06	7.14368e+06	4.23458e+06	3.63431e+06	1.02627e+07	1.76046e+07	1.85227e+07	3.35435e+07
species	Aspergillus cristatus	11358.7	19725.3	40635.1	58572.3	21233.5	14964.1	20208.8	11934.6	58522	323115	390111	371752	356023	413969	211664	441130	146712	407527	361266	244195	24487	96038.2	31538.8	168220	25591.3	141242	32060.3	24426.2	95392.2	129195	15756.2	49190.4	14125.6	34692	42574.2	22722.6	12795.1	134921	29588	94942.7	519587	172980	672720	691035	416844	294162	347809	410814
species	Aspergillus ellipticus	11006	12963.6	170746	10474.8	20574.1	12150.4	19581.3	25534.4	15291	652261	117637	30589.5	308269	895090	140920	29094.6	49866.9	4.26517e+06	412078	260510	49952.2	15722.9	43351.8	389112	39177.5	413607	14781.5	20692.8	418267	24239.5	14987.6	12597	13686.9	14264.3	13026.4	13576	13812	138251	44419.4	19980	55368.9	57621.4	46272	53885.2	30086.5	186791	237131	96544.2
species	Aspergillus fumigatus	0	0	0	0	0	0	0	0	0	0	187190	181150	232573	349603	77194.8	511104	251476	169848	469189	64431.9	20320.4	63408.8	5905	86598.4	52746.3	4121.83	6487.07	3932.57	57718.3	80385	0	0	0	0	0	0	0	0	0	0	219010	30088.5	38386.8	269497	40400.2	210743	42519.2	24670.4
species	Aspergillus heteromorphus	20503.7	16117	18023.8	21543.3	10968.3	18572.5	11524.4	19514.2	14757.9	455311	143050	403606	313144	711499	92379.7	30849.6	24029	541893	40367.4	65951	21240.1	102373	22085.9	180688	24653.8	35822.9	15375.8	21271	32854.9	137180	17202.4	21945.1	16487.4	18074.7	17323.4	10230.6	18201.8	189245	19124.8	11294.4	354181	24861.6	32000	30715.5	31464.4	118312	31011	31577.8
species	Aspergillus homomorphus	94136.3	111865	78266.7	100537	21569.3	65706.3	20528.4	66378.9	112529	671691	482791	978418	686209	1.2691e+06	413031	191909	107664	952087	315763	229477	32768.4	238403	33148.1	371809	89966.9	26807.1	22621.3	15984.1	523841	294355	257265	25148.1	47576.5	96115.2	45613.7	590973	213558	799943	241087	20946.4	1.40595e+06	1.30507e+06	3.02376e+07	2.78047e+06	1.94259e+06	730267	34412.6	41136.3
species	Aspergillus ibericus	11479.8	6012.45	107526	10925.8	7123.33	4206.8	6779.57	12061.9	5294.17	244511	58674.2	60342.7	132939	381810	93571.3	24253	75650.4	1.09478e+06	132548	78168.9	11422.7	9598.15	5697.5	146621	3213.56	256143	5691.21	3794.37	101132	8555.16	8431.03	8186.63	4738.79	8024.16	4510.11	7636.93	4292.46	194220	12307.5	6917.62	19945.1	24144	36178.3	20991.3	38075.9	22092.3	23752.9	23251.1
species	Aspergillus leporis	32934	63256.4	43686.4	108523	12501.7	16980.5	12393.7	43014.4	83091.9	21315.9	313540	485680	294345	482210	133977	637280	411269	392573	604034	135237	77798.2	94032.8	175771	116349	109684	67594.1	77393.7	199392	172164	154185	68042.7	17965.6	115452	36526.9	11886.1	36184.2	16984.6	185329	105326	12434.1	467662	1.9268e+06	2.99019e+06	618819	874257	673036	507806	598886
species	Aspergillus mulundensis	20164.1	26321	22880.6	20087.9	21494.1	28400.8	21902.3	28628	24771.7	243206	150921	13023.6	13984.5	68684.5	16010.7	13488.1	14460.9	13575.6	13543.1	19657.9	7892.19	30258.6	12421	50695.2	14302	9904.66	13645.3	8272.02	30462	46902	20493.2	20080	26537.9	20725.5	27430	21008.5	36743.2	21342.9	28527	21729.5	15295.4	12961.3	13421.9	7589.37	13424.7	15235.7	13462.6	14886.6
species	Aspergillus nidulans	4543.56	5042.49	7292.21	4324.29	8493.56	5016.01	8083.68	4773.94	6312.54	103365	124317	228890	215367	251551	95101.5	300614	157646	13483.6	237348	35605.9	20754.2	101042	30843.3	123758	61703.5	40001.1	38541	19198.4	82658.4	125723	10052.8	6865.92	5650.34	9567.67	5377.66	9105.95	5118.14	68024.8	22535.7	8248.28	313411	12873.3	4108065	692273	11922.1	442121	173763	313874
species	Aspergillus saccharolyticus	9186.55	7221.13	5700.35	9652.36	4914.27	8321.29	5163.45	8743.22	6612.18	48656	110274	151784	43570.2	145907	23285.4	31626.7	23942.3	32261.7	28205.7	38323.9	8549.87	10054	4718.01	17603.6	14829.3	9392.64	5183.07	8961.36	4097.47	11030.8	12508.5	9832.39	7387.11	4362.57	7761.67	4583.78	8155.23	65448.8	40615.6	5060.41	92716.3	23711.2	38396	48258.7	30872.7	64334.3	31391.7	23035.3
species	Aspergillus sclerotialis	75387.7	221954	347920	94087.3	52153.6	66041.6	58198.4	132998	108898	8.15004e+06	2.03381e+06	4.08996e+06	4.79987e+06	7.60397e+06	1.42401e+06	1.94058e+06	962183	1.28344e+07	2.95586e+06	1.43577e+06	255998	1.25454e+06	270450	2.94817e+06	719121	730238	166977	360436	1.82408e+06	1.74059e+06	368015	66484.9	122967	120817	62513.9	162643	285419	3.69794e+06	874565	51969.1	5.01487e+06	1.06551e+06	2.24483e+07	6.45221e+06	6.47192e+06	3.82505e+06	2.39043e+06	1.25716e+06
species	Aspergillus steynii	22323.4	17072.5	17571.2	22275.6	12961.7	13791.5	12886.9	22425.8	12985.1	1.01864e+06	751725	772176	864156	1.02347e+06	175677	1.6924e+06	1.03557e+06	548916	1.32228e+06	199642	110335	236528	248209	452825	421661	220471	180507	137879	246369	325715	13456.4	16170.1	13286	13272.3	13472.7	13120.7	13692.4	244704	67981.1	12913.6	551054	176842	88869.3	800576	90372.5	918786	648096	1.70227e+06
species	Aspergillus sydowii	13876.1	51067.4	18664	12090.3	14806.3	14024.2	14091.8	13347.4	24847.9	304103	277727	440493	437208	447088	176882	25009.4	26341.7	224889	24891	122287	10143.4	133966	9911.8	187795	23384.2	278181	74332.5	10025	235675	135948	65615.4	12315.8	17603.6	31134.6	15035.4	130407	23780.8	289336	94962.6	14378.7	584394	162428	2.80218e+06	271604	341263	193968	24943	27055.4
species	Aspergillus tanneri	30607.2	52930.6	84424.5	30997.9	52351	30049.9	52834.5	30291.5	38020.7	1.1789e+06	804986	1.13426e+06	945051	1.32292e+06	332862	1.04928e+06	525495	1.09535e+06	900030	265707	149537	297065	249496	436178	234355	130765	108771	78285.6	371734	420752	73546.4	29039.4	29769	51710.6	29834.2	72611.8	29972.5	699943	224636	52621.9	1.10664e+06	369232	6.57148e+06	1.10634e+06	581228	1.07119e+06	131965	873928
species	Aspergillus terreus	11518.5	19112.1	16183	11458.1	20241.6	11724.1	20063.3	11607.1	20216.5	523951	388501	1.02064e+06	783204	1.36912e+06	366627	321245	86906.4	426087	476562	489440	24711.5	222360	30092.8	337779	71104.6	24241.1	31305.7	25417.6	230075	317376	11599.6	11799	20226.9	11714.5	11937.4	11858	11779.9	322853	11651.3	20130	1.02899e+06	371954	1.11977e+07	1.24406e+06	982209	426319	104193	145845
species	Aspergillus thermomutatus	16211.1	18236.9	32135.6	17033.1	16070.3	14684.2	16885.1	15428.8	11668.2	296878	70573.7	27016.9	49735	79572.6	35312.7	75837.9	25785.7	28063.3	123960	18282.7	15765.4	19949.8	11957.1	73590.1	10746.6	25733.9	16034	16237.7	54966.3	32156.6	13577.7	21774	13035.7	14266.2	13696.7	14989.5	13403.3	15749.6	15120.9	16548.2	117530	29323.5	2.89571e+06	26679.7	26864.6	26334.9	27312.1	26058.9
species	Aspergillus turcosus	99752.4	498777	348459	262477	21775.9	74833.5	29517.4	97576.9	328396	3.66802e+06	950087	3.39122e+06	2.4219e+06	5.73334e+06	1.61877e+06	77209.2	61598.7	3.90092e+06	160491	487073	123423	1.45435e+06	115112	1.25622e+06	325140	194364	153697	42449.2	1.92064e+06	2.03866e+06	288836	23566.4	86775.1	113140	44194.4	137850	140448	2.39857e+06	719067	29905.3	4.30986e+06	1.40614e+06	2.41306e+07	4.42379e+06	4.05975e+06	1039724	44200	59549.5
species	Aspergillus udagawae	26003.6	46716.1	25653.6	21649.1	22622.5	30190.4	22995.3	22652.3	34631.6	175127	272539	418114	376073	460421	113737	801057	367150	777476	650989	83503.3	140616	238456	131291	317097	194446	139525	69545.4	147072	281210	342820	21763.7	22788	23018.1	21950.7	23670.2	22191.5	33727.6	184380	46593.9	22836.7	422652	130299	1.96347e+06	573206	646958	851567	356743	719521
species	Aspergillus wentii	17802.5	11921.8	29156	17655.3	18176.5	18402.4	18446.7	17993.2	10070.4	629786	548882	730759	614499	830440	207922	1.72238e+06	388875	1.13286e+06	1.5462e+06	193286	211995	296154	158031	334479	201127	142588	100077	155618	441131	404237	139959	20841.1	10164	17707.4	18634.1	39368.8	51239.2	412823	163631	18331.2	1.12249e+06	595775	1.43313e+07	807252	1.20539e+06	1.42398e+06	408603	1.34006e+06
genus	Monascus	954354	1.748e+06	5.29259e+06	1.40163e+07	983862	7.78335e+06	791632	1.70549e+07	1.80844e+07	1.17899e+07	7.82795e+06	3.59886e+07	1.50533e+07	1.28688e+07	7.59742e+06	8.43084e+06	1.72655e+07	1.29064e+07	7.08532e+06	1.4233e+07	701539	2.98342e+06	4.6897e+06	4.01713e+06	1.7027e+06	857021	511208	1.43834e+07	6.97368e+06	4.55266e+06	1.4658e+07	699440	1.0131e+07	6.70465e+06	6.00049e+06	2.49853e+06	2.80325e+06	6.25644e+06	2.72864e+06	757422	1.43595e+07	2.97525e+08	2.61927e+08	1.85303e+07	1.65998e+07	1.00573e+07	1.57446e+07	7.11924e+06
species	Monascus purpureus	934024	1.7316e+06	5.20028e+06	1.37965e+07	971247	7.53821e+06	779626	1.68123e+07	1.78006e+07	1.17732e+07	7.76267e+06	3.5185e+07	1.48498e+07	1.28131e+07	7.50069e+06	8.38005e+06	1.65036e+07	1.28542e+07	6.96189e+06	1.38863e+07	684098	2.97431e+06	4.58695e+06	3.99964e+06	1.69236e+06	839549	500884	1.42747e+07	6.96305e+06	4.54184e+06	1.44747e+07	681038	9.96038e+06	6.64014e+06	5.89487e+06	2.46357e+06	2.78464e+06	6.24357e+06	2.70684e+06	745171	1.42942e+07	2.89946e+08	2.6185e+08	1.84631e+07	1.65358e+07	9.98009e+06	1.5538e+07	7.04016e+06
genus	Penicilliopsis	49146	172978	502021	189525	62462.1	77819.9	50366.9	153760	154596	2.80213e+06	1.21274e+06	2.47165e+06	2.90288e+06	3.96672e+06	867415	1.64608e+06	750544	1.08104e+07	2.58411e+06	1.14111e+06	240158	619026	166625	1.89078e+06	437263	946709	217129	99245.9	1.26327e+06	867267	155796	54325.3	76048.2	111730	42315.6	154886	244707	1.59546e+06	500400	50215.1	2.38834e+06	1.37112e+06	1.3394e+07	469670	1.98178e+06	1.97168e+06	1.71854e+06	1.0298e+06
species	Penicilliopsis zonata	49146	172978	502021	189525	62462.1	77819.9	50366.9	153760	154596	2.80213e+06	1.21274e+06	2.47165e+06	2.90288e+06	3.96672e+06	867415	1.64608e+06	750544	1.08104e+07	2.58411e+06	1.14111e+06	240158	619026	166625	1.89078e+06	437263	946709	217129	99245.9	1.26327e+06	867267	155796	54325.3	76048.2	111730	42315.6	154886	244707	1.59546e+06	500400	50215.1	2.38834e+06	1.37112e+06	1.3394e+07	469670	1.98178e+06	1.97168e+06	1.71854e+06	1.0298e+06
genus	Penicillium	382264	747125	1.39376e+06	593454	247970	309976	422448	465145	764238	1.28682e+07	5.28007e+06	7.60917e+06	9.38313e+06	1.36823e+07	3.8046e+06	4.84535e+06	3.79312e+06	3.24738e+07	6.83164e+06	3.71537e+06	566954	2.29699e+06	1.00912e+06	6.85881e+06	1.61539e+06	2.93238e+06	643303	762040	5.91567e+06	3.44368e+06	974171	234799	476572	687584	373665	1.64232e+06	1.15067e+06	6.46422e+06	2.10211e+06	241571	1.03694e+07	5.7519e+06	1.32811e+08	1.29701e+07	1.55667e+07	5.66259e+06	5.11552e+06	3.59624e+06
species	Penicillium brasilianum	14846.3	16296.4	16029.8	14918.3	8530.54	14811.2	16716.9	14810.6	15291.9	274808	85785.3	464144	342858	539614	131464	27256.4	21396	627965	36781.6	87198.6	13358.9	127292	11348.1	191171	10465.1	14675.7	12466.7	14001.9	154139	215210	15900.5	13062.4	14961.4	16206.8	14873.4	16552.7	14821.8	38544.9	14806.5	16876.8	493652	24480.6	3.67567e+06	542639	27591.9	125949	54371.3	21077.5
species	Penicillium decumbens	27201.5	87503.8	261343	26839.8	24264.9	28125.9	23602.6	61458.8	41094.2	1.54373e+06	130350	164564	476637	1.28433e+06	236023	82640.9	74386.3	4.79359e+06	506088	273218	75954.3	151511	27999.3	627105	30988.9	849281	44108.6	32626.9	849615	219596	27278.3	22245.4	20449.3	16860.1	20227.1	16498	89181.7	883436	186474	23865.4	172643	81277	1.37426e+07	117113	76233.6	191142	602455	79937.8
species	Penicillium griseofulvum	4270.57	9122.86	73941	4487.11	6882.35	11653.8	7231.32	12244.7	9260.25	407886	31176.2	75156.9	297861	743548	61353.1	26182.7	25778.2	3.3706e+06	517414	207479	10772.2	29606.6	11036.2	395677	10635.9	203072	10745.5	10910.6	92764.6	46924.4	5814.86	6700.04	10345.5	6109.71	10870.1	6419.5	11421.3	185516	45128	7087.01	32293.1	25121.2	29611.9	30683.7	28136.2	29154.5	371035	27701.5
species	Penicillium oxalicum	45435.6	90133.8	280850	104343	41887.1	35754.2	33610.7	47463.3	154809	4.00676e+06	1.02071e+06	2.05712e+06	3.13153e+06	3.76141e+06	872342	1.38522e+06	1.13942e+06	1.23987e+07	1.92913e+06	1.13561e+06	128079	749105	266372	2.26719e+06	394956	859871	98564.4	201607	1.68188e+06	1.16989e+06	192679	43441	48560.9	58701.3	34956.1	235186	391482	2.01331e+06	436507	41988.5	2.89122e+06	1.56937e+06	3.8193e+07	3.84881e+06	2.61304e+06	1.31054e+06	2.78841e+06	1.2676e+06
species	Penicillium roqueforti	9106.41	7158.13	18110.1	9568.15	4871.39	8248.69	5118.4	8666.95	6554.49	109437	41655.8	10770.9	45147.4	63533.7	12223.1	21066.5	12864.3	22171.5	16611	9157.64	3083.65	4869.06	8999.11	162258	5809.37	180083	9886.17	5993.15	108965	8042.96	12399.4	9746.6	7322.66	4324.51	7693.96	4543.79	8084.08	56926.6	8493.99	5016.26	10269	7828.88	18626.9	10807.6	19603.9	11374.5	20632.2	11971.1
species	Penicillium steckii	7363.04	21259.5	16483.2	7007.71	4568.84	8128.66	2106.85	7736.38	23551	13253.8	180600	280792	236886	406818	110223	230119	172316	275961	290710	70831.4	32860.1	108067	73682.2	123705	67840.4	18593.7	35738.2	18477.2	140351	138316	28516.4	6879.4	9156.62	5146.62	8714.74	4898.26	8294.18	191800	62097.8	4436.9	402237	133924	2.5467e+06	385728	377251	241954	129356	130436
species	Penicillium subrubescens	18470.5	20601.4	81370.5	10239.6	18285.2	17978.9	18047.2	18202.5	21042.8	340220	168345	305076	269776	927048	157088	22628.3	23001.6	1.91481e+06	244135	182591	11357.5	103305	18420.6	234465	30433	47282.6	12418.1	11688.7	140866	126659	42647.8	12034.8	17620.4	10182.8	17738.8	18696.2	17900.5	219363	75320.1	18138.8	476723	32139.6	5.17957e+06	554298	22345.3	246712	22534.4	23513.9
family	Elaphomycetaceae	75162.3	95468.7	198643	64646.9	53314.9	73821.6	60291.2	81207.8	91702.5	2.70779e+06	3.17643e+06	3.06613e+06	4.03007e+06	4.27547e+06	996499	7.68558e+06	3.01656e+06	6.52941e+06	7.13417e+06	1.13445e+06	625670	1.45649e+06	482269	2.05697e+06	1.11135e+06	614892	331823	428910	1.4141e+06	1.93614e+06	90862.7	63605.5	57865.7	63882.1	63361.3	78750.6	114552	1.71979e+06	581805	52499.1	3.71983e+06	1.25121e+06	6.23598e+06	5.79261e+06	5.72361e+06	7.06577e+06	3.68303e+06	6.5902e+06
genus	Elaphomyces	75162.3	95468.7	198643	64646.9	53314.9	73821.6	60291.2	81207.8	91702.5	2.70779e+06	3.17643e+06	3.06613e+06	4.03007e+06	4.27547e+06	996499	7.68558e+06	3.01656e+06	6.52941e+06	7.13417e+06	1.13445e+06	625670	1.45649e+06	482269	2.05697e+06	1.11135e+06	614892	331823	428910	1.4141e+06	1.93614e+06	90862.7	63605.5	57865.7	63882.1	63361.3	78750.6	114552	1.71979e+06	581805	52499.1	3.71983e+06	1.25121e+06	6.23598e+06	5.79261e+06	5.72361e+06	7.06577e+06	3.68303e+06	6.5902e+06
species	Elaphomyces granulatus	75162.3	95468.7	198643	64646.9	53314.9	73821.6	60291.2	81207.8	91702.5	2.70779e+06	3.17643e+06	3.06613e+06	4.03007e+06	4.27547e+06	996499	7.68558e+06	3.01656e+06	6.52941e+06	7.13417e+06	1.13445e+06	625670	1.45649e+06	482269	2.05697e+06	1.11135e+06	614892	331823	428910	1.4141e+06	1.93614e+06	90862.7	63605.5	57865.7	63882.1	63361.3	78750.6	114552	1.71979e+06	581805	52499.1	3.71983e+06	1.25121e+06	6.23598e+06	5.79261e+06	5.72361e+06	7.06577e+06	3.68303e+06	6.5902e+06
family	Thermoascaceae	2.42923e+06	5.92757e+06	5.06434e+06	3.47823e+06	1.12468e+06	1.37609e+06	1.1459e+06	2.60143e+06	3.02517e+06	5.9239e+07	3.45746e+07	3.13788e+07	3.78214e+07	5.90408e+07	1.99362e+07	3.79384e+07	2.47316e+07	1.54251e+08	4.27202e+07	1.81556e+07	5.07956e+06	1.09111e+07	6.94097e+06	2.63258e+07	1.01115e+07	6.91358e+06	4.7388e+06	4.43451e+06	3.59752e+07	1.49907e+07	9.1395e+06	721198	2.07425e+06	3.82734e+06	1.61828e+06	1.39372e+07	7.06161e+06	2.26994e+07	1.07701e+07	689583	4.51842e+07	3.89898e+07	1.26124e+09	7.4093e+07	1.10751e+08	4.09189e+07	2.64124e+07	4.74315e+07
genus	Byssochlamys	333142	1.23586e+06	926367	372421	311208	329711	308265	369535	752141	1.63124e+07	1.54907e+07	1.6035e+07	1.94886e+07	2.16561e+07	5.96419e+06	3.15486e+07	1.78424e+07	2.79681e+07	3.24503e+07	6.03677e+06	3.6633e+06	7.01625e+06	4.59747e+06	9.02728e+06	5.58338e+06	3.93102e+06	2.12749e+06	2.69413e+06	7.97472e+06	9.16778e+06	898573	299955	336935	344364	313829	472381	643839	9.12072e+06	2.68187e+06	309373	1.84219e+07	6.96006e+06	6.42485e+07	2.15402e+07	2.3079e+07	2.8224e+07	1.55101e+07	2.35241e+07
species	Byssochlamys spectabilis	333142	1.23586e+06	926367	372421	311208	329711	308265	369535	752141	1.63124e+07	1.54907e+07	1.6035e+07	1.94886e+07	2.16561e+07	5.96419e+06	3.15486e+07	1.78424e+07	2.79681e+07	3.24503e+07	6.03677e+06	3.6633e+06	7.01625e+06	4.59747e+06	9.02728e+06	5.58338e+06	3.93102e+06	2.12749e+06	2.69413e+06	7.97472e+06	9.16778e+06	898573	299955	336935	344364	313829	472381	643839	9.12072e+06	2.68187e+06	309373	1.84219e+07	6.96006e+06	6.42485e+07	2.15402e+07	2.3079e+07	2.8224e+07	1.55101e+07	2.35241e+07
genus	Paecilomyces	38869.5	157566	975917	43667.7	36595.6	44985	38003.1	150850	39481.8	6.66339e+06	564306	112784	3.82169e+06	1.09372e+07	1.20699e+06	105733	450465	5.79756e+07	4.94246e+06	3.26542e+06	407464	235748	45171	6.34675e+06	86804.5	1.55021e+06	127710	57693.8	2.06801e+06	292054	32452.7	54792.4	41857.6	39938.3	43082.1	34765.3	246097	2.26195e+06	660286	37418.5	438523	103595	2.54216e+07	107213	102974	257074	3.21095e+06	94776.5
species	Paecilomyces sp. 'thermophila'	38869.5	157566	975917	43667.7	36595.6	44985	38003.1	150850	39481.8	6.66339e+06	564306	112784	3.82169e+06	1.09372e+07	1.20699e+06	105733	450465	5.79756e+07	4.94246e+06	3.26542e+06	407464	235748	45171	6.34675e+06	86804.5	1.55021e+06	127710	57693.8	2.06801e+06	292054	32452.7	54792.4	41857.6	39938.3	43082.1	34765.3	246097	2.26195e+06	660286	37418.5	438523	103595	2.54216e+07	107213	102974	257074	3.21095e+06	94776.5
genus	Thermoascus	2.0262e+06	4.49979e+06	2.67152e+06	3.02982e+06	747504	972775	769257	2.0429e+06	2.20242e+06	2.99941e+07	1.83498e+07	1.51796e+07	1.27975e+07	1.89697e+07	1.22068e+07	6.23066e+06	6.39207e+06	2.61017e+07	2.2833e+06	6.70752e+06	781142	3.57941e+06	2.27007e+06	8.0942e+06	4.42146e+06	1.40121e+06	2.46423e+06	1.65578e+06	2.48585e+07	5.40558e+06	8.17385e+06	336001	1.66151e+06	3.41577e+06	1.22603e+06	1.3402e+07	6.1435e+06	1.05849e+07	6.97527e+06	313444	2.62508e+07	3.18606e+07	1.17152e+09	5.2394e+07	8.75146e+07	1.23878e+07	6.87418e+06	2.37641e+07
species	Thermoascus aurantiacus	2.0262e+06	4.49979e+06	2.67152e+06	3.02982e+06	747504	972775	769257	2.0429e+06	2.20242e+06	2.99941e+07	1.77307e+07	1.50589e+07	1.26505e+07	1.87371e+07	1.20909e+07	1.06914e+06	2.45932e+06	2.44969e+07	703536	6.57371e+06	220818	3.03339e+06	1.05529e+06	7.91212e+06	3.1257e+06	357382	1.17502e+06	412745	2.22656e+07	4.65901e+06	8.17385e+06	336001	1.66151e+06	3.41577e+06	1.22603e+06	1.3402e+07	6.1435e+06	1.05849e+07	6.97527e+06	313444	2.61835e+07	3.07786e+07	1.17146e+09	5.19618e+07	8.55152e+07	1.01928e+07	1.44489e+06	1.8404e+06
species	Thermoascus crustaceus	0	0	0	0	0	0	0	0	0	0	619067	120728	147036	232625	115873	5.16153e+06	3.93275e+06	1.60488e+06	1.57977e+06	133815	560324	546025	1.21479e+06	182080	1.29576e+06	1.04383e+06	1.28921e+06	1.24304e+06	2.59283e+06	746577	0	0	0	0	0	0	0	0	0	0	67334.1	1.08204e+06	53970.9	432153	1.99943e+06	2.19505e+06	5.42929e+06	2.19237e+07
family	Trichocomaceae	1.7448e+06	7.11322e+06	1.13076e+07	2.87261e+06	1.79868e+06	1.52398e+06	1.26317e+06	2.50624e+06	4.50382e+06	5.67753e+07	2.3548e+07	3.94333e+07	4.9787e+07	9.8116e+07	1.86854e+07	2.57746e+07	1.56179e+07	2.18142e+08	4.54828e+07	2.03448e+07	4.40121e+06	1.52535e+07	4.81481e+06	3.72113e+07	7.11972e+06	2.223e+07	3.65908e+06	2.91888e+06	3.27018e+07	2.00304e+07	5.65478e+06	1.48075e+06	1.43877e+06	2.18847e+06	1.38602e+06	3.515e+06	3.83427e+06	4.16683e+07	1.38055e+07	1.61532e+06	5.84955e+07	2.23679e+07	5.43663e+08	7.21598e+07	6.06271e+07	3.78122e+07	2.74905e+07	2.08868e+07
genus	Rasamsonia	758224	2.40064e+06	3.22488e+06	1.21143e+06	559791	786817	624231	951243	1.69529e+06	2.52743e+07	1.40485e+07	2.3261e+07	2.58657e+07	3.88359e+07	8.89117e+06	1.95644e+07	1.16686e+07	6.86375e+07	1.91879e+07	8.27829e+06	2.61907e+06	8.76996e+06	3.69098e+06	1.61394e+07	4.86676e+06	6.33292e+06	2.11303e+06	2.17364e+06	1.36887e+07	1.16795e+07	2.38371e+06	559757	796854	1.08123e+06	557018	1.41536e+06	1.46212e+06	1.80174e+07	6.28224e+06	571599	3.22215e+07	1.22758e+07	2.40725e+08	4.05224e+07	3.30425e+07	2.35418e+07	1.20705e+07	1.44944e+07
species	Rasamsonia emersonii	758224	2.40064e+06	3.22488e+06	1.21143e+06	559791	786817	624231	951243	1.69529e+06	2.52743e+07	1.40485e+07	2.3261e+07	2.58657e+07	3.88359e+07	8.89117e+06	1.95644e+07	1.16686e+07	6.86375e+07	1.91879e+07	8.27829e+06	2.61907e+06	8.76996e+06	3.69098e+06	1.61394e+07	4.86676e+06	6.33292e+06	2.11303e+06	2.17364e+06	1.36887e+07	1.16795e+07	2.38371e+06	559757	796854	1.08123e+06	557018	1.41536e+06	1.46212e+06	1.80174e+07	6.28224e+06	571599	3.22215e+07	1.22758e+07	2.40725e+08	4.05224e+07	3.30425e+07	2.35418e+07	1.20705e+07	1.44944e+07
genus	Talaromyces	765643	4.4004e+06	2.3577e+06	1.40486e+06	1.01599e+06	504800	417151	463051	2.53961e+06	1.391e+07	6.51487e+06	1.51089e+07	1.44367e+07	3.01753e+07	6.54801e+06	4.63838e+06	2.84771e+06	5.41365e+07	8.02942e+06	5.01004e+06	703547	5.52469e+06	787692	9.24791e+06	1.74142e+06	3.79091e+06	564926	432929	1.01066e+07	7.10283e+06	2.6169e+06	712146	418592	697119	629798	1.88227e+06	1.30309e+06	1.35758e+07	4.76109e+06	832875	2.35629e+07	9.23652e+06	1.72082e+08	2.93918e+07	2.4987e+07	1.13705e+07	4.19312e+06	4.49474e+06
species	Talaromyces amestolkiae	20793	95052.2	54655.5	21349.3	54431.6	27071.9	25627.1	20287.5	18335.4	512088	179813	420920	424871	729419	143405	54675.6	30218.5	1.54164e+06	195638	161721	21275.8	128623	19309	298921	40516.2	118034	23953.2	20298.8	146765	164531	30482.7	28150.2	18931.5	33144.8	19272.2	24887.4	19660	281584	56098.1	25476.6	388973	51457	57351.4	432966	56137	184015	99892.6	30874.4
species	Talaromyces atroroseus	13335.3	35165.6	338742	21319.3	13279.3	13902.9	12857.3	13602.4	30527.4	132776	283523	466182	892097	1.18581e+06	300732	536417	310160	4.15656e+06	1.10811e+06	310991	68962.8	116169	69741.6	743495	61552.8	616244	51000.6	73716.9	431317	206870	40537.4	21284	14767.3	18381	14383.6	32488.4	31471.2	786891	167541	13025.4	493224	567783	2.60787e+06	943639	1.23433e+06	626781	312139	428713
species	Talaromyces islandicus	47258.3	52340.6	218176	55726.7	47640.6	42732	46651.6	42888.1	43379.9	1.23626e+06	194411	420784	454121	1.20534e+06	187846	316321	230525	5.38082e+06	480231	312084	125659	127283	162394	828073	134329	673820	110008	65268.3	402179	157291	54890.9	45300	42785.1	41326	42689.5	40494.7	123436	676407	141309	47040.7	401174	79289.5	2.61456e+06	449157	340247	485053	509670	560119
species	Talaromyces marneffei	16895.9	592755	396620	148461	15209.4	33143.5	40301	99668	324570	2.34491e+06	1.39517e+06	2.877e+06	2.39353e+06	6.13998e+06	1.12402e+06	278085	49836.1	5.06063e+06	355905	379062	23762.3	1.93231e+06	31552.8	1.24368e+06	298230	89001.8	67139.5	20399.8	1.95551e+06	2.64265e+06	147901	13770.2	55189.1	93792.1	15841.5	137845	190650	3.77726e+06	1.51614e+06	15154.9	6.28887e+06	1.71053e+06	3.63102e+07	5.9578e+06	4.80434e+06	3.09308e+06	66758.9	48311.1
species	Talaromyces rugulosus	25418.9	133070	83185.9	36454.7	20130.6	16294.6	20385	20521.8	110343	1.11141e+06	628288	1.22469e+06	983363	1.89503e+06	507803	1.16018e+06	409163	2.43422e+06	581944	282538	66275.9	402680	160586	383822	184024	43176.5	56155	42638.4	727627	507036	168066	28051.9	23772.2	27235.8	15835.9	51420.3	16153.8	589643	194263	20275.3	1.81722e+06	890179	1.91323e+07	1.90883e+06	2.34672e+06	1.46294e+06	381711	465642
species	Talaromyces stipitatus	371673	1.21022e+06	832165	446859	127178	295714	185805	182865	1.0695e+06	5.34369e+06	2.43778e+06	7.28774e+06	6.44936e+06	1.43045e+07	3.47074e+06	219725	707039	2.3567e+07	1.59339e+06	2.35528e+06	110798	2.12459e+06	172169	4.07787e+06	607909	642902	96703.5	45850.3	5.06006e+06	2.50121e+06	772456	59301.2	184231	190896	113962	586036	806160	5.92845e+06	1.71092e+06	82341.2	1.18479e+07	5.06403e+06	1.05378e+08	1.63797e+07	1.46703e+07	2.56262e+06	1.14464e+06	444960
genus	Thermomyces	174034	167956	4.1266e+06	181104	188033	198794	187502	723133	176627	1.43884e+07	2.08851e+06	487196	7.04548e+06	2.38783e+07	2.19194e+06	369727	362408	6.67805e+07	1.43991e+07	5471566	787757	432959	182752	8.57357e+06	290425	9.41317e+06	701914	172104	5.15926e+06	521644	188469	178687	165994	192966	172519	185843	515070	4.48821e+06	1.4671e+06	176340	1.35522e+06	366685	6.98232e+07	426701	705715	1.47389e+06	6.89918e+06	533275
species	Thermomyces lanuginosus	167949	159716	3.61415e+06	174710	178226	189299	181610	679148	169082	1.42321e+07	1.90242e+06	466785	6.73647e+06	2.29222e+07	1.99474e+06	358552	341076	6.4764e+07	1.35794e+07	4.97637e+06	753671	413230	177487	8.02408e+06	278641	8.62552e+06	669043	166221	4.91387e+06	481467	180184	172174	157564	184260	163662	176697	479848	3.85377e+06	1.27591e+06	170566	1.17799e+06	351849	6.60194e+07	408779	695316	1.37568e+06	6.48076e+06	513423
order	Onygenales	618059	1.73058e+06	2.58732e+06	783351	439655	487762	565374	769034	1.68361e+06	2.52728e+07	1.67369e+07	3.01547e+07	2.91437e+07	4.10633e+07	9.00572e+06	3.08836e+07	1.3278e+07	7.55806e+07	3.03691e+07	1.05747e+07	2.95359e+06	1.02464e+07	3.34351e+06	1.88192e+07	5.8909e+06	5.10231e+06	1.96554e+06	2.30312e+06	1.24824e+07	1.37886e+07	1.59041e+06	398846	661483	536370	388545	1.15924e+06	1.18259e+06	1.81452e+07	5.33803e+06	426085	3.26941e+07	1.35057e+07	2.28907e+08	4.41136e+07	4.3644e+07	3.29517e+07	1.51138e+07	2.11459e+07
genus	Coccidioides	23257.6	60563.9	149027	23265	25745.9	22434.7	26324.2	31454.7	65379.6	1.16823e+06	1.05749e+06	1.84204e+06	1.54875e+06	2.38971e+06	574688	1.221e+06	507305	2.47576e+06	773430	449478	109061	472219	106556	835288	239717	446895	81222.2	114412	468474	732696	70535.2	27650.5	26206.3	24609.6	16220.2	25038.4	22162	586090	233456	26080.8	2.01107e+06	688946	1.1497e+07	1.97558e+06	1.89936e+06	1.61403e+06	381342	734196
genus	Paracoccidioides	14435.5	33628.8	35958.8	15891.7	15380.9	14652.1	15672.4	14526	19574.7	2.31886e+06	2.00321e+06	2.77666e+06	1.88882e+06	2.77651e+06	575421	3.26008e+06	1.44265e+06	2.79219e+06	2.69794e+06	486364	441199	1.37798e+06	681159	2.02434e+06	1.19009e+06	380321	309554	348743	1.47157e+06	1.11439e+06	22985.2	16230.1	23075.1	14832.5	14890.4	15034.3	29964.6	640912	204671	15549	1.46979e+06	818293	5.97359e+06	1.36498e+06	3.25143e+06	3.06549e+06	948365	1.48254e+06
species	Paracoccidioides brasiliensis	6481.46	6010.96	20332.7	6810.1	10445.4	5870.98	10975	6168.67	4665.14	7899.45	877845	1.69581e+06	479340	1.56229e+06	354694	1.61799e+06	621174	2.06414e+06	1.46241e+06	172643	268571	1.03465e+06	448032	1.2925e+06	742016	150493	137974	203022	1.07485e+06	655159	8825.24	4414.59	5211.88	9272.73	5476.15	9742.9	5753.82	10236.9	6045.57	10756	259828	515191	3.2935e+06	363414	1.84834e+06	1.39356e+06	294546	450350
species	Paracoccidioides lutzii	0	0	0	0	0	0	0	0	0	0	191935	110459	134606	30097.9	15654.1	583811	409617	268212	405694	20584.7	57207.5	63320.1	125161	102681	85511.7	64944.6	66969.4	71512.6	106219	81908.6	0	0	0	0	0	0	0	0	0	0	23024.2	21069.5	39682.1	123359	400000	315644	300549	404409
family	Ajellomycetaceae	177046	430728	694957	285754	170310	165491	282089	203659	466914	7.02989e+06	4.2935e+06	7.044e+06	6.63477e+06	8.48335e+06	2.16774e+06	1.11112e+07	3.73212e+06	1.8571e+07	9.49574e+06	2.61355e+06	976646	2.46621e+06	1.02285e+06	4.10393e+06	1.53151e+06	1.4833e+06	635391	496726	3.06797e+06	3.25996e+06	348478	134186	143172	158398	146806	324207	221580	4.86653e+06	1.36495e+06	148075	7.91467e+06	4.36233e+06	6.40691e+07	1.02123e+07	8.30484e+06	9.47628e+06	5.11243e+06	7.48743e+06
genus	Blastomyces	44051.5	139057	292377	42924.5	52182.8	43357.8	51388.4	59448.4	98179.1	3.07678e+06	872659	2.09427e+06	2.79738e+06	3.57054e+06	754880	952478	340066	7.55343e+06	2.0902e+06	1.09122e+06	168880	1.00864e+06	125587	2.13668e+06	295527	655453	82071.2	81326.3	1.44977e+06	1.36628e+06	125969	44029.4	43211.3	51464.2	44207.9	123433	117027	2.13696e+06	435504	51696.8	3.49656e+06	1.15803e+06	2.20313e+07	3.64595e+06	3.70189e+06	1.9666e+06	1.2074e+06	437622
species	Blastomyces parvus	14998.9	32776.8	96640.1	14275.1	17040.8	16558.5	16218.5	15759.5	20838.6	560092	263913	425780	723870	901586	149490	525023	232082	3.44594e+06	507578	226883	82593.8	158819	68457.4	365416	86556.8	214378	40484.2	35429.1	226109	225695	11015.6	13265.2	18652.6	10484	17752.4	21990.3	33068.6	412146	100285	16548.7	607121	33770.6	2.09109e+06	794095	468121	551269	614537	326835
species	Blastomyces percursus	7219.9	5396.17	70762.7	7585.99	11635.4	6539.88	12225.4	6871.48	5196.65	374261	108823	241202	101345	270732	30461.3	33321.6	28943.2	432294	244056	123371	15640.7	97594.7	9938	457480	57839.6	238938	9046.29	14922.5	282832	152688	9830.71	11939.2	5805.68	10329.2	6100.06	10852.9	6409.37	186079	6734.36	11981.4	254852	25224.2	19989	337856	446990	32733.9	185215	31102.6
genus	Emmonsia	14229.4	8796.27	13800.4	14454.5	14305.1	13883.1	14102.5	14039.1	13600.3	174329	179449	358729	199745	152813	104475	47840.9	38655	31497.5	49758	63126.9	13448.1	39704	13234.1	74645.1	15238.4	14773.7	14538.7	14095.3	11493.5	28324.7	23643	15575.3	13646.4	14937.5	13721.1	14649.6	13829.3	45448	15119.8	14180.8	165887	69436.9	48491.8	41145.7	48132.9	89267.5	47899.9	39537.8
species	Emmonsia crescens	14229.4	8796.27	13800.4	14454.5	14305.1	13883.1	14102.5	14039.1	13600.3	174329	179449	358729	199745	152813	104475	47840.9	38655	31497.5	49758	63126.9	13448.1	39704	13234.1	74645.1	15238.4	14773.7	14538.7	14095.3	11493.5	28324.7	23643	15575.3	13646.4	14937.5	13721.1	14649.6	13829.3	45448	15119.8	14180.8	165887	69436.9	48491.8	41145.7	48132.9	89267.5	47899.9	39537.8
genus	Helicocarpus	28935.5	43173.1	150052	35522	26902.5	28617.4	27821.6	29276.9	29183.5	375962	282509	598568	862597	1.3368e+06	297626	305833	88541.6	2.19105e+06	585825	368678	26091	102669	24015.1	385273	29524.7	225684	17668.7	26505.1	252156	119783	43016.8	26892.7	26379.8	33313.9	27807.5	28295.6	28368.8	360792	69821.5	27439	752039	153094	1.89578e+06	802621	279945	266343	380927	373690
species	Helicocarpus griseus	28935.5	43173.1	150052	35522	26902.5	28617.4	27821.6	29276.9	29183.5	375962	282509	598568	862597	1.3368e+06	297626	305833	88541.6	2.19105e+06	585825	368678	26091	102669	24015.1	385273	29524.7	225684	17668.7	26505.1	252156	119783	43016.8	26892.7	26379.8	33313.9	27807.5	28295.6	28368.8	360792	69821.5	27439	752039	153094	1.89578e+06	802621	279945	266343	380927	373690
genus	Histoplasma	25714.1	110365	142159	26019.2	31438.2	41121	32412.6	78576.9	144978	2.2836e+06	1.14965e+06	1.08236e+06	1.08148e+06	1.38447e+06	289143	3.09915e+06	1.58216e+06	2.42305e+06	2.56414e+06	493771	247109	527315	402538	828132	684122	279038	264613	251797	304575	692652	28682.9	28243.1	39164.3	29403.8	39908.1	30196.6	40749.6	1.58128e+06	537132	32006.1	1.06726e+06	347619	50298	1.25757e+06	2.01572e+06	2.902e+06	1.12901e+06	2.58406e+06
species	Histoplasma capsulatum	25714.1	110365	142159	26019.2	31438.2	41121	32412.6	78576.9	144978	2.2836e+06	1.14965e+06	1.08236e+06	1.08148e+06	1.38447e+06	289143	3.09915e+06	1.58216e+06	2.42305e+06	2.56414e+06	493771	247109	527315	402538	828132	684122	279038	264613	251797	304575	692652	28682.9	28243.1	39164.3	29403.8	39908.1	30196.6	40749.6	1.58128e+06	537132	32006.1	1.06726e+06	347619	50298	1.25757e+06	2.01572e+06	2.902e+06	1.12901e+06	2.58406e+06
genus	Polytolypa	5377.74	21677.2	16231.5	5118.22	10052.9	5936.93	9567.81	5650.42	7471.5	352023	718026	2.11204e+06	786242	1.17025e+06	367745	4.32291e+06	232890	5.15221e+06	491805	287933	62064.4	272430	85848.9	237397	119025	59857.5	62144.8	31383.4	333715	343377	13721.5	5024.51	6687.72	11324.3	6364.98	10777.8	6057.81	242952	71729.6	9762.63	999206	1.64894e+06	2.26555e+07	3.02049e+06	518747	1.18473e+06	1.06811e+06	2.63226e+06
species	Polytolypa hystricis	5377.74	21677.2	16231.5	5118.22	10052.9	5936.93	9567.81	5650.42	7471.5	352023	718026	2.11204e+06	786242	1.17025e+06	367745	4.32291e+06	232890	5.15221e+06	491805	287933	62064.4	272430	85848.9	237397	119025	59857.5	62144.8	31383.4	333715	343377	13721.5	5024.51	6687.72	11324.3	6364.98	10777.8	6057.81	242952	71729.6	9762.63	999206	1.64894e+06	2.26555e+07	3.02049e+06	518747	1.18473e+06	1.06811e+06	2.63226e+06
family	Arthrodermataceae	115568	112599	168732	183025	35437.6	61395.9	34799.3	69284	108522	2.43462e+06	1.55917e+06	2.35578e+06	2.61116e+06	2.56801e+06	540422	1.48334e+06	1.11621e+06	2.31751e+06	1.60628e+06	724781	205104	637702	232525	971228	412135	87632.8	95739.2	194306	329686	1.00725e+06	130594	55307.7	137952	75611	52418.4	105055	71666.5	1.19793e+06	367633	35049	2.27623e+06	1.77453e+06	4.03424e+06	3.60541e+06	3.96987e+06	3.16662e+06	1.50779e+06	1.66438e+06
genus	Microsporum	15647.7	29285.8	30467.9	15958.3	14882	15140.9	14733.9	15375.5	26880.4	1.22572e+06	936775	1.15544e+06	1.48866e+06	1.35995e+06	259168	743275	598497	1.26056e+06	994668	368468	106112	384226	121395	502328	231817	12100.7	41798.6	67125.9	152505	623254	15663.1	17918.3	14727.1	15388.9	14873.3	15152.3	15055.9	506153	110104	14789.9	1.12674e+06	1.45809e+06	46446	1.79202e+06	2.02591e+06	2.08553e+06	1.03921e+06	1.0013e+06
species	Microsporum canis	15647.7	29285.8	30467.9	15958.3	14882	15140.9	14733.9	15375.5	26880.4	1.22572e+06	936775	1.15544e+06	1.48866e+06	1.35995e+06	259168	743275	598497	1.26056e+06	994668	368468	106112	384226	121395	502328	231817	12100.7	41798.6	67125.9	152505	623254	15663.1	17918.3	14727.1	15388.9	14873.3	15152.3	15055.9	506153	110104	14789.9	1.12674e+06	1.45809e+06	46446	1.79202e+06	2.02591e+06	2.08553e+06	1.03921e+06	1.0013e+06
genus	Trichophyton	89926.3	33727.4	99147.6	126057	15485.2	27550.4	14737.9	26220.9	46458.2	753353	374664	914388	715781	923559	181078	56954.6	31236.3	540801	84291.6	256912	9091.65	127496	16475.7	275344	82894.7	8275.89	14997.4	8674.19	100587	207201	82952.9	28295	102951	27753.7	29536.8	69083.6	50179.7	436165	122055	15038	817521	141223	3.94111e+06	1.31745e+06	780838	335005	57480.7	32146.4
family	Ascosphaeraceae	13160	97370.6	231777	38003.4	22703.5	13069.8	27828.9	25648.3	13355.4	598142	352821	235304	1.15567e+06	1.66621e+06	384247	411742	231760	1.02835e+07	1.74751e+06	810153	36764.1	246057	107280	1.597e+06	132431	465667	33882.2	25950	695044	352292	14281.4	13296.5	13131	22742.9	13083.1	22687.4	91844.9	889779	289386	22743.1	376937	54516.2	7.21854e+06	59098.6	58300.6	839781	782862	397354
genus	Ascosphaera	13160	97370.6	231777	38003.4	22703.5	13069.8	27828.9	25648.3	13355.4	598142	352821	235304	1.15567e+06	1.66621e+06	384247	411742	231760	1.02835e+07	1.74751e+06	810153	36764.1	246057	107280	1.597e+06	132431	465667	33882.2	25950	695044	352292	14281.4	13296.5	13131	22742.9	13083.1	22687.4	91844.9	889779	289386	22743.1	376937	54516.2	7.21854e+06	59098.6	58300.6	839781	782862	397354
species	Ascosphaera apis	13160	97370.6	231777	38003.4	22703.5	13069.8	27828.9	25648.3	13355.4	598142	352821	235304	1.15567e+06	1.66621e+06	384247	411742	231760	1.02835e+07	1.74751e+06	810153	36764.1	246057	107280	1.597e+06	132431	465667	33882.2	25950	695044	352292	14281.4	13296.5	13131	22742.9	13083.1	22687.4	91844.9	889779	289386	22743.1	376937	54516.2	7.21854e+06	59098.6	58300.6	839781	782862	397354
family	Onygenaceae	69054.9	142394	21806.5	14779.8	11968.1	20265.6	12575	47934.9	58026.2	92942	750011	538456	610549	516598	169675	2.3361e+06	1.04395e+06	648536	1.78377e+06	175277	176348	210028	159573	322132	253845	141767	66429.1	157613	245920	266368	144225	17571.2	33014.2	10624.5	18902.7	276732	75312.8	379516	126559	12324	411389	277634	7.68495e+06	1.03709e+06	1.09147e+06	1.25583e+06	596471	1.33441e+06
genus	Uncinocarpus	69054.9	142394	21806.5	14779.8	11968.1	20265.6	12575	47934.9	58026.2	92942	750011	538456	610549	516598	169675	2.3361e+06	1.04395e+06	648536	1.78377e+06	175277	176348	210028	159573	322132	253845	141767	66429.1	157613	245920	266368	144225	17571.2	33014.2	10624.5	18902.7	276732	75312.8	379516	126559	12324	411389	277634	7.68495e+06	1.03709e+06	1.09147e+06	1.25583e+06	596471	1.33441e+06
species	Uncinocarpus reesii	69054.9	142394	21806.5	14779.8	11968.1	20265.6	12575	47934.9	58026.2	92942	750011	538456	610549	516598	169675	2.3361e+06	1.04395e+06	648536	1.78377e+06	175277	176348	210028	159573	322132	253845	141767	66429.1	157613	245920	266368	144225	17571.2	33014.2	10624.5	18902.7	276732	75312.8	379516	126559	12324	411389	277634	7.68495e+06	1.03709e+06	1.09147e+06	1.25583e+06	596471	1.33441e+06
order	Phaeomoniellales	54700.8	97701.4	207908	53785.5	40108.2	48278.4	39452.9	55749.8	60565.6	2.82032e+06	1.41599e+06	2.22059e+06	2.67311e+06	3.68178e+06	598948	566056	681406	4.67928e+06	871884	717109	56141.2	654497	141477	1.09914e+06	422404	360414	106696	166432	758110	934352	59431	54118.6	41950.1	125683	49559.7	47909	65544.5	1.04377e+06	270164	39708.2	2.4638e+06	339977	7.00169e+06	2.52486e+06	2.06069e+06	1.89466e+06	954658	1.5103e+06
family	Phaeomoniellaceae	54700.8	97701.4	207908	53785.5	40108.2	48278.4	39452.9	55749.8	60565.6	2.82032e+06	1.41599e+06	2.22059e+06	2.67311e+06	3.68178e+06	598948	566056	681406	4.67928e+06	871884	717109	56141.2	654497	141477	1.09914e+06	422404	360414	106696	166432	758110	934352	59431	54118.6	41950.1	125683	49559.7	47909	65544.5	1.04377e+06	270164	39708.2	2.4638e+06	339977	7.00169e+06	2.52486e+06	2.06069e+06	1.89466e+06	954658	1.5103e+06
genus	Phaeomoniella	54700.8	97701.4	207908	53785.5	40108.2	48278.4	39452.9	55749.8	60565.6	2.82032e+06	1.41599e+06	2.22059e+06	2.67311e+06	3.68178e+06	598948	566056	681406	4.67928e+06	871884	717109	56141.2	654497	141477	1.09914e+06	422404	360414	106696	166432	758110	934352	59431	54118.6	41950.1	125683	49559.7	47909	65544.5	1.04377e+06	270164	39708.2	2.4638e+06	339977	7.00169e+06	2.52486e+06	2.06069e+06	1.89466e+06	954658	1.5103e+06
species	Phaeomoniella chlamydospora	54700.8	97701.4	207908	53785.5	40108.2	48278.4	39452.9	55749.8	60565.6	2.82032e+06	1.41599e+06	2.22059e+06	2.67311e+06	3.68178e+06	598948	566056	681406	4.67928e+06	871884	717109	56141.2	654497	141477	1.09914e+06	422404	360414	106696	166432	758110	934352	59431	54118.6	41950.1	125683	49559.7	47909	65544.5	1.04377e+06	270164	39708.2	2.4638e+06	339977	7.00169e+06	2.52486e+06	2.06069e+06	1.89466e+06	954658	1.5103e+06
order	Verrucariales	15393.8	117085	59627.6	42805.9	13055.9	22107.4	13717.9	14650.9	61585.7	902524	690122	809917	896227	1.26603e+06	271671	2.36469e+06	1.46893e+06	1.95598e+06	3.11721e+06	207032	280229	447248	399126	354230	257095	161259	154515	91901.5	578066	609942	117117	16476	19625.5	11590.2	20620.7	12177.8	44263.2	427669	144162	13444.1	1.52014e+06	802628	1.28732e+07	1.46569e+06	1.30134e+06	1.27889e+06	900505	691475
family	Verrucariaceae	15393.8	117085	59627.6	42805.9	13055.9	22107.4	13717.9	14650.9	61585.7	902524	690122	809917	896227	1.26603e+06	271671	2.36469e+06	1.46893e+06	1.95598e+06	3.11721e+06	207032	280229	447248	399126	354230	257095	161259	154515	91901.5	578066	609942	117117	16476	19625.5	11590.2	20620.7	12177.8	44263.2	427669	144162	13444.1	1.52014e+06	802628	1.28732e+07	1.46569e+06	1.30134e+06	1.27889e+06	900505	691475
genus	Endocarpon	15393.8	117085	59627.6	42805.9	13055.9	22107.4	13717.9	14650.9	61585.7	902524	690122	809917	896227	1.26603e+06	271671	2.36469e+06	1.46893e+06	1.95598e+06	3.11721e+06	207032	280229	447248	399126	354230	257095	161259	154515	91901.5	578066	609942	117117	16476	19625.5	11590.2	20620.7	12177.8	44263.2	427669	144162	13444.1	1.52014e+06	802628	1.28732e+07	1.46569e+06	1.30134e+06	1.27889e+06	900505	691475
species	Endocarpon pusillum	15393.8	117085	59627.6	42805.9	13055.9	22107.4	13717.9	14650.9	61585.7	902524	690122	809917	896227	1.26603e+06	271671	2.36469e+06	1.46893e+06	1.95598e+06	3.11721e+06	207032	280229	447248	399126	354230	257095	161259	154515	91901.5	578066	609942	117117	16476	19625.5	11590.2	20620.7	12177.8	44263.2	427669	144162	13444.1	1.52014e+06	802628	1.28732e+07	1.46569e+06	1.30134e+06	1.27889e+06	900505	691475
class	Leotiomycetes	285730	1.12804e+06	1.0448e+06	514382	149946	216305	246755	921546	1.20645e+06	7.32571e+06	6.92316e+06	8.85982e+06	1.06761e+07	1.61797e+07	3.90726e+06	1.36607e+07	9.45188e+06	3.42629e+07	1.41341e+07	4.07325e+06	1.35972e+06	4.00298e+06	2.16703e+06	7.56644e+06	2.08075e+06	3.14815e+06	1.15437e+06	1.52731e+06	5.56018e+06	5.47898e+06	871373	139489	559161	325915	171254	594410	468093	6.72113e+06	2.89599e+06	147123	1.05207e+07	1.03825e+07	7.69073e+07	1.30819e+07	1.50032e+07	1.34675e+07	1.05092e+07	1.23252e+07
genus	Scytalidium	47654.2	89952.2	47633.1	51478.2	5566.63	9425.93	5848.89	16213.5	70588.2	133515	830796	457053	1.29867e+06	462695	158481	5.95395e+06	3.84674e+06	3.35098e+06	3.61069e+06	383060	328223	458269	614704	715561	473759	331015	358505	731920	314202	664090	97090.4	8283.65	8367.73	26405.9	8792.02	5192.27	9237.83	310175	107085	5732.17	280257	1.13518e+06	5.9245e+06	1.82294e+06	4.76332e+06	3.48291e+06	3.57211e+06	5.61145e+06
species	Scytalidium lignicola	47654.2	89952.2	47633.1	51478.2	5566.63	9425.93	5848.89	16213.5	70588.2	133515	114761	174325	139348	242937	61419.8	211117	141085	70935.8	160132	64163.8	0	0	0	0	0	0	0	0	0	0	97090.4	8283.65	8367.73	26405.9	8792.02	5192.27	9237.83	310175	107085	5732.17	267954	261464	5.9033e+06	298413	402011	452106	163278	386713
family	Myxotrichaceae	10624.4	14497.3	186543	10603.5	18580	10744.5	18475.8	25085.9	18632	802782	198620	150834	611785	1295374	199812	156243	71434.8	4.82878e+06	821726	338828	18090.5	42274.4	16518.1	598498	29692.2	396031	14947.3	11221.8	286033	45932.8	14383.7	12179.9	19070.6	14359.1	19341.6	14369.7	39622.1	387311	111237	18512.8	128941	24580.2	4.97421e+06	230828	142765	143393	353803	115168
family	Pseudeurotiaceae	16382.7	168971	337982	320914	13421	49715.3	13581.6	763020	616456	1.53354e+06	2.33081e+06	2.6275e+06	2.5514e+06	3.85678e+06	880047	3.32601e+06	2.60334e+06	9.95891e+06	4.16855e+06	917919	572081	796821	886994	2.02106e+06	643355	934943	436614	484308	1.20679e+06	1.13886e+06	285820	13335	403292	157638	23329	13250.6	143438	1.82745e+06	600527	13512.2	2.24774e+06	5.37095e+06	2.13703e+07	3.30186e+06	4.39866e+06	4.93483e+06	2.76713e+06	3.58963e+06
genus	Pseudogymnoascus	16382.7	168971	337982	320914	13421	49715.3	13581.6	763020	616456	1.53354e+06	2.33081e+06	2.6275e+06	2.5514e+06	3.85678e+06	880047	3.32601e+06	2.60334e+06	9.95891e+06	4.16855e+06	917919	572081	796821	886994	2.02106e+06	643355	934943	436614	484308	1.20679e+06	1.13886e+06	285820	13335	403292	157638	23329	13250.6	143438	1.82745e+06	600527	13512.2	2.24774e+06	5.37095e+06	2.13703e+07	3.30186e+06	4.39866e+06	4.93483e+06	2.76713e+06	3.58963e+06
order	Erysiphales	57714	37526.7	11801	17239.3	17744.3	58919.7	115965	18047.2	165429	662358	678998	348582	818943	622784	237720	1.73101e+06	1.5423e+06	2.03302e+06	1.19961e+06	349942	129112	142032	359009	465385	213520	118209	176093	123581	139277	191892	9941.12	9812.09	17319.7	18211.8	17481.4	230411	23600.7	173125	50715.1	17473.5	986131	1.94959e+06	3.04727e+06	762019	834479	924566	2.17439e+06	1.65824e+06
family	Erysiphaceae	57714	37526.7	11801	17239.3	17744.3	58919.7	115965	18047.2	165429	662358	678998	348582	818943	622784	237720	1.73101e+06	1.5423e+06	2.03302e+06	1.19961e+06	349942	129112	142032	359009	465385	213520	118209	176093	123581	139277	191892	9941.12	9812.09	17319.7	18211.8	17481.4	230411	23600.7	173125	50715.1	17473.5	986131	1.94959e+06	3.04727e+06	762019	834479	924566	2.17439e+06	1.65824e+06
genus	Erysiphe	0	0	0	0	0	0	0	0	0	0	336819	80517.7	218796	27759.7	33372	1.69452e+06	956249	335606	1.14344e+06	64407.9	115150	89963.4	222070	113964	182035	98718.5	92065.8	110260	47888.3	128288	0	0	0	0	0	0	0	0	0	0	19554.3	206129	35469.4	20579.9	37329.8	639857	437643	1.00646e+06
order	Helotiales	138538	806528	441551	98579.1	79280.2	74078.5	76751.7	85077.7	324683	4.12699e+06	2.40003e+06	4.72528e+06	4.60233e+06	9.39779e+06	2.22776e+06	1.58776e+06	821236	1.35331e+07	2.61199e+06	1.77883e+06	208224	2.39875e+06	156296	3.19991e+06	538351	1.21982e+06	132051	133945	3.44953e+06	3.24495e+06	443963	72496.5	99196.8	88103.3	89792.1	308915	239042	3.99245e+06	2.01261e+06	76082.8	6.42741e+06	1.63722e+06	4.15388e+07	6.90797e+06	4.81192e+06	3.1557e+06	1.3235e+06	1.04623e+06
genus	Cadophora	22379.7	502030	63297.8	10792.5	5494.75	9304.21	5773.36	9775.98	131457	12518.9	996904	1.99157e+06	1.47141e+06	3.15447e+06	827476	447691	257461	1.5813e+06	380036	459965	50671.8	1.20248e+06	47886.6	715816	180712	33257.8	21185	17379.1	1.17906e+06	1.65539e+06	225474	8392.02	13041.8	17234.2	8678.49	34388.6	79720.5	2.08193e+06	1.20518e+06	5658.15	2.48306e+06	420241	8.09678e+06	2.5279e+06	1.49396e+06	989698	163357	95633.2
family	Dermateaceae	15312.1	18880.7	23894.9	16088.6	13253.8	13869.9	13925.8	14573.2	17833.1	763218	161018	38551.9	342845	371077	73717.4	259122	130546	2.86737e+06	662082	166102	38784	59520.5	8921.49	307570	45058.3	569302	36863.1	16945.4	370305	64511.9	11198.1	14209.4	19923.1	11765.9	20933.3	12362.5	21994.7	12989.3	14282.4	13647.9	109634	31902.1	31232.5	30848.3	30780.1	478228	908288	397277
genus	Marssonina	4702.34	7818.14	8790.39	4940.78	7578.19	4259.44	7962.44	4475.42	10196.5	103661	86977.5	15962.3	10860.2	14232.7	22145.9	241052	121080	12849.4	324059	16591.8	29519.6	26744.8	3809.19	21733.8	33197.1	19075.5	18306.9	7235.15	14810.4	27413.4	6402.77	6084.83	11391.5	6727.43	11969.1	7068.55	12576	7426.96	4386.11	7803.55	18605.4	21960.9	10795.1	19581.2	11361.4	402013	186785	387105
family	Hyaloscyphaceae	6652.78	5856.17	128815	6990.11	10721.5	6026.17	11265.1	6331.72	4788.45	369072	31863.8	35844.9	185967	582796	122905	26457.3	29772.3	2.69932e+06	426243	297114	16380.1	9558.63	15962.1	381671	10592	243789	16283.9	16184.6	154829	9331	9058.51	4300.91	5349.64	9517.82	5620.9	10000.4	5905.91	183204	56558.3	11040.3	23766	26053.9	23393.4	25012.6	24620.4	71913.5	25911.8	27705.3
genus	Hyaloscypha	6652.78	5856.17	128815	6990.11	10721.5	6026.17	11265.1	6331.72	4788.45	369072	31863.8	35844.9	185967	582796	122905	26457.3	29772.3	2.69932e+06	426243	297114	16380.1	9558.63	15962.1	381671	10592	243789	16283.9	16184.6	154829	9331	9058.51	4300.91	5349.64	9517.82	5620.9	10000.4	5905.91	183204	56558.3	11040.3	23766	26053.9	23393.4	25012.6	24620.4	71913.5	25911.8	27705.3
species	Hyaloscypha variabilis	6652.78	5856.17	128815	6990.11	10721.5	6026.17	11265.1	6331.72	4788.45	369072	31863.8	35844.9	185967	582796	122905	26457.3	29772.3	2.69932e+06	426243	297114	16380.1	9558.63	15962.1	381671	10592	243789	16283.9	16184.6	154829	9331	9058.51	4300.91	5349.64	9517.82	5620.9	10000.4	5905.91	183204	56558.3	11040.3	23766	26053.9	23393.4	25012.6	24620.4	71913.5	25911.8	27705.3
family	Rutstroemiaceae	9583.9	7201.84	49836.8	9121.39	5946.91	10580.4	5659.92	10069.9	4419.83	204805	138410	38921.6	208511	294843	71191	684190	193666	1.89027e+06	693866	176068	15381.9	9911.5	16017.8	403706	39701.2	102781	9081.82	15301.4	81895.9	9206.67	7038.63	9806.12	11918.5	6698.96	11343.3	6375.68	10795.9	123908	30578	5775.17	32741.8	49226.9	57576.6	47652.6	40596.2	655018	87543.3	423972
genus	Rutstroemia	9583.9	7201.84	49836.8	9121.39	5946.91	10580.4	5659.92	10069.9	4419.83	204805	138410	38921.6	208511	294843	71191	684190	193666	1.89027e+06	693866	176068	15381.9	9911.5	16017.8	403706	39701.2	102781	9081.82	15301.4	81895.9	9206.67	7038.63	9806.12	11918.5	6698.96	11343.3	6375.68	10795.9	123908	30578	5775.17	32741.8	49226.9	57576.6	47652.6	40596.2	655018	87543.3	423972
family	Sclerotiniaceae	58964	71132.6	32706.6	23862.4	11738	6597.51	12333.1	9691.9	88758	1.22052e+06	197144	825002	726423	1.28342e+06	310513	11175.8	21335.1	868919	8812.17	130519	15397.3	228623	8987	447884	42523.3	111881	6839.25	15586.5	487808	229318	141903	7795.57	17556.2	10420.2	11617.1	207744	79791	487980	142475	12087	1.37473e+06	779871	26976186	1.84286e+06	2.46498e+06	194406	10945.4	19853.8
class	Orbiliomycetes	12224.1	17504	136622	12092.3	12173	21017.1	12323.8	12385.8	20589.8	397074	86541.3	50918.3	390338	750223	104560	34989	117086	2.99567e+06	598254	163973	18703.5	32403.2	20891.9	381078	24415.6	281813	20421.3	17777.6	91389.6	33765.3	11881	18555.2	20659.2	11931.5	20772.1	12011.1	20935.7	328646	99059.2	12258.7	80895	56376.1	29701.5	53875.4	31259.4	287927	414125	140165
order	Orbiliales	12224.1	17504	136622	12092.3	12173	21017.1	12323.8	12385.8	20589.8	397074	86541.3	50918.3	390338	750223	104560	34989	117086	2.99567e+06	598254	163973	18703.5	32403.2	20891.9	381078	24415.6	281813	20421.3	17777.6	91389.6	33765.3	11881	18555.2	20659.2	11931.5	20772.1	12011.1	20935.7	328646	99059.2	12258.7	80895	56376.1	29701.5	53875.4	31259.4	287927	414125	140165
family	Orbiliaceae	12224.1	17504	136622	12092.3	12173	21017.1	12323.8	12385.8	20589.8	397074	86541.3	50918.3	390338	750223	104560	34989	117086	2.99567e+06	598254	163973	18703.5	32403.2	20891.9	381078	24415.6	281813	20421.3	17777.6	91389.6	33765.3	11881	18555.2	20659.2	11931.5	20772.1	12011.1	20935.7	328646	99059.2	12258.7	80895	56376.1	29701.5	53875.4	31259.4	287927	414125	140165
class	Pezizomycetes	30930.3	23273.9	31491.3	30983.1	31724.1	31051.8	31747.7	30953.1	33879.3	560920	226255	523575	422143	674621	160175	732998	103853	588847	599131	151909	47210.6	301279	71315.3	300645	167379	37104.1	48938.8	82263.2	340720	431338	40219.2	31302.4	31601.7	40382.6	31319.4	31822.3	31113.7	558113	103334	31728.7	572200	63614	83662	372884	76133.5	1.01414e+06	196347	1.04486e+06
order	Pezizales	30930.3	23273.9	31491.3	30983.1	31724.1	31051.8	31747.7	30953.1	33879.3	560920	226255	523575	422143	674621	160175	732998	103853	588847	599131	151909	47210.6	301279	71315.3	300645	167379	37104.1	48938.8	82263.2	340720	431338	40219.2	31302.4	31601.7	40382.6	31319.4	31822.3	31113.7	558113	103334	31728.7	572200	63614	83662	372884	76133.5	1.01414e+06	196347	1.04486e+06
family	Ascobolaceae	10098.5	6834.83	5402.12	9611.19	6266.24	11148.6	5963.84	10610.6	4657.16	8285.8	4621.57	23081	58187.9	102976	17444.3	17653.8	10780.3	453853	60703.3	26046.3	14935.4	109620	8756.54	197121	26933.8	15247.6	15481.9	15074.8	167633	192279	7416.59	9306.39	12558.5	7058.68	11952.4	6718.04	11375.6	35712.5	10826.6	6085.28	8605.46	10157.5	15609.4	9056.83	16428.1	9531.87	17289.8	10031.8
genus	Ascobolus	10098.5	6834.83	5402.12	9611.19	6266.24	11148.6	5963.84	10610.6	4657.16	8285.8	4621.57	23081	58187.9	102976	17444.3	17653.8	10780.3	453853	60703.3	26046.3	14935.4	109620	8756.54	197121	26933.8	15247.6	15481.9	15074.8	167633	192279	7416.59	9306.39	12558.5	7058.68	11952.4	6718.04	11375.6	35712.5	10826.6	6085.28	8605.46	10157.5	15609.4	9056.83	16428.1	9531.87	17289.8	10031.8
species	Ascobolus immersus	10098.5	6834.83	5402.12	9611.19	6266.24	11148.6	5963.84	10610.6	4657.16	8285.8	4621.57	23081	58187.9	102976	17444.3	17653.8	10780.3	453853	60703.3	26046.3	14935.4	109620	8756.54	197121	26933.8	15247.6	15481.9	15074.8	167633	192279	7416.59	9306.39	12558.5	7058.68	11952.4	6718.04	11375.6	35712.5	10826.6	6085.28	8605.46	10157.5	15609.4	9056.83	16428.1	9531.87	17289.8	10031.8
family	Pyronemataceae	5215.21	6634.67	8404.72	4963.54	9749.13	5757.5	9278.65	5479.65	7245.7	272138	143266	167018	178873	176875	50800.6	690384	68953.6	110462	497230	68182.8	22048.5	76690.5	45115.8	55419.7	123261	11686.8	16224.3	57001.4	77832.8	100971	11538.9	4872.66	6485.6	10982	6172.62	10452	5874.74	126647	5591.23	9467.59	141631	26299	26801.7	28480.1	26576.2	854180	146057	1.0111e+06
class	Pneumocystidomycetes	8489.35	7189.5	122687	8296.23	7436.43	8280.5	7426.56	8471.85	7650.86	304678	62265.3	18706.6	153591	314583	82200.2	12132.3	23161	975887	163452	78519.1	16994	14677.4	12522.6	183549	10853.1	368391	21713.6	16663.2	94915.5	12366.6	7607.23	6997.68	7902.12	7534.98	8045.39	7481.17	8208.35	234169	19576.3	7428.39	18488.4	13596.9	10727.3	19458.2	11290	28104.5	159400	21552.9
order	Pneumocystidales	8489.35	7189.5	122687	8296.23	7436.43	8280.5	7426.56	8471.85	7650.86	304678	62265.3	18706.6	153591	314583	82200.2	12132.3	23161	975887	163452	78519.1	16994	14677.4	12522.6	183549	10853.1	368391	21713.6	16663.2	94915.5	12366.6	7607.23	6997.68	7902.12	7534.98	8045.39	7481.17	8208.35	234169	19576.3	7428.39	18488.4	13596.9	10727.3	19458.2	11290	28104.5	159400	21552.9
family	Pneumocystidaceae	8489.35	7189.5	122687	8296.23	7436.43	8280.5	7426.56	8471.85	7650.86	304678	62265.3	18706.6	153591	314583	82200.2	12132.3	23161	975887	163452	78519.1	16994	14677.4	12522.6	183549	10853.1	368391	21713.6	16663.2	94915.5	12366.6	7607.23	6997.68	7902.12	7534.98	8045.39	7481.17	8208.35	234169	19576.3	7428.39	18488.4	13596.9	10727.3	19458.2	11290	28104.5	159400	21552.9
genus	Pneumocystis	8489.35	7189.5	122687	8296.23	7436.43	8280.5	7426.56	8471.85	7650.86	304678	62265.3	18706.6	153591	314583	82200.2	12132.3	23161	975887	163452	78519.1	16994	14677.4	12522.6	183549	10853.1	368391	21713.6	16663.2	94915.5	12366.6	7607.23	6997.68	7902.12	7534.98	8045.39	7481.17	8208.35	234169	19576.3	7428.39	18488.4	13596.9	10727.3	19458.2	11290	28104.5	159400	21552.9
class	Saccharomycetes	1.02272e+06	981728	1.93752e+06	1.52916e+06	588806	588405	236653	1.64197e+06	1.93818e+06	5.56863e+06	4.9693e+06	7.1018e+06	7.28067e+06	1.21787e+07	4.04048e+06	7.36326e+06	7.29387e+06	3.27444e+07	8.43594e+06	3.36172e+06	714200	1.32994e+06	725950	3.4443e+06	949765	2.54282e+06	490966	626013	2.31908e+06	1.63907e+06	348835	245936	1.91572e+06	257859	227675	248323	556984	4.00695e+06	1.34801e+06	242176	5.47921e+06	6.58261e+07	6.1314e+07	8.448e+06	7.52425e+06	4.92579e+06	2.15741e+07	4.40092e+06
order	Saccharomycetales	1.02272e+06	981728	1.93752e+06	1.52916e+06	588806	588405	236653	1.64197e+06	1.93818e+06	5.56863e+06	4.9693e+06	7.1018e+06	7.28067e+06	1.21787e+07	4.04048e+06	7.36326e+06	7.29387e+06	3.27444e+07	8.43594e+06	3.36172e+06	714200	1.32994e+06	725950	3.4443e+06	949765	2.54282e+06	490966	626013	2.31908e+06	1.63907e+06	348835	245936	1.91572e+06	257859	227675	248323	556984	4.00695e+06	1.34801e+06	242176	5.47921e+06	6.58261e+07	6.1314e+07	8.448e+06	7.52425e+06	4.92579e+06	2.15741e+07	4.40092e+06
family	Debaryomycetaceae	838442	597541	775572	493238	410971	413993	68303	776946	495825	2.24487e+06	2.92855e+06	3.94909e+06	2.92577e+06	5.20423e+06	2.5858e+06	4.17881e+06	4.89131e+06	1.52311e+07	3.70022e+06	1.57299e+06	232057	541340	243055	724305	434059	204637	189312	250799	502789	684980	104214	75035.9	241200	60220	51979.7	76797.2	180415	1.35853e+06	444665	81659.5	2.44223e+06	3.32761e+07	3.97145e+07	3.27456e+06	3.46946e+06	2.05105e+06	1.17064e+07	1.80013e+06
genus	Millerozyma	788442	482032	515428	260881	368361	352105	24491.8	592963	133645	141273	1.97492e+06	2.17981e+06	1.27816e+06	3.31425e+06	2.01351e+06	2.36256e+06	3.84139e+06	1.20329e+07	2.30142e+06	1.05024e+06	70558	57347.8	231322	111129	70487.6	55413.4	54967.7	236484	105739	86037.7	64931.8	41810.7	11288	20081	14389.6	35703	40736.2	112075	32738.9	38350.8	663737	3.11039e+07	3.00189e+07	676384	956634	592218	1.12461e+07	695341
species	Millerozyma farinosa	788442	482032	515428	260881	368361	352105	24491.8	592963	133645	141273	1.97492e+06	2.17981e+06	1.27816e+06	3.31425e+06	2.01351e+06	2.36256e+06	3.84139e+06	1.20329e+07	2.30142e+06	1.05024e+06	70558	57347.8	231322	111129	70487.6	55413.4	54967.7	236484	105739	86037.7	64931.8	41810.7	11288	20081	14389.6	35703	40736.2	112075	32738.9	38350.8	663737	3.11039e+07	3.00189e+07	676384	956634	592218	1.12461e+07	695341
family	Phaffomycetaceae	4701.4	8286.85	8788.63	4939.79	7576.67	4258.59	7960.85	26246	22670.2	5729.96	51863.6	61704.8	121064	56565.9	15472.1	15322.9	8026.54	14559.3	94282.1	20639	3840.87	22537.5	6044.89	17833.6	6960.34	4219.47	6640.74	4025.72	5249.83	25451.1	6401.49	6086.05	55060.3	6726.08	11966.7	7067.13	12573.5	7425.47	4385.23	7801.98	10055.1	8518.69	17329.8	9553.94	16466.2	144100	15645.5	43372
family	Saccharomycetaceae	23134.5	113130	74548.5	32373.2	24559.1	33046.4	40763.1	32409.8	112476	1.40991e+06	509787	1.83444e+06	1.6249e+06	2.00408e+06	410956	1.54191e+06	763681	1.8228e+06	1.89196e+06	325659	229211	379381	162682	574753	215566	141385	109719	234872	402648	474651	77293.6	20776.5	39442.6	25887.6	33672.3	42648.3	70316.1	462088	159744	32733.7	1.64552e+06	238435	7.99818e+06	3.0106e+06	2.02116e+06	742727	1059679	1.77222e+06
class	Sordariomycetes	3.26111e+06	8.87755e+06	5.48785e+06	1.61005e+06	611301	2.61925e+06	739419	2.68947e+06	5.49653e+06	4.22955e+07	1.50203e+07	4.26216e+07	2.97887e+07	6.41266e+07	1.58757e+07	6.09566e+06	7.10491e+06	6.91197e+07	1.06374e+07	1.3535e+07	1.01278e+06	1.17809e+07	1.85026e+06	1.75332e+07	4.98245e+06	5.10451e+06	1.07212e+06	687701	1.91733e+07	1.74902e+07	1.01357e+07	441371	1.90715e+06	1.73997e+06	1.25797e+06	2.81805e+06	5.15695e+06	5.06217e+07	1.38169e+07	375763	8.59729e+07	1.96179e+07	5.62666e+08	1.27922e+08	8.95929e+07	2.48558e+07	5.63548e+06	6.00696e+06
order	Diaporthales	41441.3	20756.9	204704	367587	223876	123155	147244	137215	14323.2	828839	299073	384104	800011	1.21064e+06	275490	473571	133779	2.51811e+06	854086	347225	20800	85300.8	22858.2	615361	59497.1	396899	52902.2	19075.1	301880	149292	24328.7	31085.8	237132	356794	257881	23940.2	34424	260779	63687.5	23786.1	818978	505401	47295.3	921942	663520	723321	729051	675820
family	Diaporthaceae	32197.6	13290	193235	358790	218140	112951	141785	127503	10060.3	667431	47261.2	15708.5	156160	365424	63903.2	8312.32	13612.3	927173	269076	76078.5	10849.1	10126.4	6057.09	164821	6330.11	257711	11019.3	9095.12	144248	10663	17540	20918.7	225637	350333	246940	17790.9	24011.4	190438	53777.5	18216	24808.1	21611.7	9401.01	16202.6	8932.49	61275.5	175502	14627.8
genus	Diaporthe	32197.6	13290	193235	358790	218140	112951	141785	127503	10060.3	667431	47261.2	15708.5	156160	365424	63903.2	8312.32	13612.3	927173	269076	76078.5	10849.1	10126.4	6057.09	164821	6330.11	257711	11019.3	9095.12	144248	10663	17540	20918.7	225637	350333	246940	17790.9	24011.4	190438	53777.5	18216	24808.1	21611.7	9401.01	16202.6	8932.49	61275.5	175502	14627.8
order	Glomerellales	1.8295e+06	1.36505e+06	692432	24789.5	37433.8	1.67463e+06	37195.4	1.20555e+06	1.2526e+06	1.00123e+06	2.53885e+06	197568	979850	1.4743e+06	118498	268022	159956	2.02682e+06	426081	2.71024e+06	68288.1	866013	51392.9	3.70411e+06	1.48254e+06	351474	67207.6	79058.2	1.13694e+06	1.99668e+06	2.29781e+06	25849.2	32187.5	29052	540129	29042.1	580078	3.50455e+06	2.36526e+06	37281.6	8.88779e+06	342912	639192	1.19467e+07	6.76566e+06	461224	284236	148652
family	Glomerellaceae	1.81637e+06	1.3478e+06	630061	10991.3	21588.6	1.65455e+06	20546.7	1.19305e+06	1.23665e+06	908861	2.3949e+06	135608	781037	1.00377e+06	56119.1	178020	122145	169065	147546	2.54439e+06	50604.1	832182	29534.5	3.42983e+06	1.45631e+06	160563	42142.4	61330.8	1.0045e+06	1.94044e+06	2.28442e+06	9293.66	14361.8	14985.6	521399	14262.4	560399	3.46079e+06	2.34178e+06	20965.1	8.78836e+06	302950	601476	1.19071e+07	6.72756e+06	171766	99830.4	110226
genus	Colletotrichum	1.81637e+06	1.3478e+06	630061	10991.3	21588.6	1.65455e+06	20546.7	1.19305e+06	1.23665e+06	908861	2.3949e+06	135608	781037	1.00377e+06	56119.1	178020	122145	169065	147546	2.54439e+06	50604.1	832182	29534.5	3.42983e+06	1.45631e+06	160563	42142.4	61330.8	1.0045e+06	1.94044e+06	2.28442e+06	9293.66	14361.8	14985.6	521399	14262.4	560399	3.46079e+06	2.34178e+06	20965.1	8.78836e+06	302950	601476	1.19071e+07	6.72756e+06	171766	99830.4	110226
order	Hypocreales	164418	205920	1.10689e+06	158411	97165.1	129652	99012.6	255122	246848	4.35828e+06	3.48719e+06	5.90615e+06	6.36929e+06	9.10135e+06	2.05581e+06	2.64273e+06	1.37595e+06	1.87934e+07	4.34988e+06	2.39879e+06	451365	1.42084e+06	612208	3.09402e+06	1.05057e+06	1.88062e+06	417151	267134	1.76748e+06	1.9407e+06	253652	113489	175798	130581	107265	144324	302079	3.98906e+06	1.03441e+06	98230.7	6.35035e+06	1.44643e+06	3.67148e+07	8.27329e+06	4.86781e+06	4.74487e+06	1.70931e+06	2.64815e+06
family	Clavicipitaceae	8811.28	32239.3	23054.5	9258.06	4713.52	7981.37	4952.52	8386.06	6342.07	865747	691898	1.29479e+06	1.20977e+06	1.17649e+06	166396	9169.17	81520.3	1.27784e+06	11628.6	276191	43842.1	265311	151169	468352	237133	20227.3	50971.4	19943.5	210025	420856	18573.1	9782.92	7085.34	12605.9	7444.61	4396.53	22484.8	488042	98044.1	4853.69	922118	177413	10370.1	1429511	1119032	850837	9362.21	16135.7
genus	Claviceps	8811.28	32239.3	23054.5	9258.06	4713.52	7981.37	4952.52	8386.06	6342.07	865747	691898	1.29479e+06	1.20977e+06	1.17649e+06	166396	9169.17	81520.3	1.27784e+06	11628.6	276191	12146.4	260567	15924.7	412634	180371	11925.1	12332.8	12022.5	199695	390987	18573.1	9782.92	7085.34	12605.9	7444.61	4396.53	22484.8	488042	98044.1	4853.69	922118	177413	10370.1	1429511	1119032	850837	9362.21	16135.7
species	Claviceps purpurea	8811.28	32239.3	23054.5	9258.06	4713.52	7981.37	4952.52	8386.06	6342.07	865747	691898	1.29479e+06	1.20977e+06	1.17649e+06	166396	9169.17	81520.3	1.27784e+06	11628.6	276191	12146.4	260567	15924.7	412634	180371	11925.1	12332.8	12022.5	199695	390987	18573.1	9782.92	7085.34	12605.9	7444.61	4396.53	22484.8	488042	98044.1	4853.69	922118	177413	10370.1	1429511	1119032	850837	9362.21	16135.7
family	Hypocreaceae	22841.8	24060.2	72434.9	24000	24204.6	20690.4	25431.9	21739.5	24085.5	75698.4	215425	344557	48534	306042	75098	331438	100483	57120.6	408907	226982	35062.5	65175.3	19649.5	239630	61879.6	70728	24294.6	17983	115509	91390.6	20450.3	17670.4	18367.6	21487.3	19298.9	22576.8	20277.5	130149	21305.7	24924.4	303489	49330.6	1.47073e+06	55186.7	62351.3	269308	128893	869306
genus	Escovopsis	5855.19	6653.9	33686.6	6152.08	9436.08	5303.7	9914.54	5572.62	4214.37	7136.16	125516	117009	17647.3	36020.4	10129.4	283721	72942.7	8783.39	253388	34071.6	22807.2	29528.4	6492.87	51863.6	50453.4	22911.1	12318.5	6290.42	7476.18	33094.6	7972.5	4886.77	4708.28	8376.75	4947.02	8801.49	5197.86	68283.4	5461.42	9716.69	12718	18998.7	14534.6	13385.1	15297	242578	81393.4	133271
genus	Trichoderma	16986.6	17406.3	38748.3	17847.9	14768.5	15386.7	15517.3	16166.9	19871.1	68562.2	89909.4	227548	30886.7	270022	64968.6	47716.7	27540.4	48337.2	155519	192910	12255.3	35646.9	13156.6	187766	11426.2	47816.9	11976.1	11692.6	108033	58296.1	12477.8	12783.6	13659.3	13110.5	14351.9	13775.3	15079.6	61865.9	15844.3	15207.7	290771	30331.9	1.4562e+06	41801.7	47054.3	26729.9	47499.6	736035
family	Nectriaceae	42121.6	52630.9	692397	50561.8	31436.8	40865.7	31733	145658	51383.5	1.35677e+06	1.4907e+06	1.19467e+06	2.29834e+06	3.44801e+06	958155	1.62983e+06	928045	1.16013e+07	2.80973e+06	923720	287840	218855	322519	1.22993e+06	395248	1.48022e+06	266944	170901	765337	243795	30808.9	48343.2	54168.7	31038.2	40154.3	31150.1	136226	1.05319e+06	407232	31603	1.72407e+06	440856	2.13494e+07	2.27782e+06	574239	2.0904e+06	1.34926e+06	1.50399e+06
genus	Fusarium	32600	40304.1	620608	40557.4	26343.3	32240.9	26381.2	136596	44530.1	1.01144e+06	1.46959e+06	1.17679e+06	2.22827e+06	3.38433e+06	945268	1.60646e+06	915800	1.15791e+07	2.80025e+06	913075	283654	209076	314934	1.10479e+06	388661	1.40321e+06	260040	166908	691153	238744	26505.4	39290.2	46512.1	26516.5	32109.5	26399.1	127774	1.0482e+06	383507	26358	1.70873e+06	427860	2.13409e+07	2.26324e+06	286981	2.07656e+06	1.34163e+06	1.49083e+06
species	Fusarium oxysporum	3825.43	9726.54	3263.53	11246	7332.08	4330.07	6978.25	12415.4	5449.31	224182	378367	111316	241180	120979	50107.6	1.55019e+06	835114	673415	1.12195e+06	60660.8	223757	144754	299444	196501	232698	150664	118042	147800	139301	157963	8484.74	11040.1	4877.66	8259.3	4642.27	7860.72	4418.24	87722.7	19058.3	7120.34	170462	235822	1.75493e+06	462116	230752	1.12185e+06	743153	1.43276e+06
genus	Neonectria	9521.64	12326.8	71789.2	10004.4	5093.52	8624.82	5351.79	9062.14	6853.37	345328	21104.2	17879.6	70079	63678.1	12887.3	23376.2	12245	22211.2	9483.08	10644.7	4185.46	9779.06	7584.8	125145	6587.21	77008.2	6904.24	3993.27	74184	5051.26	4303.49	9053.07	7656.56	4521.7	8044.79	4750.98	8452.71	4991.88	23725.3	5244.99	15339.7	12995.8	8456.76	14575.2	287258	13848.8	7634.84	13158.6
species	Neonectria ditissima	9521.64	12326.8	71789.2	10004.4	5093.52	8624.82	5351.79	9062.14	6853.37	345328	21104.2	17879.6	70079	63678.1	12887.3	23376.2	12245	22211.2	9483.08	10644.7	4185.46	9779.06	7584.8	125145	6587.21	77008.2	6904.24	3993.27	74184	5051.26	4303.49	9053.07	7656.56	4521.7	8044.79	4750.98	8452.71	4991.88	23725.3	5244.99	15339.7	12995.8	8456.76	14575.2	287258	13848.8	7634.84	13158.6
family	Ophiocordycipitaceae	9164.68	4251.08	108517	9629.38	4902.57	8301.48	5151.16	8722.41	6596.44	497245	112872	43829.6	258080	772586	124433	452160	177798	2.76609e+06	809090	170579	47135.1	28381.3	74544.8	291670	74287.9	151096	31650.9	21609.6	104983	42918.6	12478.8	9405.68	7369.52	4352.19	7743.2	4572.87	8135.82	182471	39485.9	5048.36	60983	50458.4	34279.2	43956.3	33924	144409	138435	135873
genus	Tolypocladium	0	0	0	0	0	0	0	0	0	0	68746.9	27420.7	50012.3	26581.3	27045.2	444203	164766	25870.2	407665	28172.5	40545.5	22372.5	68049.1	143467	67550.9	15817.5	25009	15091.2	52905	34701	0	0	0	0	0	0	0	0	0	0	44658.4	27883.1	25279.5	28445.2	25372.7	129671	130310	121869
order	Microascales	962767	6.70731e+06	2.42825e+06	731597	98617.2	501139	288477	723954	3.5711e+06	2.83307e+07	5.19247e+06	2.87906e+07	1.37764e+07	3.98221e+07	1.05448e+07	387924	3.12097e+06	2.51718e+07	162174	5.23942e+06	51826.7	6.68457e+06	666479	4.25406e+06	1.40875e+06	33910.5	166160	58108.8	1.17796e+07	1.00923e+07	7.04943e+06	111183	1.24442e+06	1.00002e+06	183932	2.24991e+06	3.93209e+06	3.78179e+07	8.86733e+06	71847.4	6.10867e+07	1.48635e+07	4.71416e+08	9.73377e+07	7.08393e+07	1.46383e+07	324954	442858
family	Ceratocystidaceae	897709	6.27355e+06	2.26075e+06	638915	87102.7	438372	245673	639085	3.33478e+06	2.53894e+07	4.58614e+06	2.75932e+07	1.29053e+07	3.86755e+07	1.02557e+07	189130	2.84842e+06	2.37621e+07	25897.1	4.93982e+06	16545.1	6.09478e+06	631539	3.84539e+06	1.241e+06	11404.2	135270	30251.3	1.11331e+07	9.2549e+06	6.71811e+06	90709.2	1.08906e+06	806113	140537	2.09186e+06	3.77551e+06	3.53993e+07	8.00817e+06	53901.9	5.92923e+07	1.42088e+07	4.52255e+08	9.50694e+07	6.8551e+07	1.34586e+07	224155	256540
family	Microascaceae	65057.9	433765	167494	92682.1	11514.5	62767.6	42804.6	84868.9	236326	2.9413e+06	606336	1.1974e+06	871098	1.14663e+06	289122	198794	272559	1.40964e+06	136277	299603	35281.6	589788	34940.1	408669	167748	22506.3	30889.5	27857.5	646473	837376	331323	20474.1	155360	193908	43394.9	158054	156581	2.41855e+06	859162	17945.4	1.79445e+06	654701	1.91609e+07	2.26823e+06	2.28834e+06	1.17975e+06	100799	186319
genus	Lomentospora	9428.94	11995.3	5043.93	8973.91	5850.75	10409.4	5568.41	9907.03	4348.36	7736.4	130297	69954.3	22533.1	31558.9	35784.4	188456	87510.1	34956.4	128126	35968	31497.2	22126.2	19071.1	11306.2	38994.2	21272.6	20099.2	17559.5	12278.9	22248.5	6924.83	8809.6	11725.8	6590.65	11159.9	6272.59	10621.3	72803.4	15459.1	5681.79	24141.8	45606.3	23140.9	22938.7	21987.6	127446	90674	167954
species	Lomentospora prolificans	9428.94	11995.3	5043.93	8973.91	5850.75	10409.4	5568.41	9907.03	4348.36	7736.4	130297	69954.3	22533.1	31558.9	35784.4	188456	87510.1	34956.4	128126	35968	31497.2	22126.2	19071.1	11306.2	38994.2	21272.6	20099.2	17559.5	12278.9	22248.5	6924.83	8809.6	11725.8	6590.65	11159.9	6272.59	10621.3	72803.4	15459.1	5681.79	24141.8	45606.3	23140.9	22938.7	21987.6	127446	90674	167954
order	Ophiostomatales	23728.5	14264	67431.5	15114	13663.8	23741	13660.2	19135.7	14146.3	174697	17949.6	14002.2	42692.1	182607	29233.1	16205	9895.59	858984	95576.6	62575.7	10363.7	16609.2	17672.4	359136	17419.3	310754	17465	10325.3	293309	21445.8	13927.9	17554.6	14642.6	13809.8	14921.8	13725.5	33626.6	208110	52491.7	13657.7	7899.24	10177.5	14328.4	8313.57	15079.9	8749.63	153936	9208.56
family	Ophiostomataceae	23728.5	14264	67431.5	15114	13663.8	23741	13660.2	19135.7	14146.3	174697	17949.6	14002.2	42692.1	182607	29233.1	16205	9895.59	858984	95576.6	62575.7	10363.7	16609.2	17672.4	359136	17419.3	310754	17465	10325.3	293309	21445.8	13927.9	17554.6	14642.6	13809.8	14921.8	13725.5	33626.6	208110	52491.7	13657.7	7899.24	10177.5	14328.4	8313.57	15079.9	8749.63	153936	9208.56
order	Sordariales	107770	162083	241665	178711	44053.3	32725.2	47301	54306.1	205015	1.8112e+06	899490	2.63765e+06	2.27724e+06	3.21589e+06	979640	431293	373314	6.15814e+06	778365	724901	81016.5	808159	55753.5	1.5431e+06	218128	469474	61439.7	54500.3	1.2046e+06	815661	224954	38209	52662.1	67850.8	31636.5	226443	113000	1.62829e+06	446867	31583.3	3.26974e+06	1.4632e+06	2.53026e+07	4.83601e+06	3.0935e+06	1.34921e+06	612460	416785
genus	Madurella	0	0	0	0	0	0	0	0	0	0	13897.1	309721	289889	13204.5	154494	15393.2	8063.34	791826	19522.1	94911.4	4123.69	8426.11	6490	29086.2	7472.86	4530.17	7129.73	4322.16	12148.9	9745.15	0	0	0	0	0	0	0	0	0	0	374795	11670.3	17409.3	1.17146e+06	16541.7	304731	128668	224532
species	Madurella mycetomatis	0	0	0	0	0	0	0	0	0	0	13897.1	309721	289889	13204.5	154494	15393.2	8063.34	791826	19522.1	94911.4	4123.69	8426.11	6490	29086.2	7472.86	4530.17	7129.73	4322.16	12148.9	9745.15	0	0	0	0	0	0	0	0	0	0	374795	11670.3	17409.3	1.17146e+06	16541.7	304731	128668	224532
family	Chaetomiaceae	35910.7	27747.6	54950.7	21036.6	25573.1	19450	17141.8	19929.7	73858.5	543165	360079	885883	788451	1.35121e+06	296941	396048	211467	554221	402417	200949	61448.1	539841	36670.1	749325	124150	163539	37502.7	38394.9	599974	489429	89828.5	23866.5	18488.4	32398.6	18855.2	114567	31577	756124	217676	17132.3	1.34538e+06	470626	1.504e+07	1.41118e+06	631942	592340	137040	157069
genus	Chaetomium	12477.7	10867	37725.1	12651.6	21304.1	12221.3	12656.3	12334.4	59009.8	172445	160298	495474	507566	657770	136842	38734.7	30338.6	304494	26521.1	127503	24362.4	418274	28049.8	608351	53391.5	135820	29291.1	24680.4	236867	295000	20935.2	15325.1	12071.2	20981.5	12112.7	21079.1	12183.8	591545	155687	12736.3	580550	72351.7	624472	711868	167084	194409	38373.7	29024.7
species	Chaetomium thermophilum	12477.7	10867	37725.1	12651.6	21304.1	12221.3	12656.3	12334.4	59009.8	172445	160298	495474	507566	657770	136842	38734.7	30338.6	304494	26521.1	127503	19044.5	119606	19680.3	270265	43754.5	41691.5	20096.6	19106.5	113585	179625	20935.2	15325.1	12071.2	20981.5	12112.7	21079.1	12183.8	591545	155687	12736.3	580550	72351.7	624472	711868	167084	194409	38373.7	29024.7
order	Xylariales	36961.8	30534.3	232672	28390.9	18632.7	25899.9	22427.8	41674.6	18490.2	1.02133e+06	388095	272103	420480	1.23078e+06	191557	376149	368621	3.90512e+06	1.4072e+06	419785	95515.8	330222	22461.4	933842	79665.5	752790	106810	27085.7	464384	515665	25254.1	24852.5	21405.7	30457.8	24931	17814	53328.1	441086	113059	19004.1	84635.1	55156.9	1.29122e+07	69690.8	192545	421554	730231	472276
genus	Phialemoniopsis	9928.36	11821.8	9670.19	10431.8	5311.09	8993.23	5580.39	9449.24	7146.11	12100.5	0	0	0	0	0	0	0	0	0	0	8560.45	4537.44	5090.92	39835.3	5072.17	50710.6	5067.22	8559.37	8272.64	5312.31	4487.32	8682.21	7983.61	4714.85	8388.43	4953.92	8813.76	5205.11	9260.67	5469.03	0	0	0	0	0	0	0	0
species	Phialemoniopsis curvata	9928.36	11821.8	9670.19	10431.8	5311.09	8993.23	5580.39	9449.24	7146.11	12100.5	0	0	0	0	0	0	0	0	0	0	8560.45	4537.44	5090.92	39835.3	5072.17	50710.6	5067.22	8559.37	8272.64	5312.31	4487.32	8682.21	7983.61	4714.85	8388.43	4953.92	8813.76	5205.11	9260.67	5469.03	0	0	0	0	0	0	0	0
class	Xylonomycetes	16582.1	17350.5	36069.7	16698	13425.3	16472	13656.1	16506.9	16840.2	962260	462213	717076	737152	930883	205921	1.01439e+06	158579	1.1373e+06	1.39347e+06	186269	78307.4	153004	27693.7	273268	189984	31258.4	23853.3	26047.2	66515.6	197648	12882.5	14007.8	16553.4	13003.2	16491.2	13155.8	16469.3	399534	41291.8	13558.1	576132	55087.2	240014	622189	263055	785735	109824	129937
order	Xylonales	16582.1	17350.5	36069.7	16698	13425.3	16472	13656.1	16506.9	16840.2	962260	462213	717076	737152	930883	205921	1.01439e+06	158579	1.1373e+06	1.39347e+06	186269	78307.4	153004	27693.7	273268	189984	31258.4	23853.3	26047.2	66515.6	197648	12882.5	14007.8	16553.4	13003.2	16491.2	13155.8	16469.3	399534	41291.8	13558.1	576132	55087.2	240014	622189	263055	785735	109824	129937
family	Xylonaceae	16582.1	17350.5	36069.7	16698	13425.3	16472	13656.1	16506.9	16840.2	962260	462213	717076	737152	930883	205921	1.01439e+06	158579	1.1373e+06	1.39347e+06	186269	78307.4	153004	27693.7	273268	189984	31258.4	23853.3	26047.2	66515.6	197648	12882.5	14007.8	16553.4	13003.2	16491.2	13155.8	16469.3	399534	41291.8	13558.1	576132	55087.2	240014	622189	263055	785735	109824	129937
genus	Xylona	16582.1	17350.5	36069.7	16698	13425.3	16472	13656.1	16506.9	16840.2	962260	462213	717076	737152	930883	205921	1.01439e+06	158579	1.1373e+06	1.39347e+06	186269	78307.4	153004	27693.7	273268	189984	31258.4	23853.3	26047.2	66515.6	197648	12882.5	14007.8	16553.4	13003.2	16491.2	13155.8	16469.3	399534	41291.8	13558.1	576132	55087.2	240014	622189	263055	785735	109824	129937
species	Xylona heveae	16582.1	17350.5	36069.7	16698	13425.3	16472	13656.1	16506.9	16840.2	962260	462213	717076	737152	930883	205921	1.01439e+06	158579	1.1373e+06	1.39347e+06	186269	78307.4	153004	27693.7	273268	189984	31258.4	23853.3	26047.2	66515.6	197648	12882.5	14007.8	16553.4	13003.2	16491.2	13155.8	16469.3	399534	41291.8	13558.1	576132	55087.2	240014	622189	263055	785735	109824	129937
phylum	Bacillariophyta	16379.6	28432	191501	20235.9	23165.2	22531.8	23774.6	17724.7	24087.1	298428	110979	87626	173731	680703	211257	28449.6	20262.6	4.75677e+06	276092	221851	510713	330898	981872	734985	557294	1.28232e+06	570491	489692	1.45818e+06	329452	29172.2	28993.4	17183.4	24857	22432.4	24262.1	51395.9	423195	170173	23519.3	156552	75696.7	3.52422e+06	246037	184679	54608	29119.5	21048.5
class	Bacillariophyceae	2722.49	16601.5	11676.3	5886.26	5711.12	10160.9	5435.51	4726.64	10649.9	46274	13608.1	70783.1	35814.4	110672	39256.5	16027.8	8395.75	15229	18104.7	16037	490702	316223	975568	335356	537289	503205	563566	485494	1.37595e+06	306921	10576.5	8599.35	2171.33	5318.3	10893.5	7981.83	2350	84164.7	21355.6	5546.19	143977	63454.5	2130916	233676	172519	42430.5	16780.1	9022.14
class	Coscinodiscophyceae	13657.2	11830.5	179824	14349.6	17454.1	12370.8	18339.1	12998.1	13437.3	252154	97371	16842.8	137916	570031	172001	12421.8	11866.9	4741545	257987	205814	20011.1	14674.5	6303.99	399629	20004.6	779120	6925.38	4198.28	82228.2	22531.1	18595.8	20394	15012.1	19538.7	11538.9	16280.3	49045.9	339030	148817	17973.1	12575.7	12242.3	1.39331e+06	12360.4	12159.9	12177.5	12339.4	12026.4
phylum	Basidiomycota	54556.3	104368	351864	62303.1	74771.1	60170.3	74326.4	49415.7	90300.7	1.70586e+06	765635	609775	1.52473e+06	2.62634e+06	408265	1.90304e+06	848169	8.94007e+06	3.04845e+06	677747	158421	360436	164527	1.53586e+06	273636	530814	203778	226072	1.05224e+06	478291	92008.4	58513	79534.6	70198.5	54667.9	75707.3	147719	1.30018e+06	308301	74485.6	562226	308498	1.1018e+07	534519	534543	1.56527e+06	1.72133e+06	2.79529e+06
class	Agaricomycetes	10453.2	14525.7	41133.5	10450.7	18233.2	10534.9	18162.3	10481.2	18474.8	307031	367037	182341	449787	531751	66969.2	1.25547e+06	594594	405150	1.59671e+06	122604	90120	153406	86407.4	378016	167111	110903	115424	151188	30030.4	235144	18811.8	10668	18979.7	18587.5	10654.2	18408.6	10564.2	189322	10500	18185.8	105086	172698	59182.8	277137	377916	1.20369e+06	750149	2.36461e+06
order	Agaricales	0	0	0	0	0	0	0	0	0	0	94902.2	111147	100955	254402	36046.7	19795.3	32416.8	18808.8	25105	54982.3	4183.98	5404.59	7582.12	63396.4	4296.67	3808.56	6901.8	3991.86	8730.38	9169.26	0	0	0	0	0	0	0	0	0	0	60686.3	34404.5	22388	231858	21272.2	105486	20212.1	34835.4
order	Cantharellales	5380.66	6845.14	32912.5	5120.99	10058.4	5940.15	9573	5653.48	7475.55	137011	231565	40362.3	239844	16030.7	7978.8	998350	480555	161899	1.36044e+06	43462.1	69711.3	129131	63650.8	205478	146578	87525.7	92675.2	127938	7759.25	201451	11904.9	5027.23	6691.34	11330.4	6368.43	10783.6	6061.1	116153	5768.6	9767.92	20955.8	121306	12158.9	22055	315734	1.07514e+06	689255	1.31883e+06
class	Exobasidiomycetes	0	0	0	0	0	0	0	0	0	0	0	0	0	0	0	0	0	0	0	0	9827.11	15388	16718.1	68482.1	16556.6	9806.78	16573.8	9806.11	120531	10129.5	0	0	0	0	0	0	0	0	0	0	0	0	0	0	0	0	0	0
class	Microbotryomycetes	5704.17	12100.2	1148.92	5428.89	10663.2	6297.3	10148.6	5993.4	7925.02	14540.1	19608.7	16612.6	50342.3	157912	16595.3	21719.7	11377.3	487910	147042	34935.2	13238.4	33254.3	7844.02	195016	14461.7	60361.8	19337.2	13269.2	69021.9	38842	12620.7	5468.93	7093.66	12011.6	6751.33	11432	6425.52	15020.3	5532.91	10355.2	14252.6	12074.9	7857.48	13542.3	23340.1	12867.4	87132.1	12226.1
class	Pucciniomycetes	0	0	0	0	0	0	0	0	0	0	151672	186624	209318	340091	59944.6	87543.1	20720.5	70614.5	145197	76803.4	0	0	0	0	0	0	0	0	0	0	0	0	0	0	0	0	0	0	0	0	138771	25266.8	26055.6	24663.5	24757	54092.8	23523.2	22266.4
order	Pucciniales	0	0	0	0	0	0	0	0	0	0	151672	186624	209318	340091	59944.6	87543.1	20720.5	70614.5	145197	76803.4	0	0	0	0	0	0	0	0	0	0	0	0	0	0	0	0	0	0	0	0	138771	25266.8	26055.6	24663.5	24757	54092.8	23523.2	22266.4
class	Tremellomycetes	9827.2	7724.71	160420	10325.5	5256.98	8901.6	5523.53	4339.93	7073.3	862989	53475	15423.2	332558	715756	109822	14712	8983.85	5.32587e+06	453586	226806	6665.96	84486.2	10956.6	514616	32444.5	100715	10789	13125.2	541658	109871	24003.9	10518.1	7902.27	4666.81	8302.95	4903.44	88165	584954	104751	5413.31	32641.2	11210.4	9242727	7547.59	13690.5	7943.47	462904	8360.12
order	Tremellales	9827.2	7724.71	160420	10325.5	5256.98	8901.6	5523.53	4339.93	7073.3	862989	53475	15423.2	332558	715756	109822	14712	8983.85	5.32587e+06	453586	226806	6665.96	84486.2	10956.6	514616	32444.5	100715	10789	13125.2	541658	109871	24003.9	10518.1	7902.27	4666.81	8302.95	4903.44	88165	584954	104751	5413.31	32641.2	11210.4	9242727	7547.59	13690.5	7943.47	462904	8360.12
phylum	Cercozoa	8201.93	11052.2	14802.6	8404.67	5479.62	9749.08	5215.19	9278.61	16242.7	246976	245487	486125	611851	581279	131612	170846	111623	529216	341485	149485	9031.39	167152	5738.48	379973	62812.2	8221.04	5223.58	8616.69	95834.3	282052	6485.57	9671.6	10982	6172.58	10452	5874.71	9947.59	273451	71079	5321.38	422931	225920	1.02761e+06	462091	457893	198828	37222.7	477131
class	Chlorarachniophyceae	8201.93	11052.2	14802.6	8404.67	5479.62	9749.08	5215.19	9278.61	16242.7	246976	245487	486125	611851	581279	131612	170846	111623	529216	341485	149485	9031.39	167152	5738.48	379973	62812.2	8221.04	5223.58	8616.69	95834.3	282052	6485.57	9671.6	10982	6172.58	10452	5874.71	9947.59	273451	71079	5321.38	422931	225920	1.02761e+06	462091	457893	198828	37222.7	477131
genus	Bigelowiella	8201.93	11052.2	14802.6	8404.67	5479.62	9749.08	5215.19	9278.61	16242.7	246976	231844	477484	535926	568316	116877	155734	103707	514857	114620	138365	9031.39	167152	5738.48	379973	62812.2	8221.04	5223.58	8616.69	95834.3	282052	6485.57	9671.6	10982	6172.58	10452	5874.71	9947.59	273451	71079	5321.38	413015	214032	1.01052e+06	452669	441654	189875	21793	468625
species	Bigelowiella natans	8201.93	11052.2	14802.6	8404.67	5479.62	9749.08	5215.19	9278.61	16242.7	246976	231844	477484	535926	568316	116877	155734	103707	514857	114620	138365	9031.39	167152	5738.48	379973	62812.2	8221.04	5223.58	8616.69	95834.3	282052	6485.57	9671.6	10982	6172.58	10452	5874.71	9947.59	273451	71079	5321.38	413015	214032	1.01052e+06	452669	441654	189875	21793	468625
phylum	Chordata	40352.2	168716	122727	206655	94452.5	148855	118658	67253.7	23688.3	322286	534171	701044	731160	1.33847e+06	190804	21860.3	24663.4	2.68526e+06	156320	236134	89233.3	235072	56612.5	653419	141761	240942	39863.8	27024.9	473843	306098	429864	80370.3	33645.3	199439	275735	392154	137666	272589	96395.3	92254	698030	31471.9	19328.7	813565	20342.6	410927	165025	38834.7
class	Actinopteri	23089.7	19255.3	115872	200164	68459.1	20915	101136	54208.8	16619.2	315766	14561.3	17260.4	87495.9	310987	30259.1	13146	8027.62	1.62699e+06	134839	43064.2	3924.23	10430	7111.4	236928	6176.07	189222	3037.27	3744.04	258401	4735.99	10435.9	19837.3	26845.4	10965	19508.4	11521	20497.6	265669	87678	12719	20033.3	12545.8	11623.6	21084.1	12233.3	22190	156490	23353.8
class	Mammalia	17262.5	149460	6855.32	6490.32	25993.4	127940	17522	13044.9	7069.11	6520.07	0	0	0	0	0	0	0	0	0	0	76663	37706.1	44007.5	33438.1	55776.1	43849.9	31825.8	15031.8	23432.5	44204.6	419428	60532.9	6799.91	188474	256227	380633	117168	6919.25	8717.22	79535.1	0	0	0	0	0	0	0	0
phylum	Chytridiomycota	31985.6	28291.4	208048	31739.4	23723.1	41175.8	23766.9	32310.1	32623.5	1.52599e+06	272137	413786	704948	1.9458e+06	209488	84173.9	103642	6.36595e+06	870941	372277	40618.3	186364	38769.9	800556	57925.4	645313	42128.1	40047.4	499013	252907	31713.2	36217.2	32790.4	31949.3	41310.6	23759.9	41194.3	525961	63754.9	23742	215002	80701	58760	205564	58248.3	227545	336533	107369
class	Chytridiomycetes	31985.6	28291.4	208048	31739.4	23723.1	41175.8	23766.9	32310.1	32623.5	1.52599e+06	272137	413786	704948	1.9458e+06	209488	84173.9	103642	6.36595e+06	870941	372277	40618.3	186364	38769.9	800556	57925.4	645313	42128.1	40047.4	499013	252907	31713.2	36217.2	32790.4	31949.3	41310.6	23759.9	41194.3	525961	63754.9	23742	215002	80701	58760	205564	58248.3	227545	336533	107369
order	Spizellomycetales	15158.8	15433.3	122640	14886.7	14006.5	24277.4	14070.9	15468.1	14915.3	1.06697e+06	75004.7	23441.7	230310	1.17461e+06	117103	20289.6	33226.2	4.62548e+06	630645	253579	14011.5	10319.7	11739.3	411146	10195.3	357002	21801.6	13368.1	184795	16909.9	14044.3	14794.3	15586.1	13992	24262.7	13974	24261.1	361666	15604.9	14040.5	41623.4	35791.6	22947	39549	21803.4	37578	273686	35705.2
family	Spizellomycetaceae	15158.8	15433.3	122640	14886.7	14006.5	24277.4	14070.9	15468.1	14915.3	1.06697e+06	75004.7	23441.7	230310	1.17461e+06	117103	20289.6	33226.2	4.62548e+06	630645	253579	14011.5	10319.7	11739.3	411146	10195.3	357002	21801.6	13368.1	184795	16909.9	14044.3	14794.3	15586.1	13992	24262.7	13974	24261.1	361666	15604.9	14040.5	41623.4	35791.6	22947	39549	21803.4	37578	273686	35705.2
genus	Spizellomyces	15158.8	15433.3	122640	14886.7	14006.5	24277.4	14070.9	15468.1	14915.3	1.06697e+06	75004.7	23441.7	230310	1.17461e+06	117103	20289.6	33226.2	4.62548e+06	630645	253579	14011.5	10319.7	11739.3	411146	10195.3	357002	21801.6	13368.1	184795	16909.9	14044.3	14794.3	15586.1	13992	24262.7	13974	24261.1	361666	15604.9	14040.5	41623.4	35791.6	22947	39549	21803.4	37578	273686	35705.2
order	Synchytriales	8358.9	8257.28	80153.5	7955.51	5186.78	9228.07	4936.48	8782.74	11613.3	6858.44	187347	378794	455957	760889	76360.2	28661.9	28567.8	1.73117e+06	156496	106692	22355.1	113162	19325.5	338924	41038.4	284441	13312.8	22622.8	243963	172819	6138.97	11243.2	10395.1	5842.71	9893.41	5560.75	9415.97	117694	40251.6	5036.99	159916	29018.6	28001.8	151846	28224	137710	28520	29125.9
family	Synchytriaceae	8358.9	8257.28	80153.5	7955.51	5186.78	9228.07	4936.48	8782.74	11613.3	6858.44	187347	378794	455957	760889	76360.2	28661.9	28567.8	1.73117e+06	156496	106692	22355.1	113162	19325.5	338924	41038.4	284441	13312.8	22622.8	243963	172819	6138.97	11243.2	10395.1	5842.71	9893.41	5560.75	9415.97	117694	40251.6	5036.99	159916	29018.6	28001.8	151846	28224	137710	28520	29125.9
genus	Synchytrium	8358.9	8257.28	80153.5	7955.51	5186.78	9228.07	4936.48	8782.74	11613.3	6858.44	187347	378794	455957	760889	76360.2	28661.9	28567.8	1.73117e+06	156496	106692	22355.1	113162	19325.5	338924	41038.4	284441	13312.8	22622.8	243963	172819	6138.97	11243.2	10395.1	5842.71	9893.41	5560.75	9415.97	117694	40251.6	5036.99	159916	29018.6	28001.8	151846	28224	137710	28520	29125.9
phylum	Haptista	0	0	0	0	0	0	0	0	0	0	0	0	0	0	0	0	0	0	0	0	91531	26914.6	304133	107015	258649	290736	296476	76984.7	15553.5	15980	0	0	0	0	0	0	0	0	0	0	0	0	0	0	0	0	0	0
class	Haptophyta	0	0	0	0	0	0	0	0	0	0	0	0	0	0	0	0	0	0	0	0	91531	26914.6	304133	107015	258649	290736	296476	76984.7	15553.5	15980	0	0	0	0	0	0	0	0	0	0	0	0	0	0	0	0	0	0
order	Isochrysidales	0	0	0	0	0	0	0	0	0	0	0	0	0	0	0	0	0	0	0	0	91531	26914.6	304133	107015	258649	290736	296476	76984.7	15553.5	15980	0	0	0	0	0	0	0	0	0	0	0	0	0	0	0	0	0	0
phylum	Mucoromycota	9.08626e+06	2.41542e+07	1.79103e+07	5.56459e+07	7.44946e+06	1.4298e+07	1.00279e+07	2.02996e+08	1.49044e+08	1.21156e+07	1.19461e+07	8.34632e+06	2.03299e+07	2.74306e+07	5.20481e+06	8.305e+06	4.42952e+07	1.54769e+07	1.14926e+07	3.65088e+06	1.82855e+06	2.68349e+06	1.78143e+07	2.65699e+06	2.07388e+06	1.97071e+07	1.8503e+06	2.7708e+06	2.71774e+06	3.21305e+06	1.25648e+07	7.72746e+06	6.1448e+07	3.12577e+07	7.49319e+06	7.50627e+06	9.64658e+06	3.61821e+07	5.13101e+07	7.17162e+06	4.94915e+06	6.80035e+07	1.0276e+08	5.545e+06	2.2186e+07	1.30789e+07	1.72081e+07	2.36742e+07
class	Glomeromycetes	13719.1	182780	345072	20794.3	9039.89	15685.5	17502.8	46114.9	77514.9	3.46957e+06	353838	627340	579501	1.96518e+06	404617	285064	294351	5.93808e+06	1.3566e+06	602446	147242	497612	176933	1.08278e+06	146974	558703	92443.4	9826.1	1.09841e+06	655202	113277	14345	14469.9	22188.9	15723.1	28806.2	71508.2	1.80833e+06	441768	9050.42	1.19869e+06	320415	8.45713e+06	1.40735e+06	1.41035e+06	1.08115e+06	1.22118e+06	687207
order	Diversisporales	13719.1	182780	345072	20794.3	9039.89	15685.5	17502.8	46114.9	77514.9	3.46957e+06	353838	627340	579501	1.96518e+06	404617	285064	294351	5.93808e+06	1.3566e+06	602446	147242	497612	176933	1.08278e+06	146974	558703	92443.4	9826.1	1.09841e+06	655202	113277	14345	14469.9	22188.9	15723.1	28806.2	71508.2	1.80833e+06	441768	9050.42	1.19869e+06	320415	8.45713e+06	1.40735e+06	1.41035e+06	1.08115e+06	1.22118e+06	687207
family	Gigasporaceae	13719.1	182780	345072	20794.3	9039.89	15685.5	17502.8	46114.9	77514.9	3.46957e+06	353838	627340	579501	1.96518e+06	404617	285064	294351	5.93808e+06	1.3566e+06	602446	147242	497612	176933	1.08278e+06	146974	558703	92443.4	9826.1	1.09841e+06	655202	113277	14345	14469.9	22188.9	15723.1	28806.2	71508.2	1.80833e+06	441768	9050.42	1.19869e+06	320415	8.45713e+06	1.40735e+06	1.41035e+06	1.08115e+06	1.22118e+06	687207
genus	Gigaspora	13719.1	182780	345072	20794.3	9039.89	15685.5	17502.8	46114.9	77514.9	3.46957e+06	353838	627340	579501	1.96518e+06	404617	285064	294351	5.93808e+06	1.3566e+06	602446	147242	497612	176933	1.08278e+06	146974	558703	92443.4	9826.1	1.09841e+06	655202	113277	14345	14469.9	22188.9	15723.1	28806.2	71508.2	1.80833e+06	441768	9050.42	1.19869e+06	320415	8.45713e+06	1.40735e+06	1.41035e+06	1.08115e+06	1.22118e+06	687207
species	Gigaspora rosea	13719.1	182780	345072	20794.3	9039.89	15685.5	17502.8	46114.9	77514.9	3.46957e+06	353838	627340	579501	1.96518e+06	404617	285064	294351	5.93808e+06	1.3566e+06	602446	147242	497612	176933	1.08278e+06	146974	558703	92443.4	9826.1	1.09841e+06	655202	113277	14345	14469.9	22188.9	15723.1	28806.2	71508.2	1.80833e+06	441768	9050.42	1.19869e+06	320415	8.45713e+06	1.40735e+06	1.41035e+06	1.08115e+06	1.22118e+06	687207
class	Mucoromycetes	8.8069e+06	2.292e+07	1.67062e+07	5.15625e+07	7.1722e+06	1.37513e+07	9.73626e+06	1.92757e+08	1.38605e+08	8.35595e+06	1.06749e+07	7.61117e+06	1.83335e+07	2.42717e+07	4.63073e+06	7.78607e+06	4.11912e+07	8.86314e+06	9.29054e+06	2.92949e+06	1.6013e+06	2.05369e+06	1.62175e+07	1.51227e+06	1.80525e+06	1.80483e+07	1.64628e+06	2.65389e+06	1.55761e+06	2.39805e+06	1.20003e+07	7.44012e+06	5.93635e+07	3.00651e+07	7.13066e+06	7.17959e+06	9.28361e+06	3.21281e+07	4.86507e+07	6.85175e+06	3.62726e+06	6.36064e+07	9.41485e+07	3.88727e+06	1.95025e+07	1.14841e+07	1.52449e+07	2.2026e+07
order	Mucorales	8.8069e+06	2.292e+07	1.67062e+07	5.15625e+07	7.1722e+06	1.37513e+07	9.73626e+06	1.92757e+08	1.38605e+08	8.35595e+06	1.06749e+07	7.61117e+06	1.83335e+07	2.42717e+07	4.63073e+06	7.78607e+06	4.11912e+07	8.86314e+06	9.29054e+06	2.92949e+06	1.6013e+06	2.05369e+06	1.62175e+07	1.51227e+06	1.80525e+06	1.80483e+07	1.64628e+06	2.65389e+06	1.55761e+06	2.39805e+06	1.20003e+07	7.44012e+06	5.93635e+07	3.00651e+07	7.13066e+06	7.17959e+06	9.28361e+06	3.21281e+07	4.86507e+07	6.85175e+06	3.62726e+06	6.36064e+07	9.41485e+07	3.88727e+06	1.95025e+07	1.14841e+07	1.52449e+07	2.2026e+07
family	Cunninghamellaceae	16494.3	29698.6	23427.7	15698.3	10234.9	31526.7	9740.94	158654	22916.1	13533.5	0	0	0	0	0	0	0	0	0	0	13075.4	25435	12041.6	13330.6	12229.7	12651.4	12140.2	12849.2	12093.5	50845.9	12113.8	18449.8	20512.1	42231.3	19522.3	10972.8	18580.1	328618	149143	9939.28	0	0	0	0	0	0	0	0
family	Lichtheimiaceae	3.29156e+06	1.12352e+07	3.14611e+06	1.62361e+07	2.39064e+06	8.02572e+06	2.39511e+06	5.51046e+07	5.00043e+07	2.47138e+06	7.25245e+06	4.15761e+06	1.18699e+07	1.62601e+07	3.50026e+06	5.97667e+06	2.54878e+07	5.68855e+06	5.56044e+06	2.11108e+06	591664	800056	8.17839e+06	581900	843499	1.06852e+07	736224	839628	494776	744633	5.01808e+06	2.44523e+06	3.8944e+07	1.69602e+07	2.45311e+06	2.54201e+06	2.4226e+06	1.0176e+07	2.11379e+07	2.39127e+06	2.32169e+06	3.79466e+07	9.29252e+07	3.16304e+06	1.30828e+07	7.2037e+06	1.00052e+07	1.37228e+07
genus	Lichtheimia	3.26792e+06	1.06342e+07	3.12951e+06	1.6213e+07	2.36906e+06	7.90187e+06	2.37346e+06	5.47364e+07	4.98064e+07	2.4492e+06	6.21411e+06	4.10575e+06	1.18259e+07	1.62113e+07	3.46112e+06	5.93224e+06	2.54472e+07	5.64278e+06	4.54887e+06	2.06583e+06	556088	766923	8.16204e+06	558002	821035	1.0646e+07	711992	812107	464944	649742	4.99634e+06	2.41518e+06	3.8879e+07	1.61058e+07	2.42749e+06	2.50045e+06	2.39763e+06	6.24298e+06	2.012e+07	2.36965e+06	2.2726e+06	3.79109e+07	9.28835e+07	3.08374e+06	1.30401e+07	6.78575e+06	9.96124e+06	1.34646e+07
species	Lichtheimia corymbifera	52824.4	50864.7	27690.2	233416	37089	40481.3	37400.3	705715	470585	30999	90514.8	31013.1	1.16618e+06	466055	17855.7	31687	435817	31475.7	25003.3	31649.6	8104.17	11274.8	230231	8096.48	13762.6	78661.4	13704.2	8129.77	13866.3	14670.8	25898.4	27594.7	440155	132810	30962.8	36804.5	31539.1	36988.2	129390	37262.4	32396.6	1.28062e+06	32537.1	32866.6	32125	37073.7	307028	17908.3
species	Lichtheimia ramosa	2.01219e+06	7.08724e+06	1.396e+06	9.19026e+06	1.12128e+06	6.00932e+06	1.1367e+06	2.94791e+07	3.23524e+07	1.09559e+06	2.83777e+06	1.3437e+06	2.53944e+06	8.47925e+06	2.19446e+06	4.1867e+06	1.11696e+07	4.03947e+06	2.74554e+06	935156	192244	216476	2.04351e+06	163256	265859	4.18506e+06	331325	166519	161096	257171	3.16632e+06	1.19344e+06	2.03389e+07	9.38886e+06	1.17585e+06	1.2268e+06	1.19052e+06	2.02272e+06	9.26528e+06	1.13755e+06	714869	5.10854e+06	8.70002e+07	1.85187e+06	6.92013e+06	4.54016e+06	4.46305e+06	6.42207e+06
genus	Rhizomucor	23643.5	601007	16606	23193	21586	123854	21657.1	368231	197841	22178.3	1.03834e+06	51860.3	43985.4	48810.2	39142.7	44430.2	40649.2	45769.3	1.01157e+06	45243.1	35576.8	33132.9	16356.8	23898	22463.7	39197.7	24231.8	27520.8	29832.4	94891.6	21740.5	30042.5	64995	854401	25620.9	41566	24967.9	3.93304e+06	1.01791e+06	21621.8	49096.6	35655.6	41676.6	79300.1	42741.4	417946	43918	258177
species	Rhizomucor pusillus	23643.5	601007	16606	23193	21586	123854	21657.1	368231	197841	22178.3	1.03834e+06	51860.3	43985.4	48810.2	39142.7	44430.2	40649.2	45769.3	1.01157e+06	45243.1	35576.8	33132.9	16356.8	23898	22463.7	39197.7	24231.8	27520.8	29832.4	94891.6	21740.5	30042.5	64995	854401	25620.9	41566	24967.9	3.93304e+06	1.01791e+06	21621.8	49096.6	35655.6	41676.6	79300.1	42741.4	417946	43918	258177
family	Mucoraceae	24181.2	31901.9	62329.5	218713	33065.7	24316.8	33384.5	472384	902983	32772.7	0	0	0	0	0	0	0	0	0	0	13425.4	14712.9	7952.58	13421.3	14640.9	13522.7	7957.44	13459.2	14214.2	13587.2	32584.1	23475.5	24796.3	32629.1	24554.9	32754	24373.6	32959.1	24251.9	33244.8	0	0	0	0	0	0	0	0
genus	Mucor	16939.9	22370.2	35889.4	17310.4	28572.5	16322.6	29108	232085	61949.9	26831.3	0	0	0	0	0	0	0	0	0	0	6914.08	4340.22	3815.34	6596.6	4393.15	7595.61	4191.43	7246.84	9450.4	5728.99	27265.9	19167.5	15791.1	27567.6	15984.3	27936.8	16216.6	28374.3	16488.6	28881.3	0	0	0	0	0	0	0	0
family	Rhizopodaceae	2.4286e+06	2.93617e+06	4.95512e+06	4.81697e+06	1.49945e+06	1.50594e+06	1.46365e+06	4.5402e+07	8.48605e+06	2.77173e+06	7868.99	9288.18	46247	8281.73	12886.3	22209.4	13562.2	23374.3	17512.1	9654.44	20557.9	21435.3	24873	53334.7	12396.1	21083.1	18886.3	20797.5	31517.2	22623.9	1.54538e+06	1.91934e+06	2.40672e+06	2.25396e+06	1.50876e+06	1.60401e+06	1.47901e+06	2.00361e+06	5.30381e+06	1.45913e+06	10826.1	77328.1	19637.4	11394	20667.4	11991.6	21751.5	12620.6
genus	Rhizopus	2.4286e+06	2.93617e+06	4.95512e+06	4.81697e+06	1.49945e+06	1.50594e+06	1.46365e+06	4.5402e+07	8.48605e+06	2.77173e+06	7868.99	9288.18	46247	8281.73	12886.3	22209.4	13562.2	23374.3	17512.1	9654.44	20557.9	21435.3	24873	53334.7	12396.1	21083.1	18886.3	20797.5	31517.2	22623.9	1.54538e+06	1.91934e+06	2.40672e+06	2.25396e+06	1.50876e+06	1.60401e+06	1.47901e+06	2.00361e+06	5.30381e+06	1.45913e+06	10826.1	77328.1	19637.4	11394	20667.4	11991.6	21751.5	12620.6
species	Rhizopus azygosporus	109421	118997	181623	140004	109727	108438	129153	2.41493e+06	139946	105482	0	0	0	0	0	0	0	0	0	0	0	0	0	0	0	0	0	0	0	0	125653	107775	131942	124841	112811	124421	107945	117683	183041	110302	0	0	0	0	0	0	0	0
species	Rhizopus microsporus	105398	143603	272696	174221	128040	112402	118209	2.74531e+06	109563	1.19412e+06	0	0	0	0	0	0	0	0	0	0	5919.11	5870.25	9315.68	5647.32	3760.96	6502.57	10233.9	6203.98	8090.44	4904.56	116306	355481	110203	121070	110925	123977	111919	128064	311073	128097	0	0	0	0	0	0	0	0
species	Rhizopus stolonifer	5224.85	4384.98	8420.25	153530	9767.15	5768.14	9295.8	23388.6	229026	4286.97	0	0	0	0	0	0	0	0	0	0	6666.32	5212.27	10491.7	6360.22	4235.73	7323.43	4041.23	6987.16	9111.76	5523.7	11560.2	5970.64	494339	11002.3	6184.02	10471.4	5885.59	9966.02	5601.56	9485.08	0	0	0	0	0	0	0	0
family	Syncephalastraceae	34447.7	195304	33944.1	131710	37014.4	97744.8	37212.9	562505	247885	53352.4	161524	31006.2	55518	63807	48022.6	37551.7	61494.7	35680.2	496000	27632.3	67667.9	56416.3	118267	66654.5	64972.8	141927	50005	68830.9	49077.5	76697	45176.8	38258.1	232508	522717	32177.4	36888.5	32746.3	1.65723e+06	471593	37121	43444.7	51300.8	42470	37603.2	40353.4	254240	38342.3	251473
genus	Syncephalastrum	34447.7	195304	33944.1	131710	37014.4	97744.8	37212.9	562505	247885	53352.4	161524	31006.2	55518	63807	48022.6	37551.7	61494.7	35680.2	496000	27632.3	67667.9	56416.3	118267	66654.5	64972.8	141927	50005	68830.9	49077.5	76697	45176.8	38258.1	232508	522717	32177.4	36888.5	32746.3	1.65723e+06	471593	37121	43444.7	51300.8	42470	37603.2	40353.4	254240	38342.3	251473
species	Syncephalastrum racemosum	34447.7	195304	33944.1	131710	37014.4	97744.8	37212.9	562505	247885	53352.4	161524	31006.2	55518	63807	48022.6	37551.7	61494.7	35680.2	496000	27632.3	67667.9	56416.3	118267	66654.5	64972.8	141927	50005	68830.9	49077.5	76697	45176.8	38258.1	232508	522717	32177.4	36888.5	32746.3	1.65723e+06	471593	37121	43444.7	51300.8	42470	37603.2	40353.4	254240	38342.3	251473
phylum	Nematoda	95044.1	135568	30690.9	143308	148014	102091	59582	180684	160811	5226.33	164261	439734	490122	475756	117106	8059.89	13198.9	1086786	43787.9	169418	8662.23	224409	5503.91	177796	4780.01	7884.99	5010.06	8264.48	219158	307000	4678.08	4897.49	8946.33	42846	7539.08	147093	194044	12149.8	7239.52	75163	748302	22288.6	6.49603e+06	1.54845e+06	1.73455e+06	221961	8229.58	14183.6
phylum	Oomycota	0	0	0	0	0	0	0	0	0	0	10004.3	8475.72	11888.7	9505.75	19098.6	11081.3	18146.8	10529.1	14053.7	8154.18	29726.8	9559.57	7582.87	127309	7699.01	753011	7643.43	4541.14	120889	9024.7	0	0	0	0	0	0	0	0	0	0	22733	19259.5	12532.7	21600	11908.1	20523.6	11314.6	19500.7
order	Peronosporales	0	0	0	0	0	0	0	0	0	0	10004.3	8475.72	11888.7	9505.75	19098.6	11081.3	18146.8	10529.1	14053.7	8154.18	29726.8	9559.57	7582.87	127309	7699.01	753011	7643.43	4541.14	120889	9024.7	0	0	0	0	0	0	0	0	0	0	22733	19259.5	12532.7	21600	11908.1	20523.6	11314.6	19500.7
family	Peronosporaceae	0	0	0	0	0	0	0	0	0	0	10004.3	8475.72	11888.7	9505.75	19098.6	11081.3	18146.8	10529.1	14053.7	8154.18	29726.8	9559.57	7582.87	127309	7699.01	753011	7643.43	4541.14	120889	9024.7	0	0	0	0	0	0	0	0	0	0	22733	19259.5	12532.7	21600	11908.1	20523.6	11314.6	19500.7
phylum	Streptophyta	612930	1.02795e+06	409556	942290	1.20679e+06	890982	1.46171e+06	705785	1.11531e+06	3.97266e+06	646243	1.78777e+06	2.02977e+06	2.59552e+06	1.00471e+06	146031	1.23055e+06	3.31586e+06	505496	620099	42301.8	845271	33487.9	1.22924e+06	140724	197234	38374.2	33239.9	985578	1.24995e+06	991812	426181	396456	454681	455121	765198	732766	2.51403e+06	893401	624734	5.85699e+06	3.95239e+06	4.75532e+07	7.85517e+06	1.69916e+07	1.3288e+06	2.96166e+06	2.37641e+06
class	Magnoliopsida	571431	1.01831e+06	378941	757640	1.01715e+06	865095	931000	693866	1.00645e+06	3.96759e+06	631534	1.65968e+06	2.02143e+06	2.57835e+06	804411	128033	154561	3.29818e+06	490940	547444	42301.8	845271	33487.9	1.22924e+06	140724	197234	38374.2	33239.9	985578	1.24995e+06	986152	420497	386385	448734	444540	758950	721648	2.50747e+06	881720	617835	4.654e+06	1.0096e+06	4.70008e+07	7.64742e+06	8.55092e+06	1.27552e+06	331571	236659
order	Lamiales	172623	196484	204236	385276	272570	74791.8	434325	70643.2	387406	3.7521e+06	488478	1.1604e+06	1.70107e+06	2.1264e+06	690217	43449.8	63159.3	2.96932e+06	406746	447564	25077.8	724294	18977.2	1.09704e+06	99329.2	180839	20262	16449.3	779035	1.0721e+06	182293	37318.3	23432.4	36467	29600.3	169721	348448	1.70122e+06	281041	27703.1	4.05953e+06	875164	4.20142e+07	7.07968e+06	8.39237e+06	867100	187502	60635.4
family	Pedaliaceae	132231	14363.3	72364.4	302353	256919	65548.9	421257	21711.4	283785	103274	28537.9	20832.6	57769.9	56634.8	66259	21594.3	37522	309887	90933.5	36759.7	7178.02	4009.3	4560.86	18289	3960.99	28211.7	4151.62	6848.42	15816.6	13005.9	12949.5	19557.3	13020.6	12791.5	19690.9	12664.8	21892.4	272923	46371.6	12504.1	232744	21891.3	37414.4	21262.4	2.34481e+06	21507.7	68181.5	21809.3
genus	Sesamum	132231	14363.3	72364.4	302353	256919	65548.9	421257	21711.4	283785	103274	28537.9	20832.6	57769.9	56634.8	66259	21594.3	37522	309887	90933.5	36759.7	7178.02	4009.3	4560.86	18289	3960.99	28211.7	4151.62	6848.42	15816.6	13005.9	12949.5	19557.3	13020.6	12791.5	19690.9	12664.8	21892.4	272923	46371.6	12504.1	232744	21891.3	37414.4	21262.4	2.34481e+06	21507.7	68181.5	21809.3
species	Sesamum indicum	132231	14363.3	72364.4	302353	256919	65548.9	421257	21711.4	283785	103274	28537.9	20832.6	57769.9	56634.8	66259	21594.3	37522	309887	90933.5	36759.7	7178.02	4009.3	4560.86	18289	3960.99	28211.7	4151.62	6848.42	15816.6	13005.9	12949.5	19557.3	13020.6	12791.5	19690.9	12664.8	21892.4	272923	46371.6	12504.1	232744	21891.3	37414.4	21262.4	2.34481e+06	21507.7	68181.5	21809.3
order	Poales	267280	677073	135738	320348	598084	649714	382996	549201	500943	29992.4	12111.5	52183.3	17348.8	9564.41	14882.1	8204.5	71724.6	8634.84	20224.4	7636.19	0	0	0	0	0	0	0	0	0	0	599657	229152	310724	374616	270327	333845	268492	607010	486639	372714	37235.7	20102	4944178	205292	118188	103614	105714	154878
family	Poaceae	267280	677073	135738	320348	598084	649714	382996	549201	500943	29992.4	12111.5	52183.3	17348.8	9564.41	14882.1	8204.5	71724.6	8634.84	20224.4	7636.19	0	0	0	0	0	0	0	0	0	0	599657	229152	310724	374616	270327	333845	268492	607010	486639	372714	37235.7	20102	4944178	205292	118188	103614	105714	154878
phylum	Zoopagomycota	29140	52769.6	59089.4	20714.2	22733.3	28529.5	23224.7	39396.5	32520.7	1.32158e+06	200324	602506	461493	596010	148788	22470.7	13721.7	301488	17718.2	136227	24996.2	201998	14565.1	332437	97626.1	25721.6	14896.1	25330.9	98658.6	234084	21470.5	19387	35704.6	81394.3	19752.4	22135.7	33444.7	654137	190429	23017.7	746459	158095	19868.4	804046	20910.6	325362	22007.4	12769
superkingdom	Viruses	353788	1.06553e+06	84811	66530.1	174397	1.54571e+06	103457	133436	71629.9	58390.1	745444	483540	448494	744232	174611	51973.3	85149.4	458934	364615	142980	134213	100457	18415.9	210288	136772	267231	31935.3	609604	123799	155373	1.41153e+06	504028	118002	1.3994e+06	1.17637e+06	1.3867e+06	451967	1.24949e+06	67895.7	1.77138e+06	409406	83664.3	3.11339e+07	4.28201e+06	2.21079e+06	404713	51550.9	2.37667e+06
phylum	Uroviricota	353788	1.06553e+06	84811	66530.1	174397	1.54571e+06	103457	133436	71629.9	58390.1	603720	85055.8	38710.4	216270	88966.6	38757.3	77079	22605.8	354194	77701.8	126789	31361.2	13699	41383.7	94555.8	255743	27641.7	602522	39524.2	46524.7	1.41153e+06	504028	118002	1.3994e+06	1.17637e+06	1.3867e+06	451967	1.24949e+06	67895.7	1.77138e+06	21521.5	24866.7	3.11222e+07	3.95243e+06	2.19849e+06	287203	38607.4	2.35319e+06
class	Caudoviricetes	353788	1.06553e+06	84811	66530.1	174397	1.54571e+06	103457	133436	71629.9	58390.1	603720	85055.8	38710.4	216270	88966.6	38757.3	77079	22605.8	354194	77701.8	126789	31361.2	13699	41383.7	94555.8	255743	27641.7	602522	39524.2	46524.7	1.41153e+06	504028	118002	1.3994e+06	1.17637e+06	1.3867e+06	451967	1.24949e+06	67895.7	1.77138e+06	21521.5	24866.7	3.11222e+07	3.95243e+06	2.19849e+06	287203	38607.4	2.35319e+06
order	Caudovirales	353788	1.06553e+06	84811	66530.1	174397	1.54571e+06	103457	133436	71629.9	58390.1	603720	85055.8	38710.4	216270	88966.6	38757.3	77079	22605.8	354194	77701.8	126789	31361.2	13699	41383.7	94555.8	255743	27641.7	602522	39524.2	46524.7	1.41153e+06	504028	118002	1.3994e+06	1.17637e+06	1.3867e+06	451967	1.24949e+06	67895.7	1.77138e+06	21521.5	24866.7	3.11222e+07	3.95243e+06	2.19849e+06	287203	38607.4	2.35319e+06
family	Siphoviridae	353788	1.06553e+06	84811	66530.1	174397	1.54571e+06	103457	133436	71629.9	58390.1	603720	85055.8	38710.4	216270	88966.6	38757.3	77079	22605.8	354194	77701.8	126789	31361.2	13699	41383.7	94555.8	255743	27641.7	602522	39524.2	46524.7	1.41153e+06	504028	118002	1.3994e+06	1.17637e+06	1.3867e+06	451967	1.24949e+06	67895.7	1.77138e+06	21521.5	24866.7	3.11222e+07	3.95243e+06	2.19849e+06	287203	38607.4	2.35319e+06
species	Bacillus phage vB_BspS_SplendidRed	301393	858783	42703.7	28379.2	135814	1.0787e+06	65142.8	94268.1	34395.3	25729	603720	85055.8	38710.4	216270	88966.6	38757.3	77079	22605.8	354194	77701.8	126789	31361.2	13699	41383.7	94555.8	255743	27641.7	602522	39524.2	46524.7	1.00218e+06	211073	81783.6	1.03225e+06	766772	873972	312157	1.21077e+06	28623.8	1.19101e+06	21521.5	24866.7	3.11222e+07	3.95243e+06	2.19849e+06	287203	38607.4	2.35319e+06
[truncated: 42 more columns]

## Sheet: PeptideCount
level	name	SPW1	SPW10	SPW2	SPW3	SPW4	SPW5	SPW6	SPW7	SPW8	SPW9	SPY1	SPY10	SPY2	SPY3	SPY4	SPY5	SPY6	SPY7	SPY8	SPY9	SPB1	SPB10	SPB2	SPB3	SPB4	SPB5	SPB6	SPB7	SPB8	SPB9	SUW1	SUW10	SUW2	SUW3	SUW4	SUW5	SUW6	SUW7	SUW8	SUW9	SUY1	SUY10	SUY2	SUY3	SUY4	SUY5	SUY6	SUY7
root	root	5614	6599	8567	7484	6490	7428	5057	7795	5571	3481	7319	5834	5800	4571	8099	5602	6040	3377	6318	8316	4084	6535	4664	5531	6013	6170	5517	3227	4500	6653	5525	2288	6017	8056	6758	5514	3925	4932	4562	4947	4649	4962	2105	3363	3726	5329	5590	5754
superkingdom	Archaea	2	0	4	4	3	4	3	2	4	1	5	3	4	3	5	2	3	3	5	4	5	5	3	5	4	5	4	2	4	5	1	0	3	2	1	2	1	4	1	1	3	1	2	3	2	3	4	4
phylum	Candidatus Bathyarchaeota	0	0	0	0	0	0	0	0	0	0	2	1	2	2	2	0	0	2	2	2	1	1	0	1	1	0	1	0	1	1	0	0	0	0	0	0	0	0	0	0	1	0	1	1	1	1	1	1
species	Candidatus Bathyarchaeota archaeon	0	0	0	0	0	0	0	0	0	0	2	1	2	2	2	0	0	2	2	2	1	1	0	1	1	0	1	0	1	1	0	0	0	0	0	0	0	0	0	0	1	0	1	1	1	1	1	1
phylum	Crenarchaeota	1	0	2	1	1	1	1	0	1	1	2	1	2	1	1	1	1	1	1	0	2	2	1	3	2	2	1	1	3	2	0	0	0	0	0	0	0	1	1	0	1	0	0	1	0	1	1	1
class	Thermoprotei	1	0	2	1	1	1	1	0	1	1	2	1	2	1	1	1	1	1	1	0	2	2	1	3	2	2	1	1	3	2	0	0	0	0	0	0	0	1	1	0	1	0	0	1	0	1	1	1
species	Thermoprotei archaeon	1	0	1	1	1	1	1	0	1	0	1	0	1	0	0	1	1	1	1	0	1	1	1	1	1	1	1	1	1	1	0	0	0	0	0	0	0	0	0	0	0	0	0	0	0	1	1	1
superkingdom	Bacteria	4961	4855	5298	5343	6265	6571	4806	5053	2929	812	2887	2328	1632	517	4404	3179	3823	472	2456	4149	2150	2829	2917	1225	2696	3226	3740	2149	754	2953	4371	2221	4247	6517	6328	4834	2901	2034	1689	4802	1765	2609	716	1171	2318	1495	3188	4113
species	bacterium	1	0	1	1	1	1	1	0	1	0	1	0	1	1	1	0	0	0	0	1	0	0	1	0	0	1	1	1	0	1	0	0	0	0	0	0	0	1	0	0	1	0	0	0	1	0	0	0
phylum	Acidobacteria	0	0	0	0	0	0	0	0	0	0	0	0	1	1	1	0	0	1	1	0	0	0	0	1	1	1	1	0	1	0	0	0	0	0	0	0	0	0	0	0	0	0	0	0	0	0	1	0
phylum	Actinobacteria	14	11	34	28	15	19	15	32	23	12	98	47	168	25	166	16	33	132	47	112	30	612	42	36	38	382	125	11	58	619	10	1	19	19	18	8	6	9	9	8	133	69	15	18	63	16	143	103
class	Acidimicrobiia	2	2	3	3	2	3	1	3	1	1	1	1	1	1	2	1	0	1	0	2	0	1	0	1	1	0	0	0	1	1	1	0	3	3	1	1	1	1	1	0	1	2	1	1	1	1	0	0
class	Actinomycetia	10	8	29	23	12	14	13	27	20	9	94	45	166	22	161	12	30	130	44	107	27	601	39	31	33	376	121	8	54	608	7	1	14	14	15	6	4	7	7	6	129	64	14	16	60	13	140	100
order	Actinomycetales	0	0	0	0	0	0	0	0	0	0	1	1	1	1	2	1	1	1	2	2	1	1	1	1	1	1	1	1	0	1	0	0	0	0	0	0	0	0	0	0	1	2	0	1	1	1	1	1
family	Actinomycetaceae	0	0	0	0	0	0	0	0	0	0	0	0	1	1	1	0	0	1	1	1	0	0	0	0	0	0	0	0	0	0	0	0	0	0	0	0	0	0	0	0	0	1	0	0	0	0	0	0
order	Corynebacteriales	2	3	4	3	2	3	2	4	2	1	0	0	1	0	0	0	0	0	0	0	0	0	0	1	0	1	0	0	1	0	2	0	3	3	3	2	2	2	1	2	0	3	0	0	0	0	0	0
family	Corynebacteriaceae	1	2	2	3	1	2	1	3	2	1	0	0	1	0	0	0	0	0	0	0	0	0	0	0	0	0	0	0	0	0	1	0	2	2	2	1	1	0	0	1	0	3	0	0	0	0	0	0
genus	Corynebacterium	1	2	2	3	1	2	1	3	2	1	0	0	1	0	0	0	0	0	0	0	0	0	0	0	0	0	0	0	0	0	1	0	2	2	2	1	1	0	0	1	0	3	0	0	0	0	0	0
species	Corynebacterium stationis	0	0	0	1	0	0	0	1	1	0	0	0	0	0	0	0	0	0	0	0	0	0	0	0	0	0	0	0	0	0	0	0	0	0	0	0	0	0	0	0	0	0	0	0	0	0	0	0
family	Nocardiaceae	1	1	2	0	1	1	1	1	0	0	0	0	0	0	0	0	0	0	0	0	0	0	0	1	0	1	0	0	1	0	1	0	1	1	1	1	1	2	1	1	0	0	0	0	0	0	0	0
order	Micrococcales	4	2	6	7	3	6	3	6	2	1	1	3	6	3	6	4	5	1	4	7	2	1	3	2	4	5	4	2	2	1	1	0	6	6	6	1	0	0	0	2	0	29	0	1	1	1	4	6
family	Brevibacteriaceae	0	0	0	1	0	0	1	0	0	0	0	0	2	1	0	0	0	0	0	0	0	0	0	0	0	0	0	0	0	0	0	0	0	0	0	0	0	0	0	0	0	23	0	0	0	0	0	0
genus	Brevibacterium	0	0	0	1	0	0	1	0	0	0	0	0	2	1	0	0	0	0	0	0	0	0	0	0	0	0	0	0	0	0	0	0	0	0	0	0	0	0	0	0	0	23	0	0	0	0	0	0
species	Brevibacterium ravenspurgense	0	0	0	0	0	0	0	0	0	0	0	0	2	0	0	0	0	0	0	0	0	0	0	0	0	0	0	0	0	0	0	0	0	0	0	0	0	0	0	0	0	12	0	0	0	0	0	0
family	Dermabacteraceae	2	0	2	2	1	2	1	2	1	0	0	1	1	1	1	1	1	0	0	1	1	1	1	1	1	1	1	1	1	1	1	0	2	2	2	1	0	0	0	1	0	1	0	1	1	1	1	1
genus	Brachybacterium	2	0	2	2	1	2	1	2	1	0	0	1	1	1	1	1	1	0	0	1	1	1	1	1	1	1	1	1	1	1	1	0	2	2	2	1	0	0	0	1	0	1	0	1	1	1	1	1
species	Brachybacterium faecium	2	0	2	2	1	2	1	2	1	0	0	1	1	1	1	1	1	0	0	1	1	1	1	1	1	1	1	1	1	1	1	0	2	2	2	1	0	0	0	1	0	1	0	1	1	1	1	1
family	Microbacteriaceae	0	0	1	1	0	1	0	1	0	0	0	2	1	0	3	2	3	0	2	4	1	0	1	0	2	2	2	0	0	0	0	0	1	1	1	0	0	0	0	0	0	2	0	0	0	0	2	4
genus	Microbacterium	0	0	0	0	0	0	0	0	0	0	0	1	0	0	2	1	2	0	0	2	0	0	1	0	1	1	1	0	0	0	0	0	0	0	0	0	0	0	0	0	0	1	0	0	0	0	1	2
family	Micrococcaceae	1	0	1	1	0	1	0	1	0	1	1	0	1	1	2	1	1	1	2	2	0	0	1	1	1	2	1	1	1	0	0	0	1	1	1	0	0	0	0	0	0	0	0	0	0	0	1	1
order	Micromonosporales	1	0	1	0	1	1	1	0	0	1	0	0	0	0	0	0	0	0	0	0	0	0	0	1	0	1	0	0	1	0	0	0	0	0	1	0	0	0	0	0	0	0	0	0	0	0	0	0
family	Micromonosporaceae	1	0	1	0	1	1	1	0	0	1	0	0	0	0	0	0	0	0	0	0	0	0	0	1	0	1	0	0	1	0	0	0	0	0	1	0	0	0	0	0	0	0	0	0	0	0	0	0
order	Pseudonocardiales	1	1	8	1	0	2	1	1	1	2	60	27	108	13	104	3	10	93	28	61	15	443	22	17	18	266	87	3	39	449	3	1	2	1	1	1	1	2	2	1	82	7	9	10	31	6	90	66
family	Pseudonocardiaceae	1	1	8	1	0	2	1	1	1	2	60	27	108	13	104	3	10	93	28	61	15	443	22	17	18	266	87	3	39	449	3	1	2	1	1	1	1	2	2	1	82	7	9	10	31	6	90	66
genus	Saccharomonospora	0	0	0	0	0	0	0	0	0	0	3	0	0	0	9	0	0	2	0	1	0	1	0	0	0	0	2	0	0	2	0	0	0	0	0	0	0	0	0	0	24	0	0	0	13	0	0	0
species	Saccharomonospora viridis	0	0	0	0	0	0	0	0	0	0	3	0	0	0	9	0	0	2	0	1	0	1	0	0	0	0	2	0	0	2	0	0	0	0	0	0	0	0	0	0	21	0	0	0	12	0	0	0
genus	Saccharopolyspora	0	0	6	0	0	1	0	0	0	0	52	24	100	9	87	2	9	85	26	53	12	416	21	13	17	244	81	2	36	420	2	0	1	0	0	0	0	0	0	0	49	6	8	8	13	2	84	62
species	Saccharopolyspora rectivirgula	0	0	5	0	0	1	0	0	0	0	46	22	91	8	81	1	7	78	22	48	11	380	17	12	14	220	71	2	33	383	1	0	1	0	0	0	0	0	0	0	44	5	6	8	10	2	77	55
order	Streptomycetales	1	1	4	8	2	1	3	11	12	3	8	2	7	4	6	1	8	3	5	6	2	4	2	6	2	5	3	1	5	4	0	0	1	1	1	0	1	2	3	0	4	5	4	2	3	3	4	1
family	Streptomycetaceae	1	1	4	8	2	1	3	11	12	3	8	2	7	4	6	1	8	3	5	6	2	4	2	6	2	5	3	1	5	4	0	0	1	1	1	0	1	2	3	0	4	5	4	2	3	3	4	1
genus	Streptomyces	1	1	4	8	2	1	3	11	12	3	8	2	7	4	6	1	8	3	5	6	2	4	2	6	2	5	3	1	5	4	0	0	1	1	1	0	1	2	3	0	4	5	4	2	3	3	4	1
species	Streptomyces cacaoi	0	0	0	4	0	0	0	4	5	0	0	0	2	0	0	0	3	0	0	0	1	0	1	1	0	1	1	1	1	0	0	0	0	0	0	0	0	0	0	0	0	3	0	0	0	0	0	0
class	Thermoleophilia	0	0	0	0	0	0	0	0	0	0	1	0	0	1	0	1	1	0	1	1	0	2	0	1	1	0	1	0	1	2	0	0	0	0	0	0	0	0	0	0	0	0	0	0	0	1	1	1
order	Solirubrobacterales	0	0	0	0	0	0	0	0	0	0	1	0	0	1	0	1	1	0	1	1	0	2	0	1	1	0	1	0	1	2	0	0	0	0	0	0	0	0	0	0	0	0	0	0	0	1	1	1
family	Solirubrobacteraceae	0	0	0	0	0	0	0	0	0	0	1	0	0	1	0	1	1	0	1	1	0	2	0	1	1	0	1	0	1	2	0	0	0	0	0	0	0	0	0	0	0	0	0	0	0	1	1	1
genus	Solirubrobacter	0	0	0	0	0	0	0	0	0	0	1	0	0	1	0	1	1	0	1	1	0	2	0	1	1	0	1	0	1	2	0	0	0	0	0	0	0	0	0	0	0	0	0	0	0	1	1	1
species	Solirubrobacter pauli	0	0	0	0	0	0	0	0	0	0	1	0	0	1	0	1	1	0	1	1	0	2	0	1	1	0	1	0	1	2	0	0	0	0	0	0	0	0	0	0	0	0	0	0	0	1	1	1
phylum	Armatimonadetes	2	1	1	1	1	1	0	1	2	1	1	1	1	0	2	1	2	0	1	2	1	1	1	1	1	1	1	1	1	1	1	0	1	1	1	1	0	0	0	0	1	2	0	0	0	0	2	1
phylum	Bacteroidetes	6	5	10	7	4	6	3	7	7	9	12	10	8	9	12	5	11	7	8	14	5	9	7	10	7	7	6	2	8	11	5	0	7	5	6	5	5	9	4	1	11	10	4	7	7	9	10	8
class	Bacteroidia	0	0	0	0	0	0	0	0	0	0	1	1	1	1	1	0	0	0	0	1	0	1	0	1	0	0	0	0	0	1	0	0	0	0	0	0	0	0	0	0	2	1	0	0	0	0	1	0
class	Chitinophagia	1	1	2	0	0	0	0	1	1	2	2	1	2	2	2	0	1	2	1	2	0	1	0	2	1	1	0	0	2	1	1	0	0	1	1	1	1	2	1	0	1	1	1	1	1	1	1	0
order	Chitinophagales	1	1	2	0	0	0	0	1	1	2	2	1	2	2	2	0	1	2	1	2	0	1	0	2	1	1	0	0	2	1	1	0	0	1	1	1	1	2	1	0	1	1	1	1	1	1	1	0
family	Chitinophagaceae	1	1	2	0	0	0	0	1	1	2	2	1	2	2	2	0	1	2	1	2	0	1	0	2	1	1	0	0	2	1	1	0	0	1	1	1	1	2	1	0	1	1	1	1	1	1	1	0
class	Cytophagia	0	0	1	0	0	1	0	0	1	1	0	1	0	0	1	0	1	0	0	1	0	0	1	1	0	1	0	0	1	1	1	0	0	0	0	1	0	2	0	0	1	1	1	1	1	1	1	1
order	Cytophagales	0	0	1	0	0	1	0	0	1	1	0	1	0	0	1	0	1	0	0	1	0	0	1	1	0	1	0	0	1	1	1	0	0	0	0	1	0	2	0	0	1	1	1	1	1	1	1	1
class	Flavobacteriia	3	3	6	5	3	2	3	5	2	4	5	4	3	4	5	2	4	4	4	6	2	4	3	4	3	3	3	1	3	4	2	0	6	3	3	1	2	3	2	0	3	3	2	3	2	3	2	4
order	Flavobacteriales	3	3	6	5	3	2	3	5	2	4	5	4	3	4	5	2	4	4	4	6	2	4	3	4	3	3	3	1	3	4	2	0	6	3	3	1	2	3	2	0	3	3	2	3	2	3	2	4
family	Flavobacteriaceae	2	1	4	4	2	2	2	4	1	3	3	1	2	2	2	2	2	2	4	3	2	2	2	2	2	3	2	1	2	2	1	0	5	3	3	1	1	2	1	0	1	1	1	1	1	1	2	3
class	Sphingobacteriia	0	0	0	0	0	0	0	0	0	0	2	0	0	0	0	1	2	0	2	1	1	1	1	0	1	1	1	0	1	2	0	0	0	0	0	0	0	0	0	0	1	1	0	0	0	1	2	0
order	Sphingobacteriales	0	0	0	0	0	0	0	0	0	0	2	0	0	0	0	1	2	0	2	1	1	1	1	0	1	1	1	0	1	2	0	0	0	0	0	0	0	0	0	0	1	1	0	0	0	1	2	0
family	Sphingobacteriaceae	0	0	0	0	0	0	0	0	0	0	2	0	0	0	0	1	2	0	2	1	1	1	1	0	1	1	1	0	1	2	0	0	0	0	0	0	0	0	0	0	1	1	0	0	0	1	2	0
genus	Mucilaginibacter	0	0	0	0	0	0	0	0	0	0	2	0	0	0	0	1	2	0	2	1	1	1	1	0	1	1	1	0	1	2	0	0	0	0	0	0	0	0	0	0	1	1	0	0	0	1	2	0
phylum	Candidatus Magasanikbacteria	1	0	1	1	1	1	1	1	0	0	1	1	1	0	1	1	1	0	0	1	1	0	1	1	1	1	1	1	0	1	0	0	1	1	1	0	0	0	0	0	0	1	0	1	1	1	1	1
phylum	Candidatus Marinimicrobia	0	0	0	0	0	0	1	0	0	1	1	1	1	1	1	0	0	0	0	1	0	1	0	1	1	0	0	0	1	1	0	0	0	0	0	0	1	0	0	0	1	0	1	1	1	1	0	0
phylum	Chloroflexi	2	0	5	7	5	4	4	5	1	0	4	2	0	0	8	5	7	0	5	7	3	3	3	1	6	4	6	2	1	3	0	0	5	5	5	2	0	0	0	2	1	2	0	0	1	1	4	8
class	Anaerolineae	1	0	1	2	2	1	2	1	1	0	0	2	0	0	3	1	3	0	1	3	0	0	1	0	1	1	2	1	0	1	0	0	1	1	1	1	0	0	0	1	1	2	0	0	1	1	2	3
phylum	Cyanobacteria	0	1	1	1	0	1	0	1	1	1	3	1	1	1	2	3	2	1	4	2	3	1	2	2	3	3	3	1	1	2	1	0	1	1	1	1	1	1	1	0	1	2	1	1	1	1	3	4
order	Nostocales	0	0	0	0	0	0	0	0	0	0	0	0	0	0	0	0	0	0	1	0	1	0	0	1	1	1	1	0	0	0	0	0	0	0	0	0	0	0	0	0	0	0	0	0	0	0	0	1
order	Synechococcales	0	1	1	1	0	1	0	1	1	1	2	1	1	1	1	2	1	1	2	2	2	1	2	1	2	2	2	1	1	2	1	0	1	1	1	1	1	1	1	0	1	2	1	1	1	1	2	2
family	Leptolyngbyaceae	0	1	1	1	0	1	0	1	1	1	2	1	1	1	1	2	1	1	2	2	2	1	2	1	2	2	2	1	1	2	1	0	1	1	1	1	1	1	1	0	1	2	1	1	1	1	2	2
genus	Leptolyngbya	0	1	1	1	0	1	0	1	1	1	2	1	1	1	1	2	1	1	2	2	2	1	2	1	2	2	2	1	1	2	1	0	1	1	1	1	1	1	1	0	1	2	1	1	1	1	2	2
phylum	Firmicutes	3497	3559	3721	3863	4566	4810	3353	3611	2000	496	2059	1537	913	266	2934	2388	2725	176	1838	2843	1584	1520	2036	772	1915	1949	2582	1432	400	1608	3143	1540	2985	4776	4636	3496	2003	1253	1045	3522	1003	1691	391	676	1489	966	2121	2872
class	Bacilli	3198	3337	3399	3524	4229	4461	3067	3295	1819	444	1926	1369	828	232	2635	2217	2487	160	1733	2575	1481	1415	1858	695	1752	1775	2350	1278	352	1497	2941	1464	2690	4430	4292	3244	1882	1162	991	3296	901	1503	353	606	1324	883	1921	2590
order	Bacillales	2999	3050	3165	3252	3977	4157	2914	3022	1608	418	1887	1280	789	213	2511	2173	2417	146	1715	2472	1462	1389	1805	675	1719	1734	2265	1231	342	1472	2736	1426	2423	4140	4053	3040	1792	1036	874	3112	853	1428	331	572	1230	851	1843	2468
family	Alicyclobacillaceae	2	0	2	2	1	2	0	2	0	0	1	2	1	0	2	2	2	0	1	2	1	1	2	1	2	2	2	2	0	1	1	0	2	2	2	1	0	1	0	1	0	1	0	0	0	2	2	2
genus	Alicyclobacillus	2	0	2	2	1	2	0	2	0	0	1	2	1	0	2	2	2	0	1	2	1	1	2	1	2	2	2	2	0	1	1	0	2	2	2	1	0	1	0	1	0	1	0	0	0	2	2	2
family	Bacillaceae	2291	2448	1812	1734	2676	3021	1861	1797	825	128	221	755	232	91	1332	304	684	55	97	1047	139	233	447	139	321	418	865	617	98	243	2207	1262	1368	2802	2872	2399	1525	746	704	2425	334	601	237	429	877	181	708	1132
genus	Aeribacillus	0	0	1	1	1	0	1	0	0	0	0	0	0	0	2	0	2	0	0	2	0	0	1	0	0	0	0	0	0	0	0	0	1	1	0	1	0	0	0	0	1	1	0	1	0	1	1	2
genus	Alkalicoccus	1	0	0	0	0	1	0	0	2	0	0	2	0	0	3	0	2	0	0	2	0	0	2	1	1	2	2	1	0	0	1	0	3	0	0	2	1	1	0	0	2	3	1	1	1	1	3	3
genus	Alkalihalobacillus	3	2	2	3	2	2	3	2	1	1	1	1	1	1	1	1	1	0	1	2	1	1	1	1	1	1	2	2	1	1	2	0	3	2	2	2	1	1	0	2	1	1	1	1	1	1	2	2
species	Alkalihalobacillus caeni	1	1	1	1	1	1	1	1	0	0	0	0	0	0	0	0	0	0	0	1	0	0	0	0	0	0	1	1	0	0	1	0	1	1	1	1	0	0	0	1	0	0	0	0	0	0	1	1
genus	Allobacillus	0	0	1	2	0	0	0	1	0	1	0	1	0	0	2	0	2	0	0	2	0	0	1	0	1	1	1	1	0	0	0	0	1	2	1	1	0	0	0	1	0	2	0	0	0	0	1	2
genus	Alteribacillus	2	0	4	5	3	3	2	4	0	0	2	1	0	0	2	2	1	0	2	2	1	1	1	1	1	1	2	1	0	0	0	0	4	4	5	1	0	0	0	1	0	0	0	0	0	0	0	2
species	Alteribacillus bidgolensis	1	0	2	2	1	2	1	2	0	0	1	1	0	0	1	1	1	0	1	1	1	1	1	1	1	1	1	0	0	0	0	0	2	2	2	0	0	0	0	0	0	0	0	0	0	0	0	1
species	Alteribacillus iranensis	1	0	1	2	1	1	1	1	0	0	0	0	0	0	0	0	0	0	0	0	0	0	0	0	0	0	1	1	0	0	0	0	1	1	2	1	0	0	0	1	0	0	0	0	0	0	0	0
genus	Amphibacillus	1	0	1	1	1	1	1	0	1	0	1	1	1	0	2	0	0	0	0	1	0	0	0	0	0	1	1	0	0	0	0	0	0	0	0	0	0	0	0	0	1	0	0	0	1	0	0	1
species	Amphibacillus xylanus	1	0	1	1	1	1	1	0	1	0	1	1	1	0	2	0	0	0	0	1	0	0	0	0	0	1	1	0	0	0	0	0	0	0	0	0	0	0	0	0	1	0	0	0	1	0	0	1
genus	Anoxybacillus	2	1	1	2	2	1	2	1	1	0	1	0	0	0	2	0	0	0	0	1	0	0	0	0	0	0	1	1	0	0	1	0	1	1	1	1	1	0	0	1	1	0	0	0	1	0	0	0
genus	Aquibacillus	1	0	2	2	2	1	2	1	0	0	0	1	0	0	1	1	1	0	0	1	0	0	0	0	0	0	1	0	0	0	0	0	1	1	1	0	0	0	0	0	0	1	0	0	0	0	1	1
species	Aquibacillus halophilus	1	0	2	2	2	1	2	1	0	0	0	1	0	0	1	1	1	0	0	1	0	0	0	0	0	0	1	0	0	0	0	0	1	1	1	0	0	0	0	0	0	1	0	0	0	0	1	1
genus	Bacillus	1043	1274	488	159	1078	1473	764	369	99	24	60	21	31	29	210	29	88	9	29	136	48	31	51	26	43	61	80	113	35	40	1237	986	177	1218	1233	1138	1119	547	557	1196	52	39	171	198	101	26	44	54
species	Bacillus amyloliquefaciens	2	2	1	0	2	2	1	0	0	0	0	0	0	0	0	0	0	0	0	0	0	0	0	0	0	0	0	0	0	0	2	1	0	2	1	1	1	1	1	1	0	0	0	0	0	0	0	0
species	Bacillus glycinifermentans	1	2	0	0	0	2	0	1	0	0	0	0	0	0	0	0	0	0	0	0	0	0	0	0	0	0	0	0	0	0	2	1	0	2	3	3	3	0	0	2	0	0	0	0	0	0	0	0
species	Bacillus licheniformis	3	8	5	1	5	4	3	4	1	0	0	0	0	0	0	0	0	0	0	0	0	0	0	0	0	0	0	0	0	0	5	4	2	7	4	3	4	6	6	6	0	0	0	0	0	0	0	0
species	Bacillus methanolicus	2	0	2	2	2	2	2	1	2	0	1	0	2	0	2	0	0	1	0	2	0	1	0	0	0	1	2	2	0	1	0	0	0	1	1	0	0	2	1	0	2	0	0	0	2	0	0	0
species	Bacillus oleivorans	2	0	2	1	2	1	1	2	0	0	0	1	0	0	1	1	1	0	0	1	0	0	0	0	0	0	0	0	0	0	0	0	1	2	1	0	0	0	0	0	0	1	0	0	0	0	0	1
species	Bacillus paralicheniformis	1	2	1	0	1	3	1	0	0	0	0	0	0	0	1	0	0	0	0	0	1	0	0	0	0	1	0	1	0	0	2	2	0	3	3	3	3	1	1	2	0	0	1	1	1	0	0	0
species	Bacillus safensis	1	2	0	0	2	3	0	0	0	0	0	0	0	0	0	0	0	0	0	0	0	0	0	0	0	0	0	0	0	0	3	0	0	3	3	3	3	0	0	2	0	0	0	0	0	0	0	0
species	Bacillus salarius	1	0	2	2	2	2	2	2	0	0	1	0	0	0	1	0	1	0	0	1	0	0	1	0	0	0	1	1	0	0	0	0	2	2	2	0	0	0	0	0	0	0	0	0	0	0	1	0
species	Bacillus smithii	5	1	6	11	10	3	11	1	6	0	5	0	5	3	6	0	0	0	0	3	0	1	0	0	0	3	4	4	0	2	0	0	0	0	2	0	0	2	1	0	6	0	0	0	6	0	0	0
species	Bacillus sonorensis	2	4	0	0	1	4	0	0	0	0	0	0	0	0	0	0	0	0	0	0	0	0	0	0	0	0	0	0	0	0	3	0	0	5	2	1	4	0	0	0	0	0	1	0	0	0	0	0
species	Bacillus sp. (in: Bacteria)	0	0	1	1	1	1	0	0	0	0	0	0	0	0	0	0	0	0	0	0	0	0	1	0	1	1	1	1	0	0	0	0	1	1	0	0	0	0	0	0	0	0	0	0	0	0	0	1
species	Bacillus subtilis	2	1	3	2	3	3	2	2	2	0	1	0	0	0	1	1	1	0	1	1	1	0	1	0	1	1	2	2	0	1	1	1	3	3	3	2	1	0	1	2	0	0	0	0	0	0	1	1
species	Bacillus velezensis	15	16	4	3	16	17	13	3	0	1	0	0	0	0	2	0	1	0	0	1	0	0	0	0	0	0	0	0	0	0	16	11	1	15	15	14	12	4	9	17	0	0	2	2	1	0	0	0
genus	Caldibacillus	49	74	46	30	71	76	48	55	14	0	14	4	8	3	111	2	3	12	2	34	0	33	5	8	2	11	44	16	12	37	64	15	4	54	108	17	5	9	11	26	47	2	5	30	114	2	5	10
species	Caldibacillus debilis	0	0	1	2	1	1	2	0	1	0	1	0	1	0	0	0	0	0	0	1	0	0	0	0	0	0	0	0	0	0	0	0	0	1	0	0	0	1	0	0	1	0	0	0	1	0	0	0
species	Caldibacillus thermoamylovorans	7	10	5	2	8	10	7	7	0	0	2	0	1	0	7	0	0	0	0	2	0	2	0	2	0	1	3	1	2	2	10	3	0	7	14	1	0	0	0	4	4	1	0	2	10	0	0	2
genus	Cerasibacillus	4	2	2	6	5	3	5	5	3	1	1	2	2	1	4	3	3	0	0	3	1	1	2	1	2	2	2	2	1	2	3	0	5	4	4	3	0	1	0	3	1	3	0	1	2	1	3	3
species	Cerasibacillus quisquiliarum	1	1	1	2	2	1	2	2	1	0	1	1	1	1	1	1	1	0	0	1	1	1	1	1	1	1	1	1	1	1	1	0	2	1	1	1	0	1	0	1	1	1	0	1	1	1	1	1
species	Cerasibacillus terrae	3	1	1	4	3	2	3	3	2	1	0	1	1	0	3	2	2	0	0	2	0	0	1	0	1	1	1	1	0	1	2	0	3	3	3	2	0	0	0	2	0	2	0	0	1	0	2	2
genus	Cytobacillus	1	1	1	1	1	1	1	1	0	0	0	0	0	0	0	0	0	0	0	0	0	0	0	0	0	0	1	1	0	0	1	0	1	1	1	1	0	0	0	1	0	0	0	0	0	0	0	0
genus	Domibacillus	0	0	1	1	1	1	0	1	0	0	1	1	0	0	2	2	2	0	1	2	1	0	2	1	2	2	2	1	0	1	0	0	1	1	1	0	0	1	0	1	0	1	0	0	0	0	1	2
genus	Edaphobacillus	2	0	1	1	2	1	2	0	1	0	0	0	0	0	2	0	1	0	0	0	0	0	0	0	0	0	0	0	0	0	0	0	0	0	0	1	0	0	0	0	3	1	0	1	3	0	1	1
species	Edaphobacillus lindanitolerans	2	0	1	1	2	1	2	0	1	0	0	0	0	0	2	0	1	0	0	0	0	0	0	0	0	0	0	0	0	0	0	0	0	0	0	1	0	0	0	0	3	1	0	1	3	0	1	1
genus	Fictibacillus	2	0	2	2	2	3	1	2	0	1	1	0	0	0	2	1	2	0	1	2	1	0	2	0	1	1	1	1	0	1	0	0	2	2	2	1	0	0	0	1	1	1	0	0	1	2	2	2
genus	Gracilibacillus	2	0	2	2	1	2	2	2	1	1	1	2	0	0	5	4	4	0	2	3	1	0	1	0	2	2	2	1	0	0	1	0	2	2	2	1	0	0	0	0	1	2	0	1	2	1	5	5
genus	Halobacillus	2	1	5	3	1	2	3	4	2	2	0	4	1	0	6	4	4	0	0	5	0	0	2	0	2	2	3	2	0	0	0	0	3	2	2	1	0	0	0	2	0	4	0	0	1	1	3	6
genus	Lederbergia	0	0	0	0	0	0	0	0	0	0	1	0	0	0	1	0	0	0	0	1	0	0	0	0	0	0	0	0	0	0	0	0	0	0	0	0	0	0	0	0	1	0	0	0	1	0	0	0
species	Lederbergia galactosidilyticus	0	0	0	0	0	0	0	0	0	0	0	0	0	0	0	0	0	0	0	0	0	0	0	0	0	0	0	0	0	0	0	0	0	0	0	0	0	0	0	0	0	0	0	0	0	0	0	0
genus	Lentibacillus	12	3	15	15	8	7	8	15	3	4	3	14	7	3	20	10	17	0	0	17	2	3	12	4	13	13	13	13	1	4	2	0	17	16	13	12	1	1	1	6	1	13	0	2	3	2	12	20
species	Lentibacillus cibarius	3	0	4	3	1	1	1	3	2	1	0	3	1	0	4	1	4	0	0	3	0	0	3	0	3	3	3	3	0	0	0	0	4	4	2	2	0	0	0	1	0	3	0	0	1	0	3	4
species	Lentibacillus halodurans	2	0	2	1	1	1	1	1	0	1	0	2	1	0	2	2	2	0	0	2	0	1	1	2	2	2	2	2	0	2	0	0	2	2	2	1	0	0	0	0	0	2	0	0	0	0	2	2
species	Lentibacillus persicus	3	0	2	3	2	1	2	2	0	1	1	2	1	2	2	1	2	0	0	2	1	0	1	0	1	1	1	1	0	1	0	0	2	1	1	2	0	0	0	1	0	1	0	1	1	0	2	2
species	Lentibacillus salicampi	3	3	4	5	2	3	2	5	1	1	1	3	1	1	5	3	4	0	0	4	1	1	3	1	3	3	3	3	1	1	2	0	5	6	5	4	1	1	1	4	1	3	0	1	1	1	2	5
genus	Litchfieldia	0	0	1	1	0	0	0	1	0	0	0	1	0	0	1	0	1	0	0	1	0	0	0	0	0	0	0	0	0	0	0	0	1	0	0	0	0	0	0	0	1	1	0	0	0	0	0	0
species	Litchfieldia salsus	0	0	1	1	0	0	0	1	0	0	0	1	0	0	1	0	1	0	0	1	0	0	0	0	0	0	0	0	0	0	0	0	1	0	0	0	0	0	0	0	1	1	0	0	0	0	0	0
genus	Lysinibacillus	1	0	1	1	2	1	1	2	1	1	0	1	1	1	2	1	1	0	0	1	0	0	1	0	1	1	1	1	0	0	0	0	1	1	1	1	0	0	0	1	2	1	0	1	2	0	1	1
genus	Marinococcus	1	0	0	1	0	0	0	1	1	0	0	0	0	0	2	0	2	0	0	2	0	0	1	0	0	2	2	0	0	1	1	0	1	0	0	1	0	0	1	0	1	2	0	1	2	1	2	2
genus	Neobacillus	1	0	1	5	4	2	5	1	1	0	0	0	0	0	3	1	1	0	0	1	0	0	0	0	0	0	0	0	0	0	0	0	1	1	1	0	0	0	1	0	1	1	0	0	2	1	2	1
species	Neobacillus bataviensis	1	0	1	1	1	1	2	0	1	0	0	0	0	0	2	1	1	0	0	1	0	0	0	0	0	0	0	0	0	0	0	0	0	0	0	0	0	0	1	0	1	1	0	0	2	1	1	1
species	Neobacillus mesonae	0	0	0	3	2	0	2	0	0	0	0	0	0	0	0	0	0	0	0	0	0	0	0	0	0	0	0	0	0	0	0	0	0	0	0	0	0	0	0	0	0	0	0	0	0	0	0	0
genus	Niallia	0	0	1	1	1	0	1	0	1	0	0	1	0	0	1	0	2	0	0	1	0	0	0	0	0	0	0	0	0	0	0	0	0	0	0	0	0	0	0	0	0	0	0	0	1	0	1	1
species	Bacillus nealsonii	0	0	1	1	1	0	1	0	1	0	0	1	0	0	1	0	2	0	0	1	0	0	0	0	0	0	0	0	0	0	0	0	0	0	0	0	0	0	0	0	0	0	0	0	1	0	1	1
genus	Oceanobacillus	627	667	653	893	866	776	548	779	408	25	32	383	73	13	450	36	214	9	19	410	8	60	108	17	38	62	342	206	8	53	510	84	647	831	831	717	167	24	14	710	74	210	13	54	345	24	323	561
species	Oceanobacillus arenosus	1	0	1	2	2	1	1	2	0	0	0	0	0	0	0	0	0	0	0	1	0	0	0	0	0	0	1	0	0	0	0	0	2	2	1	0	0	0	0	0	0	0	0	0	0	0	1	1
species	Oceanobacillus bengalensis	2	0	5	6	5	3	3	6	0	0	0	2	1	0	2	1	2	0	0	2	1	0	1	0	1	1	1	0	0	0	1	0	6	6	5	0	0	0	0	0	0	2	0	0	1	0	1	2
species	Oceanobacillus caeni	509	574	518	721	709	639	438	623	342	14	23	306	55	9	358	12	156	8	13	318	2	45	70	6	6	24	258	149	5	43	440	70	515	672	682	613	143	19	11	620	60	156	10	43	278	12	256	459
species	Oceanobacillus chungangensis	3	1	2	2	2	3	1	2	2	1	0	1	0	0	1	1	1	0	0	1	0	0	1	0	1	1	1	0	0	0	1	0	2	2	2	1	0	1	0	1	0	1	0	1	1	0	1	1
species	Oceanobacillus halophilus	5	2	5	7	7	5	5	7	2	1	0	5	1	0	6	1	5	0	0	5	1	1	2	1	3	2	4	3	1	0	1	0	7	7	4	2	1	0	0	2	0	4	0	0	4	2	4	6
species	Oceanobacillus iheyensis	5	0	4	5	3	2	3	3	3	2	2	2	2	0	3	2	2	0	0	3	0	0	2	1	2	2	2	2	1	0	0	0	3	2	2	1	0	1	0	0	1	2	0	0	3	0	2	3
species	Oceanobacillus oncorhynchi	3	0	7	7	4	2	2	6	1	1	2	4	2	0	4	3	4	0	0	5	1	1	6	2	6	6	7	4	0	1	1	0	7	7	4	2	0	1	0	1	0	3	0	2	2	2	2	3
species	Oceanobacillus piezotolerans	2	2	3	4	3	3	2	4	0	1	0	2	1	0	2	0	2	0	0	2	0	0	0	0	2	2	3	1	0	0	0	0	4	4	4	3	0	0	0	1	0	2	0	0	2	0	0	2
species	Oceanobacillus profundus	10	3	13	16	17	15	12	17	2	0	1	1	1	0	2	2	2	0	1	3	1	1	2	1	2	2	5	3	0	1	0	0	14	15	15	3	0	0	0	1	1	2	1	0	1	2	2	2
species	Oceanobacillus sojae	0	0	0	2	1	0	0	2	0	0	0	1	0	0	2	2	2	0	1	2	1	0	1	0	1	1	1	1	0	0	0	0	1	1	0	0	0	0	0	0	0	1	0	0	0	0	2	2
genus	Ornithinibacillus	5	1	9	10	7	4	4	8	3	1	1	3	3	0	7	7	7	0	1	6	1	1	6	2	6	6	7	5	0	1	0	0	9	10	8	3	0	1	0	3	0	6	0	0	2	0	6	7
genus	Paraliobacillus	2	0	1	2	2	2	1	2	1	0	1	1	1	0	2	1	1	0	0	2	1	1	1	0	2	2	2	2	1	0	1	0	2	2	2	1	0	0	0	2	0	1	0	1	1	0	1	2
genus	Peribacillus	3	2	3	3	3	2	2	2	3	1	1	3	1	1	2	0	0	0	0	2	0	0	0	0	0	0	0	0	0	0	2	0	2	2	2	2	1	2	2	1	1	2	1	1	1	1	1	2
species	Peribacillus simplex	2	1	2	2	2	1	1	1	2	1	1	1	1	1	1	0	0	0	0	1	0	0	0	0	0	0	0	0	0	0	1	0	1	1	1	1	1	2	2	0	1	1	1	1	0	1	0	0
genus	Pontibacillus	5	0	7	6	5	5	5	6	2	0	1	2	1	0	3	2	3	1	0	2	0	1	3	2	3	4	5	4	1	1	0	0	6	6	5	3	0	0	0	0	0	3	0	1	2	1	2	3
species	Pontibacillus chungwhensis	3	0	4	4	3	3	3	3	2	0	0	0	0	0	1	0	1	0	0	0	0	0	1	1	1	2	3	2	0	1	0	0	3	3	3	2	0	0	0	0	0	1	0	0	0	0	0	1
species	Pontibacillus litoralis	0	0	1	1	1	1	1	1	0	0	0	1	0	0	1	1	1	0	0	1	0	0	1	0	1	1	1	1	0	0	0	0	1	1	1	0	0	0	0	0	0	1	0	0	1	0	1	1
genus	Pseudogracilibacillus	8	0	9	13	10	8	10	11	2	2	4	3	2	1	6	4	6	0	1	6	2	2	4	3	4	4	4	2	0	3	0	0	12	9	8	2	0	1	0	5	1	4	0	2	4	1	5	5
species	Pseudogracilibacillus auburnensis	8	0	9	13	10	8	10	11	2	2	4	3	2	1	6	4	6	0	1	6	2	2	4	3	4	4	4	2	0	3	0	0	12	9	8	2	0	1	0	5	1	4	0	2	4	1	5	5
genus	Psychrobacillus	1	0	1	2	2	1	2	2	0	0	0	0	0	0	0	0	0	0	0	0	0	0	0	0	0	0	0	0	0	0	0	0	1	2	2	0	0	0	0	0	0	0	0	0	0	0	0	0
genus	Salimicrobium	0	0	0	0	0	0	0	0	0	0	0	1	0	0	1	1	1	0	0	1	0	0	1	0	1	1	1	1	0	0	0	0	0	0	0	0	0	0	0	0	0	1	0	0	1	0	1	1
genus	Salinibacillus	3	1	4	4	1	3	1	3	3	0	2	3	3	1	4	2	3	1	1	4	1	1	3	3	3	4	4	3	2	1	1	0	3	3	2	2	1	1	1	1	2	3	1	2	3	3	3	2
species	Salinibacillus kushneri	2	1	2	2	0	2	0	2	1	0	1	2	1	1	2	1	2	1	1	2	1	1	2	1	2	2	2	1	1	1	1	0	2	2	1	2	1	1	1	1	1	2	1	1	1	2	2	1
species	Salinibacillus xinjiangensis	1	0	2	2	1	1	1	1	2	0	1	1	2	0	2	1	1	0	0	2	0	0	1	2	1	2	2	2	1	0	0	0	1	1	1	0	0	0	0	0	1	1	0	1	2	1	1	1
genus	Siminovitchia	0	0	0	0	0	0	0	0	0	0	0	0	0	0	0	1	0	0	1	0	0	0	0	0	0	0	0	0	0	0	0	0	0	0	0	0	0	0	0	0	0	0	0	0	0	0	1	1
species	Bacillus fortis	0	0	0	0	0	0	0	0	0	0	0	0	0	0	0	1	0	0	1	0	0	0	0	0	0	0	0	0	0	0	0	0	0	0	0	0	0	0	0	0	0	0	0	0	0	0	1	1
genus	Streptohalobacillus	0	0	1	1	0	0	0	1	0	0	1	2	1	0	3	2	3	0	0	3	1	0	2	0	2	2	2	2	0	0	0	0	1	1	0	1	0	0	0	1	0	3	0	1	3	0	3	3
species	Streptohalobacillus salinus	0	0	1	1	0	0	0	1	0	0	1	2	1	0	3	2	3	0	0	3	1	0	2	0	2	2	2	2	0	0	0	0	1	1	0	1	0	0	0	1	0	3	0	1	3	0	3	3
genus	Terribacillus	0	0	0	0	0	0	0	0	0	0	1	1	2	0	1	1	1	0	0	1	0	0	0	0	0	0	0	0	0	0	0	0	0	0	0	0	0	0	0	0	1	1	0	1	1	0	0	1
genus	Terrilactibacillus	5	1	1	4	1	6	2	1	6	1	0	5	0	0	8	1	8	0	0	5	1	0	7	0	2	4	5	2	0	1	4	1	3	2	3	6	3	3	1	2	8	8	2	5	4	3	8	8
species	Terrilactibacillus tamarindi	5	1	1	4	1	6	2	1	6	1	0	5	0	0	8	1	8	0	0	5	1	0	7	0	2	4	5	2	0	1	4	1	3	2	3	6	3	3	1	2	8	8	2	5	4	3	8	8
genus	Virgibacillus	31	6	37	35	24	25	18	34	17	7	5	25	13	4	30	18	25	1	1	28	8	3	24	6	23	26	28	22	3	7	9	0	36	34	34	22	1	7	2	14	4	27	2	7	15	14	20	30
species	Virgibacillus halodenitrificans	1	0	2	2	2	1	2	2	1	0	0	1	0	0	1	0	0	0	0	1	0	0	1	0	2	2	2	0	0	0	0	0	1	2	2	0	0	0	0	0	0	1	0	0	0	0	0	1
species	Virgibacillus indicus	2	1	3	5	5	2	3	3	0	0	0	0	0	0	0	0	0	0	0	0	0	0	0	0	0	0	1	1	0	0	1	0	3	3	3	1	0	0	0	1	0	0	0	0	0	0	0	0
species	Virgibacillus massiliensis	3	0	4	3	3	2	2	3	1	1	0	1	0	0	2	0	1	0	0	2	0	0	1	0	1	1	1	1	0	0	1	0	4	3	4	2	0	1	1	0	0	1	0	0	0	0	1	2
species	Virgibacillus necropolis	5	1	6	5	4	4	3	6	3	3	2	4	3	1	6	2	4	0	0	4	1	0	2	0	3	3	4	3	0	2	0	0	6	5	6	4	0	0	0	4	1	4	0	0	1	1	2	6
species	Virgibacillus phasianinus	1	0	1	2	1	1	0	1	1	1	0	2	1	1	2	2	2	0	0	3	1	0	3	2	2	3	2	2	0	1	0	0	1	1	1	0	0	0	0	0	1	2	0	1	2	2	2	2
species	Virgibacillus profundi	2	1	3	1	1	1	1	1	0	0	0	3	1	1	3	3	3	0	0	3	0	0	3	0	3	3	3	3	0	0	1	0	3	2	2	3	0	0	0	0	0	3	0	0	1	2	2	3
species	Virgibacillus salinus	2	0	2	1	0	0	0	2	2	0	0	2	0	0	2	1	2	0	0	2	1	0	2	0	2	2	2	2	0	1	0	0	2	2	2	1	0	1	0	0	0	2	0	0	1	1	2	2
genus	Weizmannia	0	1	5	4	1	2	4	6	1	0	1	2	1	0	15	3	3	0	1	5	0	0	2	0	2	2	4	2	0	0	1	0	3	4	15	4	1	2	1	5	18	2	1	4	8	0	2	4
species	Weizmannia coagulans	0	1	3	2	1	2	4	5	1	0	1	1	1	0	15	1	1	0	0	4	0	0	1	0	1	1	3	1	0	0	1	0	1	2	13	4	1	2	1	5	18	1	1	4	8	0	1	2
species	Weizmannia ginsengihum	0	0	2	2	0	0	0	1	0	0	0	1	0	0	0	2	2	0	1	1	0	0	1	0	1	1	1	1	0	0	0	0	2	2	2	0	0	0	0	0	0	1	0	0	0	0	1	2
family	Paenibacillaceae	11	3	11	17	11	15	9	12	8	2	4	6	4	1	13	7	12	0	4	13	4	4	8	4	6	8	9	5	2	4	7	0	12	16	12	8	3	2	1	7	6	10	3	4	6	3	10	12
genus	Aneurinibacillus	0	0	2	3	2	2	2	0	0	0	0	0	0	0	0	0	0	0	0	0	0	0	0	0	0	0	0	0	0	0	0	0	1	2	2	0	0	0	0	0	0	0	0	0	0	0	0	0
species	Aneurinibacillus soli	0	0	1	2	1	1	1	0	0	0	0	0	0	0	0	0	0	0	0	0	0	0	0	0	0	0	0	0	0	0	0	0	0	1	1	0	0	0	0	0	0	0	0	0	0	0	0	0
genus	Brevibacillus	1	0	0	1	1	1	1	1	0	0	0	0	0	0	0	0	0	0	0	0	0	0	0	0	0	0	0	0	0	0	0	0	1	1	0	0	0	0	0	0	0	0	0	0	0	0	0	0
genus	Cohnella	1	0	1	2	1	1	0	2	1	1	1	0	1	0	1	1	1	0	1	1	1	1	1	1	1	1	1	1	1	1	1	0	1	2	1	1	1	0	0	1	1	1	0	0	1	0	1	1
genus	Paenibacillus	6	2	6	8	6	7	5	6	4	1	1	4	2	0	8	4	7	0	2	8	1	1	4	2	3	4	5	3	1	1	4	0	6	8	6	4	0	1	1	4	4	7	2	2	3	1	6	7
family	Planococcaceae	12	6	14	25	25	14	25	10	14	3	9	6	6	3	17	5	11	1	4	13	3	3	8	5	4	7	8	6	3	5	5	0	10	11	7	4	3	4	1	4	10	8	2	3	10	4	5	9
genus	Jeotgalibacillus	0	1	1	1	1	1	1	0	0	0	0	0	0	0	1	0	1	0	0	1	0	0	0	0	0	0	0	0	0	0	0	0	1	1	0	0	0	0	0	0	0	1	0	0	0	0	1	1
genus	Kurthia	0	0	0	1	1	0	1	0	0	0	0	0	0	0	0	0	0	0	0	0	0	0	1	1	0	0	0	1	1	1	0	0	0	0	0	0	0	0	0	0	0	0	0	0	0	0	0	0
genus	Planococcus	3	2	2	3	2	3	3	2	2	1	1	2	1	1	2	1	2	0	0	1	1	1	2	1	1	1	2	1	1	1	2	0	2	2	2	2	1	1	0	1	2	2	1	2	1	2	2	2
genus	Planomicrobium	0	0	0	0	0	0	1	0	0	0	1	0	0	0	1	1	1	0	1	1	0	0	1	0	1	1	1	0	0	0	0	0	0	0	0	0	0	0	0	0	0	0	0	0	0	0	0	1
genus	Sporosarcina	2	1	3	2	2	2	2	2	1	1	0	2	1	1	2	1	2	0	1	2	1	1	1	1	0	1	2	1	0	1	1	0	3	3	2	1	1	1	1	1	1	1	1	1	1	1	1	1
genus	Ureibacillus	6	1	5	13	14	5	13	2	9	0	6	1	3	1	9	1	3	1	1	6	0	0	2	1	1	2	2	2	0	1	0	0	1	2	0	0	0	1	0	0	7	2	0	0	8	1	0	2
species	Ureibacillus thermophilus	1	0	1	2	2	1	2	0	1	0	2	0	1	0	2	0	1	1	0	2	0	0	0	0	0	0	0	0	0	0	0	0	0	0	0	0	0	0	0	0	2	1	0	0	2	0	0	0
family	Sporolactobacillaceae	11	2	5	5	5	10	8	3	12	1	2	9	2	2	17	1	16	0	1	15	4	1	10	2	1	3	10	1	0	2	7	1	6	3	5	13	5	4	3	2	16	17	4	11	8	11	17	17
genus	Scopulibacillus	9	1	2	4	4	7	7	2	11	0	1	8	1	2	14	0	13	0	1	12	3	0	9	1	0	2	9	0	0	1	5	0	4	1	3	11	3	4	2	0	14	14	4	10	7	9	14	14
species	Scopulibacillus darangshiensis	9	1	2	4	4	7	7	2	11	0	1	8	1	2	14	0	13	0	1	12	3	0	9	1	0	2	9	0	0	1	5	0	4	1	3	11	3	4	2	0	14	14	4	10	7	9	14	14
genus	Sporolactobacillus	1	0	2	1	0	2	0	1	1	1	1	1	1	0	2	1	2	0	0	2	1	1	1	1	1	1	1	1	0	1	1	1	2	1	1	1	1	0	0	1	1	2	0	1	1	1	2	2
species	Sporolactobacillus laevolacticus	1	0	2	1	0	2	0	1	1	1	1	1	1	0	1	1	1	0	0	1	1	1	1	1	1	1	1	1	0	1	1	1	2	1	1	1	1	0	0	1	0	1	0	1	1	1	1	1
family	Staphylococcaceae	7	3	7	8	7	5	8	7	5	2	6	13	9	1	13	4	19	0	5	16	3	3	32	6	7	8	6	4	2	5	5	2	9	7	8	6	4	4	2	8	3	48	2	1	10	3	19	10
genus	Salinicoccus	1	0	0	0	0	0	0	0	1	0	0	1	0	0	2	0	2	0	0	1	0	0	1	0	0	1	1	0	0	0	1	0	1	0	0	1	1	1	0	0	1	1	1	1	1	1	1	3
genus	Staphylococcus	4	2	5	6	5	3	5	5	3	2	5	9	7	1	8	3	15	0	4	11	2	2	26	5	6	5	4	3	2	4	3	1	6	5	5	4	2	2	1	6	1	38	0	0	5	1	13	5
species	Staphylococcus gallinarum	0	0	0	0	0	0	0	0	0	0	0	1	0	0	0	0	1	0	1	1	1	1	1	1	0	1	0	0	1	1	0	0	0	0	0	0	0	0	0	0	0	4	0	0	0	0	1	0
species	Staphylococcus kloosii	0	0	0	0	0	0	0	0	0	0	0	0	0	0	1	0	0	0	0	0	0	0	0	0	0	0	0	0	0	0	0	0	0	0	0	0	0	0	0	0	0	2	0	0	0	0	0	0
family	Thermoactinomycetaceae	235	243	819	917	713	535	533	706	456	206	1400	260	395	79	693	1550	1291	65	1375	967	1127	960	1002	401	1131	1017	997	375	193	1016	174	13	594	726	593	224	31	125	49	284	302	475	13	21	94	489	767	863
genus	Desmospora	0	0	1	1	0	0	1	1	0	0	2	0	0	0	1	3	4	0	3	1	2	0	2	1	2	2	2	1	0	1	0	0	0	0	1	0	0	0	0	0	0	0	0	0	0	1	1	4
species	Desmospora activa	0	0	1	1	0	0	1	1	0	0	2	0	0	0	1	3	4	0	3	1	2	0	2	1	2	2	2	1	0	1	0	0	0	0	1	0	0	0	0	0	0	0	0	0	0	1	1	4
genus	Kroppenstedtia	132	129	545	634	485	315	380	451	288	114	1030	135	263	50	431	1135	916	41	966	676	812	698	708	255	788	700	675	201	114	731	84	11	362	464	353	114	15	57	23	162	210	334	5	9	57	343	528	507
species	Kroppenstedtia eburnea	130	124	534	623	475	306	373	441	281	109	1015	129	256	48	422	1119	900	41	950	663	796	687	692	248	770	685	659	194	113	717	82	11	352	454	344	111	15	56	23	158	208	329	5	9	56	337	519	492
species	Kroppenstedtia pulmonis	0	1	3	3	2	2	0	3	1	1	4	1	1	0	2	5	4	0	5	2	4	1	4	3	6	5	5	1	0	3	1	0	3	3	3	1	0	0	0	2	0	1	0	0	0	0	0	5
genus	Marininema	1	1	3	3	3	3	0	3	1	1	2	1	0	0	3	3	3	0	3	2	2	1	1	0	2	2	2	1	0	1	1	0	2	2	2	1	0	1	0	1	0	1	0	0	0	0	1	3
genus	Melghirimyces	9	14	35	35	22	30	4	31	8	7	23	11	8	1	29	34	30	2	35	27	20	16	22	9	29	26	29	21	5	17	12	0	33	37	34	12	1	3	1	15	3	7	1	1	2	5	18	41
species	Melghirimyces algeriensis	3	3	7	8	5	6	1	7	3	2	10	4	5	0	7	10	9	1	10	6	8	9	8	5	10	8	8	6	4	7	3	0	6	7	7	3	0	0	0	2	2	3	0	0	0	3	5	8
species	Melghirimyces profundicolus	2	2	6	6	4	4	2	4	2	1	3	2	1	1	4	5	5	1	5	4	3	2	2	2	4	4	3	2	1	2	2	0	5	6	6	2	1	1	1	3	1	1	1	1	1	1	3	6
species	Melghirimyces thermohalophilus	3	8	17	17	11	16	1	16	1	2	7	4	1	0	15	14	12	0	15	14	6	3	9	1	11	10	14	10	0	6	5	0	17	19	17	5	0	2	0	8	0	3	0	0	1	1	7	21
genus	Novibacillus	0	0	1	2	2	1	1	1	0	0	0	0	0	0	0	0	0	0	0	0	0	0	0	0	0	0	0	0	0	0	0	0	1	1	0	0	0	0	0	0	0	0	0	0	0	0	0	0
species	Novibacillus thermophilus	0	0	1	2	2	1	1	1	0	0	0	0	0	0	0	0	0	0	0	0	0	0	0	0	0	0	0	0	0	0	0	0	1	1	0	0	0	0	0	0	0	0	0	0	0	0	0	0
genus	Paludifilum	2	2	4	4	4	4	2	3	2	1	5	3	4	0	5	5	5	0	5	5	5	4	5	5	6	6	5	4	1	3	2	0	4	3	4	3	0	1	0	3	0	2	0	0	1	2	3	5
species	Paludifilum halophilum	2	2	4	4	4	4	2	3	2	1	5	3	4	0	5	5	5	0	5	5	5	4	5	5	6	6	5	4	1	3	2	0	4	3	4	3	0	1	0	3	0	2	0	0	1	2	3	5
genus	Planifilum	1	2	3	3	1	3	0	3	2	3	2	1	1	0	3	3	3	0	3	2	3	2	3	0	3	3	3	1	0	2	0	0	3	3	3	0	0	0	0	1	0	0	0	0	0	0	2	2
genus	Thermoactinomyces	4	1	7	1	3	2	5	1	8	0	2	1	1	1	1	1	1	0	1	1	0	0	0	0	0	0	0	0	0	1	1	0	1	1	1	1	0	6	4	1	3	1	1	1	1	0	0	1
genus	Thermoflavimicrobium	1	1	2	2	1	1	0	1	1	2	2	1	1	0	1	2	2	0	2	2	2	2	2	1	2	2	2	2	1	2	1	0	1	2	2	1	0	1	0	2	1	1	0	0	1	1	2	2
order	Lactobacillales	54	140	100	97	67	119	29	122	131	14	18	24	21	8	23	16	16	13	7	24	5	7	15	10	8	6	11	8	4	8	78	5	141	102	47	44	27	87	93	23	21	26	11	12	21	11	14	14
family	Aerococcaceae	1	0	1	1	1	1	2	1	0	0	0	0	0	0	2	0	1	0	0	1	0	0	0	0	0	0	2	0	0	0	0	0	1	1	1	1	0	0	0	1	2	1	0	0	0	0	1	1
genus	Facklamia	1	0	1	1	1	1	1	1	0	0	0	0	0	0	1	0	1	0	0	0	0	0	0	0	0	0	2	0	0	0	0	0	1	1	1	1	0	0	0	1	1	1	0	0	0	0	1	1
family	Carnobacteriaceae	3	1	3	3	4	4	3	2	1	0	0	0	0	0	1	0	0	0	0	1	0	0	0	0	0	0	0	0	0	0	0	0	2	4	3	0	0	0	1	1	1	0	0	0	1	0	0	0
genus	Alkalibacterium	2	0	3	2	3	3	2	2	0	0	0	0	0	0	0	0	0	0	0	0	0	0	0	0	0	0	0	0	0	0	0	0	1	3	2	0	0	0	0	1	0	0	0	0	0	0	0	0
family	Enterococcaceae	3	0	3	3	3	4	2	1	3	0	2	1	1	2	3	1	3	1	0	3	0	1	2	0	0	1	2	1	0	1	0	0	1	1	1	1	0	1	0	0	2	2	0	1	2	0	1	2
genus	Enterococcus	2	0	2	2	2	3	1	1	2	0	2	1	1	2	3	1	3	1	0	3	0	1	2	0	0	1	2	1	0	1	0	0	1	1	1	1	0	1	0	0	2	2	0	1	2	0	1	2
family	Lactobacillaceae	42	132	87	81	53	104	17	109	121	14	13	20	17	5	15	12	9	11	4	17	4	5	12	9	7	4	6	6	4	6	75	4	128	89	35	38	24	81	87	17	13	20	11	10	15	8	9	8
genus	Companilactobacillus	4	24	2	11	0	18	1	12	27	0	0	1	0	0	0	0	0	0	0	0	0	0	0	0	0	0	0	0	0	0	5	0	20	13	1	0	0	0	0	0	0	0	0	0	0	0	0	0
genus	Latilactobacillus	4	0	2	10	2	9	0	10	10	0	0	0	1	0	2	0	1	0	0	2	0	0	0	0	0	0	0	0	0	0	0	0	0	0	0	0	0	0	0	0	0	0	0	0	0	0	0	0
species	Latilactobacillus curvatus	2	0	1	3	1	3	0	3	3	0	0	0	0	0	1	0	1	0	0	1	0	0	0	0	0	0	0	0	0	0	0	0	0	0	0	0	0	0	0	0	0	0	0	0	0	0	0	0
genus	Ligilactobacillus	1	1	1	1	1	0	0	1	1	0	0	1	1	0	1	1	1	0	0	1	1	0	1	1	1	1	1	1	0	0	1	0	1	1	1	1	0	0	0	1	0	2	0	1	1	0	2	1
genus	Pediococcus	7	30	26	11	23	33	3	24	14	3	2	6	7	2	2	4	3	4	0	3	1	2	5	3	2	2	1	2	1	2	12	2	33	6	10	20	6	37	39	4	3	7	1	3	6	5	3	2
species	Pediococcus acidilactici	2	10	6	4	11	11	1	7	7	0	0	0	1	0	0	0	0	0	0	0	0	0	2	0	0	1	0	0	0	0	1	0	7	0	5	4	0	1	1	0	0	2	0	0	0	0	1	0
species	Pediococcus pentosaceus	4	4	6	2	1	3	0	5	3	1	1	4	4	1	1	2	1	2	0	2	1	1	1	1	1	1	1	1	1	1	4	1	9	2	2	5	3	15	16	3	2	3	1	2	4	3	1	1
genus	Weissella	10	35	24	20	5	6	3	21	25	5	6	4	3	1	3	1	1	3	1	5	0	2	2	2	2	0	2	1	2	2	27	0	35	35	12	3	8	21	21	3	4	2	5	1	2	1	0	0
species	Weissella cibaria	2	1	2	2	0	0	0	2	2	1	2	0	1	0	1	0	0	0	0	2	0	0	0	0	0	0	1	0	0	0	2	0	2	2	1	0	1	1	1	0	1	0	1	0	0	0	0	0
species	Weissella paramesenteroides	1	1	1	1	1	0	0	1	1	1	0	0	0	0	0	0	0	0	0	0	0	1	1	1	1	0	0	0	1	1	1	0	2	2	1	1	1	1	2	1	0	0	0	0	0	0	0	0
family	Streptococcaceae	2	2	2	4	2	2	2	3	2	0	1	1	2	1	1	2	2	1	2	1	1	1	1	1	1	1	1	1	0	1	2	1	3	3	3	1	2	2	2	2	1	2	0	1	1	1	2	2
genus	Lactococcus	2	2	1	3	2	2	2	2	2	0	1	1	2	1	1	1	2	1	1	1	1	1	1	1	1	1	1	1	0	1	2	1	3	2	2	1	2	2	2	2	1	2	0	1	1	1	2	1
species	Lactococcus garvieae	1	1	1	1	1	1	1	1	1	0	1	1	2	1	1	1	2	1	1	1	1	1	1	1	1	1	1	1	0	1	1	1	1	1	1	1	1	1	1	1	1	2	0	1	1	1	2	1
class	Clostridia	13	5	19	21	18	18	16	20	8	5	10	7	9	5	14	8	10	2	6	14	6	7	9	9	9	10	9	7	7	8	7	2	18	17	14	9	3	6	3	5	10	9	4	3	5	5	11	12
order	Eubacteriales	12	5	18	20	18	18	16	19	8	4	10	6	8	5	13	7	9	2	6	13	6	7	8	9	8	9	8	6	7	7	6	2	17	16	13	8	3	5	3	5	10	8	4	3	5	5	10	11
family	Clostridiaceae	3	1	7	6	6	5	4	6	1	2	2	0	1	1	4	2	3	1	2	4	1	1	2	2	2	4	2	2	2	1	2	0	5	5	5	2	0	2	1	1	1	2	0	0	0	0	3	3
genus	Clostridium	2	0	5	4	4	3	3	4	0	2	2	0	1	1	3	1	1	1	1	3	0	1	1	2	1	3	1	1	2	0	0	0	3	3	3	1	0	2	1	0	0	0	0	0	0	0	1	1
species	Clostridium beijerinckii	1	0	2	1	1	1	1	1	0	1	0	0	0	0	1	0	0	0	0	1	0	0	0	1	0	1	0	0	1	0	0	0	1	1	1	0	0	1	0	0	0	0	0	0	0	0	0	0
family	Lachnospiraceae	2	1	1	3	1	2	2	2	3	1	2	2	2	1	3	1	2	0	0	3	1	3	2	3	1	1	2	1	3	3	1	0	2	2	1	2	0	1	0	1	4	3	1	2	1	2	3	3
family	Oscillospiraceae	3	1	2	2	2	3	3	2	2	1	2	2	1	2	1	1	1	1	1	1	1	1	1	2	1	1	1	1	1	1	1	1	3	2	2	2	2	1	1	1	2	1	2	0	2	1	1	1
family	Peptococcaceae	1	0	3	4	3	4	2	4	0	0	1	0	0	0	1	1	1	0	1	1	2	0	2	0	2	2	2	1	0	0	0	0	2	3	2	0	0	0	0	0	0	0	0	0	0	0	1	1
order	Halanaerobiales	1	0	1	1	0	0	0	1	0	1	0	1	1	0	1	1	1	0	0	1	0	0	1	0	1	1	1	1	0	1	1	0	1	1	1	1	0	1	0	0	0	1	0	0	0	0	1	1
class	Erysipelotrichia	1	1	0	1	1	1	1	0	1	0	1	1	2	1	1	1	1	0	1	1	1	1	1	1	0	1	1	1	0	1	1	0	1	0	1	1	1	1	1	0	1	1	1	1	1	1	1	2
order	Erysipelotrichales	1	1	0	1	1	1	1	0	1	0	1	1	2	1	1	1	1	0	1	1	1	1	1	1	0	1	1	1	0	1	1	0	1	0	1	1	1	1	1	0	1	1	1	1	1	1	1	2
family	Erysipelotrichaceae	1	1	0	1	1	1	1	0	1	0	1	1	2	1	1	1	1	0	1	1	1	1	1	1	0	1	1	1	0	1	1	0	1	0	1	1	1	1	1	0	1	1	1	1	1	1	1	2
class	Tissierellia	5	0	0	5	6	4	3	2	0	0	1	1	1	1	1	0	0	1	0	1	0	1	0	1	1	0	1	0	1	1	0	0	3	0	3	0	0	0	0	0	1	0	0	0	7	1	0	0
order	Tissierellales	0	0	0	0	0	0	0	0	0	0	1	1	1	1	1	0	0	1	0	1	0	1	0	1	1	0	1	0	1	1	0	0	0	0	0	0	0	0	0	0	1	0	0	0	3	1	0	0
family	Tissierellaceae	0	0	0	0	0	0	0	0	0	0	1	1	1	1	1	0	0	1	0	1	0	1	0	1	1	0	1	0	1	1	0	0	0	0	0	0	0	0	0	0	1	0	0	0	3	1	0	0
genus	Sporanaerobacter	0	0	0	0	0	0	0	0	0	0	1	1	1	1	1	0	0	1	0	1	0	1	0	1	1	0	1	0	1	1	0	0	0	0	0	0	0	0	0	0	1	0	0	0	2	1	0	0
species	Sporanaerobacter acetigenes	0	0	0	0	0	0	0	0	0	0	1	1	1	1	1	0	0	1	0	1	0	1	0	1	1	0	1	0	1	1	0	0	0	0	0	0	0	0	0	0	1	0	0	0	2	1	0	0
phylum	Ignavibacteriae	2	1	2	2	1	2	0	2	2	1	2	2	2	0	2	2	2	0	1	2	2	1	2	2	2	2	2	2	0	1	2	0	2	2	2	2	0	1	0	2	0	2	0	0	2	2	2	2
class	Ignavibacteria	2	1	2	2	1	2	0	2	2	1	2	2	2	0	2	2	2	0	1	2	2	1	2	2	2	2	2	2	0	1	2	0	2	2	2	2	0	1	0	2	0	2	0	0	2	2	2	2
order	Ignavibacteriales	2	1	2	2	1	2	0	2	2	1	2	2	2	0	2	2	2	0	1	2	2	1	2	2	2	2	2	2	0	1	2	0	2	2	2	2	0	1	0	2	0	2	0	0	2	2	2	2
phylum	Planctomycetes	0	0	1	1	1	1	1	0	1	1	1	1	2	2	2	2	2	2	3	3	1	1	1	2	1	1	1	1	1	1	0	0	0	0	0	0	0	0	0	0	0	1	1	1	1	1	2	1
class	Planctomycetia	0	0	0	0	0	0	0	0	0	0	1	1	1	1	1	2	2	1	2	2	1	1	1	1	1	1	1	1	1	1	0	0	0	0	0	0	0	0	0	0	0	1	0	1	1	1	1	1
phylum	Proteobacteria	39	18	60	55	42	39	43	50	28	20	35	38	34	24	60	32	48	21	30	59	22	25	32	29	38	39	42	30	24	26	22	4	46	49	45	21	17	23	17	18	25	39	15	23	26	30	39	45
class	Alphaproteobacteria	10	5	18	16	12	12	11	15	7	6	10	15	10	6	16	13	14	5	9	17	8	8	9	10	12	12	12	10	8	8	9	1	15	15	15	7	4	7	4	8	5	13	3	7	7	10	12	15
order	Caulobacterales	1	1	1	1	0	1	1	1	1	1	1	1	1	1	1	1	1	1	1	1	2	2	2	2	2	2	2	1	2	2	1	0	1	1	1	1	1	1	1	0	1	1	1	1	1	1	1	1
family	Caulobacteraceae	1	1	1	1	0	1	1	1	1	1	1	1	1	1	1	1	1	1	1	1	2	2	2	2	2	2	2	1	2	2	1	0	1	1	1	1	1	1	1	0	1	1	1	1	1	1	1	1
order	Hyphomicrobiales	4	2	6	5	5	4	5	4	1	2	3	4	1	2	5	3	4	2	2	5	3	4	3	4	4	4	3	3	4	3	2	1	5	5	5	1	2	2	0	2	2	4	2	3	1	4	4	4
family	Bradyrhizobiaceae	0	0	0	0	0	0	0	0	0	0	2	2	1	2	2	1	1	2	1	2	1	2	1	2	2	1	1	1	2	2	0	0	0	0	0	0	0	0	0	0	1	2	2	2	1	2	1	1
genus	Bradyrhizobium	0	0	0	0	0	0	0	0	0	0	2	2	1	2	2	1	1	2	1	2	1	2	1	2	2	1	1	1	2	2	0	0	0	0	0	0	0	0	0	0	1	2	2	2	1	2	1	1
family	Rhizobiaceae	1	1	1	1	1	1	1	0	1	1	0	2	0	0	2	1	2	0	0	2	1	1	1	1	1	1	1	1	1	0	1	1	1	1	1	1	1	1	0	1	1	2	0	1	0	1	2	2
order	Rhodobacterales	2	0	4	5	4	3	3	5	2	0	0	4	3	0	3	3	4	0	0	4	1	0	2	0	2	2	2	2	0	0	2	0	5	4	5	2	0	0	0	2	0	4	0	1	2	0	2	4
family	Rhodobacteraceae	2	0	4	5	4	3	3	5	2	0	0	4	3	0	3	3	4	0	0	4	1	0	2	0	2	2	2	2	0	0	2	0	5	4	5	2	0	0	0	2	0	4	0	1	2	0	2	4
order	Rhodospirillales	1	1	4	3	1	2	0	2	2	2	4	3	4	3	4	3	2	1	4	3	2	2	1	2	2	2	3	1	1	2	2	0	2	3	2	1	1	3	2	2	2	2	0	1	1	3	3	3
family	Acetobacteraceae	1	1	1	1	1	1	0	1	1	1	1	1	1	0	1	1	1	0	1	1	1	1	1	1	1	1	1	1	0	1	1	0	1	1	1	1	0	1	0	1	0	1	0	0	1	1	1	1
family	Azospirillaceae	0	0	1	0	0	0	0	0	0	1	1	1	2	2	2	0	0	1	1	1	1	1	0	1	0	1	1	0	1	1	0	0	0	0	0	0	1	1	1	0	2	0	0	0	0	1	1	0
genus	Azospirillum	0	0	1	0	0	0	0	0	0	1	1	1	2	2	2	0	0	1	1	1	1	1	0	1	0	1	1	0	1	1	0	0	0	0	0	0	1	1	1	0	2	0	0	0	0	1	1	0
class	Betaproteobacteria	1	0	1	1	1	1	1	0	1	0	4	1	4	2	5	1	3	3	3	5	1	1	2	1	2	3	4	2	1	1	0	0	0	0	0	0	0	0	0	0	4	3	2	2	3	3	4	3
order	Burkholderiales	1	0	1	1	1	1	1	0	1	0	2	0	2	0	3	0	2	1	1	3	0	0	1	0	1	2	3	1	0	0	0	0	0	0	0	0	0	0	0	0	3	2	2	1	2	2	2	2
family	Burkholderiaceae	1	0	1	1	1	1	1	0	1	0	2	0	2	0	3	0	2	1	1	3	0	0	1	0	0	1	2	1	0	0	0	0	0	0	0	0	0	0	0	0	3	2	2	1	2	2	2	2
class	Deltaproteobacteria	3	1	8	7	5	4	4	5	4	3	6	5	3	2	9	8	9	2	6	9	4	3	6	3	7	8	8	7	3	4	2	0	5	5	5	2	2	2	1	2	2	7	1	1	2	4	6	10
order	Desulfovibrionales	0	0	0	0	0	0	0	0	0	0	1	3	2	1	4	3	4	1	1	4	1	1	4	2	4	4	4	4	2	2	0	0	0	0	0	0	0	0	0	0	1	4	0	1	2	2	3	4
family	Desulfovibrionaceae	0	0	0	0	0	0	0	0	0	0	1	3	2	1	4	3	4	1	1	4	1	1	4	2	4	4	4	4	2	2	0	0	0	0	0	0	0	0	0	0	1	4	0	1	2	2	3	4
genus	Desulfovibrio	0	0	0	0	0	0	0	0	0	0	0	1	0	0	2	1	2	0	0	2	0	0	2	0	2	2	2	2	1	0	0	0	0	0	0	0	0	0	0	0	1	2	0	0	0	0	1	2
order	Desulfuromonadales	0	0	2	2	1	0	1	1	0	0	1	0	0	0	0	1	1	0	1	0	0	0	0	0	1	1	1	1	0	0	0	0	2	2	2	0	0	0	0	0	0	0	0	0	0	0	1	1
order	Myxococcales	1	1	2	2	2	1	1	1	2	0	1	0	0	0	1	1	1	0	1	1	1	0	1	0	1	1	1	1	0	0	1	0	1	1	1	1	1	0	0	1	0	0	0	0	0	0	1	2
class	Gammaproteobacteria	16	6	20	19	17	13	18	20	10	5	8	12	9	8	17	6	13	5	5	17	3	5	8	7	9	7	9	6	5	6	6	3	17	19	17	7	7	9	7	5	8	10	5	7	7	8	9	9
order	Alteromonadales	3	2	3	2	2	3	3	3	1	1	1	1	1	1	2	0	1	1	0	1	0	1	1	1	1	0	2	0	1	1	2	1	2	3	3	2	2	2	2	1	1	1	1	1	1	1	1	0
order	Chromatiales	3	1	3	3	2	2	2	3	1	1	2	2	1	2	2	1	2	0	0	2	1	1	1	1	1	1	2	1	1	1	1	0	3	3	3	1	1	1	0	1	1	1	0	1	1	2	1	2
order	Enterobacterales	5	2	6	6	7	4	8	6	2	1	2	3	3	2	6	3	5	2	3	6	1	1	1	1	1	1	1	1	1	1	1	1	5	4	3	2	1	2	2	2	3	4	3	3	3	2	4	3
family	Enterobacteriaceae	2	1	3	4	2	2	3	4	2	0	1	1	1	1	3	2	2	1	2	3	0	0	0	0	0	0	0	0	0	0	1	1	3	3	2	2	1	1	1	2	2	2	2	2	2	1	2	2
genus	Enterobacter	1	1	1	1	1	1	1	1	1	0	0	0	0	0	0	0	0	0	0	0	0	0	0	0	0	0	0	0	0	0	1	1	1	1	1	1	1	1	1	1	0	0	0	0	0	0	0	0
family	Erwiniaceae	1	0	1	0	1	0	1	0	0	0	0	0	1	0	1	0	1	0	0	1	0	0	0	0	0	0	0	0	0	0	0	0	0	0	0	0	0	0	0	0	0	1	0	0	0	0	1	0
family	Morganellaceae	0	1	1	0	0	0	0	0	0	1	1	2	1	1	2	1	2	1	1	2	1	1	1	1	1	1	1	1	1	1	0	0	0	0	0	0	0	1	1	0	1	1	1	1	1	1	1	1
order	Oceanospirillales	1	0	3	3	2	1	1	3	1	1	1	2	2	2	3	0	1	2	1	3	0	1	1	2	2	2	1	0	1	1	0	0	3	2	2	0	0	1	1	0	1	1	1	1	0	1	0	0
family	Halomonadaceae	1	0	3	3	2	1	1	3	1	1	0	1	0	0	1	0	1	0	0	1	0	0	1	0	1	1	1	0	0	0	0	0	3	2	2	0	0	1	1	0	0	1	0	0	0	0	0	0
order	Pseudomonadales	2	1	1	2	2	1	2	1	1	0	0	0	0	0	0	0	0	0	0	0	0	1	0	1	1	0	0	1	1	1	2	1	1	2	2	1	2	2	1	1	0	0	0	0	0	0	0	0
family	Moraxellaceae	1	0	0	1	1	0	1	0	0	0	0	0	0	0	0	0	0	0	0	0	0	0	0	0	0	0	0	0	0	0	1	1	0	1	1	0	1	1	0	0	0	0	0	0	0	0	0	0
family	Pseudomonadaceae	1	1	1	1	1	1	1	1	1	0	0	0	0	0	0	0	0	0	0	0	0	1	0	1	1	0	0	1	1	1	1	0	1	1	1	1	1	1	1	1	0	0	0	0	0	0	0	0
genus	Pseudomonas	1	1	1	1	1	1	1	1	1	0	0	0	0	0	0	0	0	0	0	0	0	1	0	1	1	0	0	1	1	1	1	0	1	1	1	1	1	1	1	1	0	0	0	0	0	0	0	0
order	Xanthomonadales	1	0	1	1	1	1	1	1	1	0	2	1	2	1	1	1	1	0	1	2	1	0	1	1	1	1	1	1	0	1	0	0	0	2	1	0	0	1	1	0	1	0	0	0	1	1	1	1
family	Rhodanobacteraceae	1	0	1	1	1	1	1	1	1	0	2	1	2	1	1	1	1	0	1	2	1	0	1	1	1	1	1	1	0	1	0	0	0	2	1	0	0	1	1	0	1	0	0	0	1	1	1	1
genus	Rhodanobacter	0	0	1	0	0	0	0	1	1	0	2	1	2	1	1	1	1	0	1	2	1	0	1	1	1	1	1	1	0	1	0	0	0	1	1	0	0	0	0	0	1	0	0	0	1	1	1	1
phylum	Spirochaetes	2	0	2	2	2	1	2	2	0	1	2	2	2	1	2	0	1	1	1	2	0	1	1	1	2	2	1	0	1	0	0	0	2	2	2	0	0	1	1	0	1	1	0	0	1	2	2	1
class	Spirochaetia	2	0	2	2	2	1	2	2	0	1	2	2	2	1	2	0	1	1	1	2	0	1	1	1	2	2	1	0	1	0	0	0	2	2	2	0	0	1	1	0	1	1	0	0	1	2	2	1
order	Brachyspirales	1	0	2	1	1	1	1	1	0	1	1	0	1	1	1	0	0	1	1	1	0	1	0	1	1	1	1	0	1	0	0	0	1	1	1	0	0	1	1	0	1	0	0	0	0	1	1	0
family	Brachyspiraceae	1	0	2	1	1	1	1	1	0	1	1	0	1	1	1	0	0	1	1	1	0	1	0	1	1	1	1	0	1	0	0	0	1	1	1	0	0	1	1	0	1	0	0	0	0	1	1	0
genus	Brachyspira	1	0	2	1	1	1	1	1	0	1	1	0	1	1	1	0	0	1	1	1	0	1	0	1	1	1	1	0	1	0	0	0	1	1	1	0	0	1	1	0	1	0	0	0	0	1	1	0
order	Spirochaetales	1	0	0	1	1	0	1	1	0	0	0	1	1	0	1	0	1	0	0	1	0	0	1	0	1	1	0	0	0	0	0	0	1	1	1	0	0	0	0	0	0	1	0	0	1	0	1	1
phylum	Tenericutes	2	0	1	1	1	2	0	0	2	0	1	0	1	0	1	1	2	0	1	1	1	1	0	1	1	2	2	2	0	1	0	0	0	1	1	2	0	1	0	1	1	1	0	0	0	2	2	2
class	Mollicutes	2	0	1	1	1	2	0	0	2	0	1	0	1	0	1	1	2	0	1	1	1	1	0	1	1	2	2	2	0	1	0	0	0	1	1	2	0	1	0	1	1	1	0	0	0	2	2	2
order	Acholeplasmatales	1	0	1	1	1	1	0	0	1	0	1	0	1	0	0	1	1	0	1	1	1	1	0	1	1	2	2	2	0	1	0	0	0	1	1	1	0	1	0	1	0	0	0	0	0	1	1	1
family	Acholeplasmataceae	1	0	1	1	1	1	0	0	1	0	1	0	1	0	0	1	1	0	1	1	1	1	0	1	1	2	2	2	0	1	0	0	0	1	1	1	0	1	0	1	0	0	0	0	0	1	1	1
phylum	Verrucomicrobia	1	1	1	2	1	2	2	1	2	2	4	2	3	2	3	2	2	1	2	2	1	3	2	2	4	2	2	0	2	3	2	0	1	0	1	2	2	1	1	0	3	3	2	2	2	4	1	0
class	Verrucomicrobiae	0	0	0	1	1	1	1	0	1	1	3	1	2	1	2	2	1	0	2	1	1	2	1	1	2	1	1	0	1	2	1	0	0	0	0	1	1	0	0	0	2	2	1	1	1	3	1	0
order	Verrucomicrobiales	0	0	0	0	0	0	0	0	0	1	3	1	2	1	2	2	1	0	2	1	1	2	1	1	2	1	1	0	1	2	1	0	0	0	0	1	1	0	0	0	2	2	1	1	1	3	1	0
superkingdom	Eukaryota	645	1736	3263	2137	219	844	247	2739	2638	2668	4425	3501	4163	4049	3688	2421	2213	2901	3856	4161	1928	3699	1744	4299	3311	2937	1772	1074	3740	3693	1146	60	1766	1528	420	669	1016	2893	2872	135	2880	2351	1386	2186	1404	3829	2398	1636
class	Cryptophyceae	1	1	1	1	0	1	1	1	1	1	1	1	1	1	1	0	1	1	0	1	0	1	1	1	1	0	0	0	1	1	1	0	1	1	1	1	1	1	1	0	1	1	1	1	1	1	0	0
class	Dinophyceae	1	1	3	1	0	1	0	1	2	1	6	5	6	4	7	1	3	3	2	7	0	3	1	4	3	2	2	0	4	3	1	0	1	1	0	2	2	3	3	0	6	4	2	3	1	6	4	2
order	Gymnodiniales	0	0	0	0	0	0	0	0	0	0	2	2	2	1	2	0	1	1	0	2	0	1	0	1	1	1	1	0	1	1	0	0	0	0	0	0	0	0	0	0	2	2	1	1	1	2	1	0
family	Kareniaceae	0	0	0	0	0	0	0	0	0	0	2	2	2	1	2	0	1	1	0	2	0	1	0	1	1	1	1	0	1	1	0	0	0	0	0	0	0	0	0	0	2	2	1	1	1	2	1	0
phylum	Arthropoda	2	1	5	4	4	3	4	4	2	3	2	2	2	3	3	1	2	2	2	3	1	2	2	3	2	3	2	2	3	4	2	1	4	1	4	2	2	5	3	1	2	2	2	2	2	2	3	2
class	Insecta	2	1	5	4	4	3	4	3	2	3	2	2	2	3	3	1	2	2	2	3	1	2	2	3	2	3	2	2	3	4	2	1	3	1	3	2	2	4	2	1	2	2	2	2	2	2	3	2
order	Diptera	2	1	2	3	3	3	3	2	2	1	1	2	1	2	2	1	2	1	1	2	1	1	2	1	1	2	2	2	1	2	2	1	2	1	2	2	2	2	1	1	2	2	2	2	2	2	2	2
phylum	Ascomycota	352	804	1726	739	89	388	120	834	939	1817	3052	2396	2850	2739	2531	1640	1389	1960	2656	2922	1276	2568	1058	3070	2248	1834	1142	675	2645	2563	675	26	600	556	233	429	647	1690	1366	58	1973	1450	917	1495	927	2649	1555	1054
class	Dothideomycetes	8	20	38	12	4	7	3	14	16	44	66	44	62	61	55	25	24	45	51	63	21	59	20	76	50	44	25	13	71	57	17	1	10	14	3	10	20	44	37	0	41	25	23	36	25	56	26	21
genus	Coniosporium	0	1	4	0	0	0	0	0	1	3	2	1	2	2	2	1	0	2	1	2	1	2	1	4	2	2	1	0	4	2	1	0	0	0	0	0	2	2	2	0	1	1	1	1	1	1	0	0
species	Coniosporium apollinis	0	1	4	0	0	0	0	0	1	3	2	1	2	2	2	1	0	2	1	2	1	2	1	4	2	2	1	0	4	2	1	0	0	0	0	0	2	2	2	0	1	1	1	1	1	1	0	0
order	Acrospermales	0	0	1	0	0	0	0	0	0	2	2	2	2	2	2	0	0	2	2	3	0	1	0	2	1	1	0	0	2	1	0	0	0	0	0	0	0	1	0	0	1	2	1	1	1	1	0	1
family	Acrospermaceae	0	0	1	0	0	0	0	0	0	2	2	2	2	2	2	0	0	2	2	3	0	1	0	2	1	1	0	0	2	1	0	0	0	0	0	0	0	1	0	0	1	2	1	1	1	1	0	1
genus	Pseudovirgaria	0	0	1	0	0	0	0	0	0	2	2	2	2	2	2	0	0	2	2	3	0	1	0	2	1	1	0	0	2	1	0	0	0	0	0	0	0	1	0	0	1	2	1	1	1	1	0	1
species	Pseudovirgaria hyperparasitica	0	0	1	0	0	0	0	0	0	2	2	2	2	2	2	0	0	2	2	3	0	1	0	2	1	1	0	0	2	1	0	0	0	0	0	0	0	1	0	0	1	2	1	1	1	1	0	1
order	Aulographales	0	0	0	0	0	0	0	0	0	0	2	1	1	1	1	2	1	1	2	1	1	1	1	1	1	1	1	1	1	1	0	0	0	0	0	0	0	0	0	0	1	1	1	1	1	2	2	1
family	Aulographaceae	0	0	0	0	0	0	0	0	0	0	2	1	1	1	1	2	1	1	2	1	1	1	1	1	1	1	1	1	1	1	0	0	0	0	0	0	0	0	0	0	1	1	1	1	1	2	2	1
genus	Aulographum	0	0	0	0	0	0	0	0	0	0	2	1	1	1	1	2	1	1	2	1	1	1	1	1	1	1	1	1	1	1	0	0	0	0	0	0	0	0	0	0	1	1	1	1	1	2	2	1
species	Aulographum hederae	0	0	0	0	0	0	0	0	0	0	2	1	1	1	1	2	1	1	2	1	1	1	1	1	1	1	1	1	1	1	0	0	0	0	0	0	0	0	0	0	1	1	1	1	1	2	2	1
order	Botryosphaeriales	0	1	2	0	0	0	0	0	1	2	5	4	5	4	4	4	2	3	5	4	2	3	2	3	3	2	2	2	3	3	1	0	0	1	0	0	1	2	2	0	3	3	2	4	3	6	4	2
family	Aplosporellaceae	0	0	0	0	0	0	0	0	0	0	3	2	3	2	2	3	1	1	3	2	1	1	1	1	1	1	1	1	1	1	0	0	0	0	0	0	0	0	0	0	1	1	1	2	1	3	2	1
genus	Aplosporella	0	0	0	0	0	0	0	0	0	0	3	2	3	2	2	3	1	1	3	2	1	1	1	1	1	1	1	1	1	1	0	0	0	0	0	0	0	0	0	0	1	1	1	2	1	3	2	1
species	Aplosporella prunicola	0	0	0	0	0	0	0	0	0	0	3	2	3	2	2	3	1	1	3	2	1	1	1	1	1	1	1	1	1	1	0	0	0	0	0	0	0	0	0	0	1	1	1	2	1	3	2	1
family	Botryosphaeriaceae	0	1	2	0	0	0	0	0	1	2	2	2	2	2	2	1	1	2	2	2	1	2	1	2	2	1	1	1	2	2	1	0	0	1	0	0	1	2	2	0	2	2	1	2	2	3	2	1
order	Mycosphaerellales	0	0	3	0	0	0	0	2	0	4	10	7	8	8	8	4	5	7	8	10	2	8	2	9	8	4	3	3	9	8	1	0	0	1	0	0	2	5	3	0	6	3	3	6	3	9	4	4
family	Dissoconiaceae	0	0	1	0	0	0	0	1	0	1	1	1	1	1	1	0	0	1	0	1	0	1	0	1	1	0	0	0	1	1	0	0	0	1	0	0	1	2	1	0	1	0	0	1	1	0	0	0
genus	Dissoconium	0	0	1	0	0	0	0	1	0	1	1	1	1	1	1	0	0	1	0	1	0	1	0	1	1	0	0	0	1	1	0	0	0	1	0	0	1	2	1	0	1	0	0	1	1	0	0	0
species	Dissoconium aciculare	0	0	1	0	0	0	0	1	0	1	1	1	1	1	1	0	0	1	0	1	0	1	0	1	1	0	0	0	1	1	0	0	0	1	0	0	1	2	1	0	1	0	0	1	1	0	0	0
family	Mycosphaerellaceae	0	0	2	0	0	0	0	1	0	2	5	3	5	4	4	1	2	5	3	5	1	5	1	5	5	3	3	1	5	5	1	0	0	0	0	0	1	2	2	0	3	2	2	3	2	5	2	1
genus	Pseudocercospora	0	0	0	0	0	0	0	0	0	0	0	0	0	0	0	0	0	0	0	0	0	1	0	1	1	1	0	0	1	1	0	0	0	0	0	0	0	0	0	0	0	0	0	0	0	0	0	0
genus	Ramularia	0	0	2	0	0	0	0	1	0	2	2	1	2	2	2	0	1	2	1	2	1	2	0	2	2	1	1	0	2	2	1	0	0	0	0	0	1	2	2	0	2	0	1	1	0	2	1	0
species	Ramularia collo-cygni	0	0	2	0	0	0	0	1	0	2	2	1	2	2	2	0	1	2	1	2	1	2	0	2	2	1	1	0	2	2	1	0	0	0	0	0	1	2	2	0	2	0	1	1	0	2	1	0
family	Teratosphaeriaceae	0	0	0	0	0	0	0	0	0	1	4	3	2	3	3	3	3	1	5	4	1	2	1	3	2	1	0	2	3	2	0	0	0	0	0	0	0	1	0	0	2	1	1	2	0	4	2	3
genus	Acidomyces	0	0	0	0	0	0	0	0	0	0	1	1	1	2	1	1	1	1	2	1	0	1	0	2	1	0	0	0	2	1	0	0	0	0	0	0	0	1	0	0	1	0	1	1	0	1	0	1
species	Acidomyces sp. 'richmondensis'	0	0	0	0	0	0	0	0	0	0	1	1	1	2	1	1	1	1	2	1	0	1	0	2	1	0	0	0	2	1	0	0	0	0	0	0	0	1	0	0	1	0	1	1	0	1	0	1
genus	Hortaea	0	0	0	0	0	0	0	0	0	1	1	0	0	0	0	0	0	0	1	1	0	0	0	0	0	0	0	0	0	0	0	0	0	0	0	0	0	0	0	0	0	0	0	0	0	1	0	1
species	Hortaea werneckii	0	0	0	0	0	0	0	0	0	1	1	0	0	0	0	0	0	0	1	1	0	0	0	0	0	0	0	0	0	0	0	0	0	0	0	0	0	0	0	0	0	0	0	0	0	1	0	1
order	Mytilinidiales	0	0	0	0	0	0	0	0	0	1	0	0	0	0	0	0	1	0	0	0	0	0	0	0	0	1	1	0	1	0	0	0	0	0	0	0	0	0	1	0	0	0	0	0	0	0	1	1
family	Mytilinidiaceae	0	0	0	0	0	0	0	0	0	1	0	0	0	0	0	0	1	0	0	0	0	0	0	0	0	1	1	0	1	0	0	0	0	0	0	0	0	0	1	0	0	0	0	0	0	0	1	1
order	Phaeotrichales	0	1	2	0	0	0	0	1	1	2	2	1	2	2	2	1	2	2	2	2	2	2	1	2	2	2	2	1	2	2	0	0	0	0	0	0	1	2	2	0	2	1	0	1	0	2	2	1
family	Phaeotrichaceae	0	1	2	0	0	0	0	1	1	2	2	1	2	2	2	1	2	2	2	2	2	2	1	2	2	2	2	1	2	2	0	0	0	0	0	0	1	2	2	0	2	1	0	1	0	2	2	1
genus	Trichodelitschia	0	1	2	0	0	0	0	1	1	2	2	1	2	2	2	1	2	2	2	2	2	2	1	2	2	2	2	1	2	2	0	0	0	0	0	0	1	2	2	0	2	1	0	1	0	2	2	1
species	Trichodelitschia bisporula	0	1	2	0	0	0	0	1	1	2	2	1	2	2	2	1	2	2	2	2	2	2	1	2	2	2	2	1	2	2	0	0	0	0	0	0	1	2	2	0	2	1	0	1	0	2	2	1
order	Pleosporales	5	8	14	6	2	4	2	5	7	14	20	13	20	21	20	6	6	14	16	19	9	21	7	27	16	17	6	3	25	19	6	1	4	5	2	5	6	16	12	0	12	7	5	10	7	14	6	5
genus	Massariosphaeria	1	1	1	1	0	1	0	1	1	2	2	2	2	2	2	0	1	1	1	2	0	2	1	2	2	1	2	0	2	2	1	0	1	1	0	1	1	2	1	0	2	1	1	2	2	2	0	0
species	Massariosphaeria phaeospora	1	1	1	1	0	1	0	1	1	2	2	2	2	2	2	0	1	1	1	2	0	2	1	2	2	1	2	0	2	2	1	0	1	1	0	1	1	2	1	0	2	1	1	2	2	2	0	0
family	Amniculicolaceae	0	0	0	0	0	0	0	0	0	0	0	0	1	1	0	0	0	1	1	1	0	1	1	1	1	2	1	1	2	1	0	0	0	0	0	0	0	0	0	0	0	0	0	0	0	0	0	0
genus	Amniculicola	0	0	0	0	0	0	0	0	0	0	0	0	1	1	0	0	0	1	1	1	0	1	1	1	1	2	1	1	2	1	0	0	0	0	0	0	0	0	0	0	0	0	0	0	0	0	0	0
species	Amniculicola lignicola	0	0	0	0	0	0	0	0	0	0	0	0	1	1	0	0	0	1	1	1	0	1	1	1	1	2	1	1	2	1	0	0	0	0	0	0	0	0	0	0	0	0	0	0	0	0	0	0
family	Didymellaceae	0	0	1	0	0	0	0	0	0	0	1	0	1	1	1	1	0	1	2	1	0	0	0	1	0	1	0	0	1	0	0	0	0	0	0	0	0	1	0	0	0	0	0	0	0	1	0	1
family	Didymosphaeriaceae	0	1	1	0	0	0	0	1	1	0	1	1	0	1	1	0	0	0	0	0	1	1	0	2	1	1	0	0	2	1	0	0	0	1	1	0	0	1	1	0	1	0	0	1	0	1	0	0
genus	Bimuria	0	1	1	0	0	0	0	1	1	0	1	1	0	1	1	0	0	0	0	0	1	1	0	2	1	1	0	0	2	1	0	0	0	1	1	0	0	1	1	0	1	0	0	1	0	1	0	0
species	Bimuria novae-zelandiae	0	1	1	0	0	0	0	1	1	0	1	1	0	1	1	0	0	0	0	0	1	1	0	2	1	1	0	0	2	1	0	0	0	1	1	0	0	1	1	0	1	0	0	1	0	1	0	0
family	Pleosporaceae	0	1	2	1	1	0	1	0	1	1	2	1	2	1	1	1	1	1	1	1	3	3	1	3	3	0	0	0	2	3	0	0	1	0	1	0	0	1	1	0	1	0	0	0	0	2	0	0
genus	Bipolaris	0	0	1	1	1	0	1	0	0	0	1	0	1	0	0	1	1	0	1	1	1	1	0	1	1	0	0	0	0	1	0	0	1	0	1	0	0	0	0	0	0	0	0	0	0	1	0	0
family	Sporormiaceae	0	0	0	0	0	0	0	0	0	0	2	2	2	3	3	1	1	2	2	2	1	2	1	3	1	2	1	1	3	2	0	0	0	0	0	0	0	0	0	0	1	1	1	1	1	1	1	1
genus	Westerdykella	0	0	0	0	0	0	0	0	0	0	2	2	2	2	2	1	1	1	1	1	1	2	1	2	1	1	1	1	2	2	0	0	0	0	0	0	0	0	0	0	1	1	1	1	1	1	1	1
species	Westerdykella ornata	0	0	0	0	0	0	0	0	0	0	2	2	2	2	2	1	1	1	1	1	1	2	1	2	1	1	1	1	2	2	0	0	0	0	0	0	0	0	0	0	1	1	1	1	1	1	1	1
family	Trematosphaeriaceae	0	0	0	0	0	0	0	0	0	1	1	1	1	1	1	1	0	0	1	1	0	1	0	1	1	0	0	0	1	1	0	0	0	0	0	0	0	2	1	0	1	0	0	0	0	1	0	1
genus	Trematosphaeria	0	0	0	0	0	0	0	0	0	1	1	1	1	1	1	1	0	0	1	1	0	1	0	1	1	0	0	0	1	1	0	0	0	0	0	0	0	2	1	0	1	0	0	0	0	1	0	1
species	Trematosphaeria pertusa	0	0	0	0	0	0	0	0	0	1	1	1	1	1	1	1	0	0	1	1	0	1	0	1	1	0	0	0	1	1	0	0	0	0	0	0	0	2	1	0	1	0	0	0	0	1	0	1
order	Venturiales	0	0	0	1	0	0	0	0	0	1	2	2	3	3	3	1	0	2	2	3	0	2	1	3	2	0	0	0	3	2	0	0	1	0	0	0	1	1	1	0	2	0	2	2	1	2	0	0
family	Sympoventuriaceae	0	0	0	1	0	0	0	0	0	1	2	2	2	2	2	1	0	1	1	2	0	2	1	2	2	0	0	0	2	2	0	0	1	0	0	0	1	1	1	0	2	0	1	2	1	2	0	0
genus	Verruconis	0	0	0	1	0	0	0	0	0	1	2	2	2	2	2	1	0	1	1	2	0	2	1	2	2	0	0	0	2	2	0	0	1	0	0	0	1	1	1	0	2	0	1	2	1	2	0	0
species	Verruconis gallopava	0	0	0	1	0	0	0	0	0	1	2	2	2	2	2	1	0	1	1	2	0	2	1	2	2	0	0	0	2	2	0	0	1	0	0	0	1	1	1	0	2	0	1	2	1	2	0	0
class	Eurotiomycetes	168	378	844	360	47	207	57	404	447	898	1562	1239	1463	1387	1283	788	665	944	1318	1511	587	1294	492	1571	1135	858	533	321	1324	1294	351	13	295	287	139	216	297	806	629	31	990	709	446	745	450	1358	721	493
order	Chaetothyriales	4	8	15	4	1	4	1	3	8	15	19	12	18	19	17	8	6	14	16	15	6	15	4	22	16	10	7	0	18	16	5	0	4	4	1	5	8	13	13	0	11	7	8	9	5	16	8	4
family	Cyphellophoraceae	1	1	2	1	0	1	0	1	1	2	3	2	3	3	3	1	0	3	2	3	0	1	0	2	1	1	0	0	2	1	1	0	1	1	0	0	1	2	1	0	2	2	1	2	1	2	1	1
genus	Cyphellophora	1	1	2	1	0	1	0	1	1	2	3	2	3	3	3	1	0	3	2	3	0	1	0	2	1	1	0	0	2	1	1	0	1	1	0	0	1	2	1	0	2	2	1	2	1	2	1	1
species	Cyphellophora europaea	1	1	2	1	0	1	0	1	1	2	3	2	3	3	3	1	0	3	2	3	0	1	0	2	1	1	0	0	2	1	1	0	1	1	0	0	1	2	1	0	2	2	1	2	1	2	1	1
family	Herpotrichiellaceae	3	7	13	3	1	3	1	2	7	13	14	10	14	16	14	5	5	11	12	11	5	13	3	20	14	9	7	0	16	14	4	0	3	3	1	5	7	11	12	0	9	5	7	7	4	13	7	3
genus	Capronia	1	1	1	1	1	1	1	1	1	1	1	1	1	1	1	0	0	1	0	1	0	1	0	2	1	1	1	0	2	1	1	0	1	1	1	1	1	1	1	0	1	1	1	1	1	1	0	0
species	Capronia epimyces	1	1	1	1	1	1	1	1	1	1	1	1	1	1	1	0	0	1	0	1	0	1	0	2	1	1	1	0	2	1	1	0	1	1	1	1	1	1	1	0	1	1	1	1	1	1	0	0
genus	Cladophialophora	1	1	2	1	0	0	0	0	1	2	2	2	2	2	2	0	1	1	1	1	0	2	0	2	2	0	1	0	2	2	1	0	1	1	0	1	1	1	1	0	2	1	1	1	1	2	0	1
species	Cladophialophora carrionii	0	0	1	0	0	0	0	0	0	1	1	1	1	1	1	0	0	0	1	0	0	1	0	1	1	0	0	0	1	1	0	0	0	0	0	0	0	0	0	0	1	0	0	0	0	1	0	0
genus	Exophiala	1	2	5	1	0	1	0	0	2	5	5	3	6	6	6	2	2	5	4	5	2	3	1	6	3	4	0	0	6	3	0	0	0	0	0	1	3	5	5	0	3	2	1	3	1	5	3	0
species	Exophiala aquamarina	0	1	1	0	0	0	0	0	1	2	2	1	2	2	2	1	1	2	1	2	2	1	1	2	1	2	0	0	2	1	0	0	0	0	0	1	1	1	1	0	1	1	1	1	1	1	1	0
species	Exophiala mesophila	1	1	1	1	0	1	0	0	1	1	2	1	2	1	1	1	1	1	1	1	0	1	0	1	1	0	0	0	1	1	0	0	0	0	0	0	1	1	1	0	1	1	0	1	0	2	1	0
genus	Phialophora	0	1	1	0	0	1	0	0	1	1	1	1	2	2	2	1	1	1	2	2	1	1	1	2	1	2	1	0	2	1	0	0	0	0	0	1	0	1	1	0	1	0	2	1	0	1	1	1
order	Eurotiales	115	255	612	263	33	159	42	308	324	625	1094	883	1021	964	890	550	460	660	921	1080	410	908	342	1112	788	596	370	232	932	910	260	12	220	214	109	151	214	562	443	24	672	522	308	513	299	938	506	335
family	Aspergillaceae	51	101	268	152	17	102	20	166	178	220	432	406	391	365	343	200	188	229	335	486	153	350	132	417	296	198	137	108	346	349	141	3	133	129	77	71	92	203	165	11	249	288	108	197	115	351	204	130
genus	Aspergillus	30	60	107	40	7	25	11	39	56	130	251	170	219	206	177	118	92	139	194	219	90	203	66	249	179	116	78	40	203	205	53	2	32	33	13	41	52	121	98	4	142	80	66	115	71	210	101	74
species	Aspergillus alliaceus	0	0	0	0	0	0	0	0	0	1	2	2	2	2	2	2	0	1	2	2	0	2	0	2	2	0	0	0	2	2	0	0	0	0	0	0	0	1	0	0	2	1	0	2	0	2	1	0
species	Aspergillus avenaceus	0	1	2	1	0	0	0	1	1	2	3	2	3	2	1	2	2	2	3	3	0	2	0	3	1	1	0	0	1	1	1	0	0	1	0	0	1	1	1	0	1	1	1	1	1	3	0	0
species	Aspergillus bertholletiae	0	0	2	0	0	0	0	0	0	2	3	0	3	3	2	0	0	2	3	2	0	1	0	2	0	1	0	0	2	1	0	0	0	0	0	0	1	2	1	0	1	0	1	0	0	0	1	0
species	Aspergillus calidoustus	2	2	4	1	0	1	1	2	2	3	5	4	5	5	5	2	4	4	3	5	1	5	1	7	6	1	2	0	7	6	3	0	1	2	1	2	3	4	4	0	5	2	2	5	3	6	1	2
species	Aspergillus clavatus	3	3	5	4	1	2	3	2	3	5	5	4	5	5	5	1	1	4	2	4	2	6	1	6	4	2	3	2	6	5	3	0	2	2	1	3	4	5	5	0	5	3	5	4	3	4	2	1
species	Aspergillus coremiiformis	0	0	2	1	0	0	0	1	1	2	4	4	4	4	4	2	3	3	3	4	2	4	2	5	4	2	1	2	4	4	0	0	0	1	0	0	0	1	1	0	4	3	2	3	2	5	2	2
species	Aspergillus cristatus	0	0	2	1	0	1	0	0	1	2	8	3	2	4	2	1	0	1	1	7	0	1	0	2	0	3	0	0	2	1	0	1	0	1	1	1	0	2	2	1	1	1	1	1	1	2	2	1
species	Aspergillus ellipticus	0	0	2	0	0	0	0	1	0	2	2	0	2	2	1	0	0	2	3	2	1	0	1	2	1	2	0	0	2	1	0	0	0	0	0	0	1	1	1	0	0	0	0	0	0	2	2	1
species	Aspergillus fumigatus	0	0	0	0	0	0	0	0	0	0	1	1	1	1	1	2	2	1	2	1	1	1	0	1	1	0	0	0	1	1	0	0	0	0	0	0	0	0	0	0	1	0	0	1	0	1	0	0
species	Aspergillus heteromorphus	0	0	1	0	0	0	0	0	0	1	2	1	1	2	1	0	0	1	1	2	0	2	0	3	1	1	0	0	2	2	0	0	0	0	0	0	0	1	0	0	1	0	0	0	0	1	0	0
species	Aspergillus homomorphus	1	2	1	1	0	1	0	1	1	2	3	3	3	3	2	1	1	1	1	3	1	3	1	3	3	1	0	0	3	3	2	0	1	1	1	2	1	3	2	0	3	2	2	2	1	3	0	0
species	Aspergillus ibericus	0	0	1	0	0	0	0	0	0	1	1	1	2	2	1	0	1	1	1	2	1	0	0	1	1	1	1	0	1	0	0	0	0	0	0	0	0	1	0	0	0	0	0	0	0	0	0	0
species	Aspergillus leporis	1	1	1	2	0	0	0	1	2	0	3	3	3	1	2	2	3	1	2	2	2	2	3	2	2	2	2	2	2	2	2	0	1	2	1	1	0	1	1	0	1	2	1	1	1	2	3	2
species	Aspergillus mulundensis	0	0	0	0	0	0	0	0	0	2	1	0	0	1	1	0	0	0	0	1	0	1	0	2	0	1	0	0	1	1	0	0	0	0	0	0	0	0	0	0	0	0	0	0	0	0	0	0
species	Aspergillus nidulans	0	0	1	0	0	0	0	0	0	1	1	1	1	1	1	1	1	0	1	1	1	1	1	3	2	1	1	0	1	1	0	0	0	0	0	0	0	1	1	0	1	0	1	1	0	1	1	1
species	Aspergillus saccharolyticus	0	0	0	0	0	0	0	0	0	1	2	2	1	2	0	0	0	0	0	1	0	1	0	1	1	0	0	0	0	1	0	0	0	0	0	0	0	1	1	0	2	0	0	1	0	1	0	0
species	Aspergillus sclerotialis	1	2	7	1	0	0	1	2	1	8	10	8	10	10	9	7	5	7	9	10	7	9	3	11	8	6	6	4	9	9	4	0	3	2	0	2	3	8	7	0	9	7	3	7	6	11	5	3
species	Aspergillus steynii	0	0	1	0	0	0	0	0	0	1	5	4	4	3	3	4	3	2	4	4	4	6	3	7	5	3	3	2	5	5	0	0	0	0	0	0	0	1	1	0	2	1	0	2	0	5	4	3
species	Aspergillus sydowii	1	2	1	0	0	0	0	0	1	1	2	2	2	2	2	0	0	1	0	2	0	2	0	2	1	1	1	0	2	2	2	0	1	1	0	1	2	2	2	0	2	1	1	1	2	2	0	0
species	Aspergillus tanneri	0	1	5	0	0	0	0	0	0	5	9	6	7	6	5	3	1	4	5	5	2	7	2	7	6	2	1	1	8	8	1	0	0	0	0	1	0	5	4	0	6	2	1	2	1	8	0	2
species	Aspergillus terreus	0	1	1	0	0	0	0	0	1	2	6	4	4	5	5	1	1	2	3	4	0	3	0	3	2	1	0	0	4	3	0	0	0	0	0	0	0	2	0	0	4	1	2	3	1	4	0	1
species	Aspergillus thermomutatus	0	0	1	0	0	0	0	0	0	2	1	0	1	1	1	1	0	0	1	1	0	1	0	2	1	1	0	0	1	1	0	0	0	0	0	0	1	0	0	0	1	0	1	0	0	0	0	0
species	Aspergillus turcosus	1	2	3	1	0	1	0	1	2	3	2	3	4	4	3	1	0	3	1	4	1	6	2	6	3	2	2	0	5	6	1	0	1	1	1	1	1	3	2	0	2	1	2	2	1	1	0	0
species	Aspergillus udagawae	0	1	2	0	0	1	0	1	1	2	2	2	2	2	2	1	1	2	1	2	1	2	1	3	2	2	1	1	3	2	0	0	0	0	0	0	1	2	1	0	2	2	1	2	1	2	1	1
species	Aspergillus wentii	0	0	1	0	0	1	0	0	0	2	3	3	4	3	2	2	1	2	3	3	2	3	1	5	3	1	1	1	4	3	1	0	0	0	0	1	1	1	1	0	2	2	1	1	1	4	1	1
genus	Monascus	7	9	77	73	5	55	3	79	76	13	32	115	32	20	56	12	42	11	15	109	7	24	27	26	16	9	8	36	21	25	54	0	72	64	52	11	13	13	9	4	13	139	6	11	8	23	35	9
species	Monascus purpureus	7	9	75	71	5	53	3	77	74	13	31	112	31	20	53	12	38	11	14	106	7	24	25	26	16	9	8	35	21	25	52	0	70	62	50	10	13	13	9	4	13	135	6	11	8	23	34	9
genus	Penicilliopsis	0	1	6	2	0	1	0	4	1	7	12	8	9	12	8	2	2	9	10	11	3	9	1	12	4	7	5	0	11	8	1	0	1	1	0	1	4	5	5	0	8	1	2	2	1	8	5	2
species	Penicilliopsis zonata	0	1	6	2	0	1	0	4	1	7	12	8	9	12	8	2	2	9	10	11	3	9	1	12	4	7	5	0	11	8	1	0	1	1	0	1	4	5	5	0	8	1	2	2	1	8	5	2
genus	Penicillium	2	9	24	5	2	2	3	6	11	24	34	25	34	39	28	14	10	23	27	31	11	28	7	39	23	18	12	4	39	29	11	1	5	5	2	7	8	23	19	1	24	10	11	19	9	26	13	8
species	Penicillium brasilianum	0	0	0	0	0	0	0	0	0	2	2	2	2	2	1	0	0	1	0	2	0	2	0	1	1	0	0	0	2	2	0	0	0	0	0	0	0	1	0	0	2	0	1	1	0	1	1	0
species	Penicillium decumbens	0	1	3	0	0	0	0	2	1	3	2	1	3	4	3	1	1	3	3	2	2	3	0	3	2	2	2	0	4	3	1	0	0	0	0	0	1	3	3	0	3	0	1	1	0	3	2	0
species	Penicillium griseofulvum	0	0	1	0	0	0	0	0	0	1	1	1	2	2	1	0	0	1	2	1	0	1	0	2	0	1	0	0	2	1	0	0	0	0	0	0	0	1	1	0	0	0	0	0	0	0	1	0
species	Penicillium oxalicum	0	3	5	2	0	0	0	1	2	4	6	4	5	5	4	3	3	5	5	5	2	4	1	5	4	3	2	1	5	4	3	0	2	1	0	2	3	5	4	0	4	3	3	3	2	4	3	3
species	Penicillium roqueforti	0	0	1	0	0	0	0	0	0	1	1	0	1	1	0	0	0	0	0	0	1	1	0	1	1	1	0	0	1	1	0	0	0	0	0	0	0	1	0	0	0	0	0	0	0	0	0	0
species	Penicillium steckii	0	1	1	0	0	0	1	0	1	1	2	2	2	2	2	1	1	1	1	2	1	2	1	2	1	1	1	0	3	2	1	0	0	0	0	0	0	1	1	0	2	1	1	1	1	2	1	1
species	Penicillium subrubescens	0	0	2	0	0	0	0	0	1	1	1	1	2	2	2	0	0	2	1	2	0	1	0	2	1	1	0	0	2	1	1	0	0	0	0	0	0	1	1	0	1	0	1	1	0	1	0	0
family	Elaphomycetaceae	0	3	5	0	0	0	0	2	2	6	12	9	11	11	10	6	4	12	8	12	4	12	5	15	11	6	4	1	13	12	2	0	2	1	0	2	1	7	7	0	9	6	2	9	5	12	5	5
genus	Elaphomyces	0	3	5	0	0	0	0	2	2	6	12	9	11	11	10	6	4	12	8	12	4	12	5	15	11	6	4	1	13	12	2	0	2	1	0	2	1	7	7	0	9	6	2	9	5	12	5	5
species	Elaphomyces granulatus	0	3	5	0	0	0	0	2	2	6	12	9	11	11	10	6	4	12	8	12	4	12	5	15	11	6	4	1	13	12	2	0	2	1	0	2	1	7	7	0	9	6	2	9	5	12	5	5
family	Thermoascaceae	19	39	50	19	8	13	7	25	29	72	116	84	110	96	92	61	51	67	91	100	48	106	41	113	90	49	44	26	96	104	33	6	18	18	10	26	30	58	44	7	73	43	41	55	38	101	48	39
genus	Byssochlamys	6	17	22	5	0	4	0	8	12	39	80	59	73	61	56	53	38	37	71	66	33	75	26	75	60	32	28	19	58	71	13	0	5	5	1	6	9	30	22	0	46	22	17	32	19	76	33	31
species	Byssochlamys spectabilis	6	17	22	5	0	4	0	8	12	39	80	59	73	61	56	53	38	37	71	66	33	75	26	75	60	32	28	19	58	71	13	0	5	5	1	6	9	30	22	0	46	22	17	32	19	76	33	31
genus	Paecilomyces	0	1	5	1	0	0	0	3	0	4	7	0	7	7	6	0	1	7	7	7	4	4	0	8	4	7	2	0	6	3	0	1	0	1	0	0	4	4	3	0	2	0	4	0	0	3	4	0
species	Paecilomyces sp. 'thermophila'	0	1	5	1	0	0	0	3	0	4	7	0	7	7	6	0	1	7	7	7	4	4	0	8	4	7	2	0	6	3	0	1	0	1	0	0	4	4	3	0	2	0	4	0	0	3	4	0
genus	Thermoascus	13	20	19	13	8	9	7	12	17	25	27	25	27	24	26	8	12	19	9	23	8	26	15	26	26	10	14	7	28	27	20	5	13	12	9	20	17	21	16	6	24	21	20	23	19	22	8	8
species	Thermoascus aurantiacus	13	20	19	13	8	9	7	12	17	25	25	24	25	23	25	6	10	18	6	22	6	24	13	25	23	8	12	5	26	25	20	5	13	12	9	20	17	21	16	6	24	20	20	22	18	20	6	6
species	Thermoascus crustaceus	0	0	0	0	0	0	0	0	0	0	2	1	2	1	1	2	2	1	3	1	2	2	2	1	3	2	2	2	2	2	0	0	0	0	0	0	0	0	0	0	0	1	0	1	1	2	2	2
family	Trichocomaceae	18	38	107	26	4	16	6	39	34	106	143	95	153	151	133	54	47	121	129	142	57	123	32	178	101	112	54	14	155	123	31	2	16	26	5	19	38	105	86	2	96	42	51	69	37	124	72	32
genus	Rasamsonia	13	28	54	16	1	8	2	19	23	54	87	71	91	87	79	37	32	61	68	80	30	83	23	102	68	56	29	9	89	84	21	1	12	19	2	12	19	60	49	1	66	30	31	52	23	81	36	20
species	Rasamsonia emersonii	13	28	54	16	1	8	2	19	23	54	87	71	91	87	79	37	32	61	68	80	30	83	23	102	68	56	29	9	89	84	21	1	12	19	2	12	19	60	49	1	66	30	31	52	23	81	36	20
genus	Talaromyces	3	8	30	7	3	4	3	7	8	29	36	20	37	35	32	15	12	33	33	35	10	23	7	45	20	33	11	3	39	23	7	1	3	4	3	6	9	26	20	1	19	10	10	13	11	29	17	9
species	Talaromyces amestolkiae	0	1	2	0	1	1	0	0	0	3	2	1	3	3	3	0	0	3	2	3	0	1	0	3	1	2	0	0	3	1	1	0	0	0	0	0	0	1	1	0	1	1	0	1	0	1	1	0
species	Talaromyces atroroseus	0	1	2	0	0	0	0	0	1	1	3	2	3	3	3	2	1	2	4	3	1	1	1	5	1	2	1	1	2	1	1	0	0	0	0	1	1	2	2	0	1	1	1	1	1	4	1	1
species	Talaromyces islandicus	0	0	4	0	0	0	0	0	0	5	3	2	4	4	3	1	1	4	3	4	1	4	1	7	3	6	2	0	5	5	0	0	0	0	0	0	2	5	3	0	2	0	1	1	1	3	2	1
species	Talaromyces marneffei	0	1	2	1	0	1	1	2	1	1	4	2	3	3	2	2	0	2	3	3	1	3	0	4	3	1	1	0	3	3	1	0	1	1	0	1	2	2	2	0	2	1	1	1	1	4	0	0
species	Talaromyces rugulosus	0	2	2	1	0	0	0	1	1	2	5	3	3	3	3	4	3	4	4	3	2	3	2	3	4	2	2	1	3	3	1	0	0	0	0	1	0	3	3	0	3	1	2	3	2	5	2	2
species	Talaromyces stipitatus	1	1	8	2	1	1	1	1	1	7	7	4	8	7	6	2	2	7	5	6	1	5	1	8	4	5	1	0	8	4	1	0	1	1	1	1	1	5	3	0	5	2	3	2	2	4	3	1
genus	Thermomyces	0	0	20	1	0	2	1	12	1	20	16	1	21	25	18	0	0	23	24	22	14	12	0	25	9	21	12	0	22	11	0	0	0	1	0	0	7	16	14	0	8	0	8	1	1	10	17	1
species	Thermomyces lanuginosus	0	0	19	1	0	2	1	11	1	19	15	1	20	24	17	0	0	22	23	21	13	11	0	24	8	20	11	0	21	10	0	0	0	1	0	0	6	15	13	0	7	0	7	1	1	9	16	1
order	Onygenales	11	22	42	11	1	5	3	10	17	45	81	61	82	70	68	37	27	46	67	74	26	68	25	80	54	40	24	16	65	68	16	0	11	7	1	11	12	43	34	0	58	26	26	38	33	73	39	27
genus	Coccidioides	0	2	3	0	0	0	0	0	2	3	7	7	8	9	7	2	1	2	5	7	1	5	1	6	4	2	1	1	6	5	1	0	1	0	1	0	0	2	2	0	7	2	3	5	2	8	1	1
genus	Paracoccidioides	0	1	2	1	0	0	0	0	1	1	6	6	5	4	4	3	3	4	5	5	3	6	3	8	5	5	3	3	8	6	1	0	1	0	0	0	1	1	1	0	3	2	3	3	4	5	3	3
species	Paracoccidioides brasiliensis	0	0	1	0	0	0	0	0	0	0	1	1	1	2	1	1	1	2	2	1	1	1	1	2	1	2	1	1	2	1	0	0	0	0	0	0	0	0	0	0	1	1	1	1	1	1	1	1
species	Paracoccidioides lutzii	0	0	0	0	0	0	0	0	0	0	2	2	1	0	1	1	1	1	1	1	1	2	1	2	1	1	1	1	2	2	0	0	0	0	0	0	0	0	0	0	0	0	0	1	1	1	1	1
family	Ajellomycetaceae	4	7	15	4	1	2	2	3	5	17	27	20	27	23	22	13	9	18	26	25	10	24	10	27	19	16	10	5	20	24	5	0	3	2	0	4	2	16	12	0	18	9	8	14	11	22	15	10
genus	Blastomyces	1	2	6	1	0	0	0	2	1	6	8	5	6	6	5	2	1	5	7	7	4	8	2	8	7	6	2	1	7	8	1	0	2	1	0	2	2	6	4	0	6	1	3	4	3	5	3	1
species	Blastomyces parvus	0	1	2	0	0	0	0	0	0	2	2	2	2	2	2	1	1	2	2	2	1	2	1	2	2	2	1	1	2	2	0	0	0	0	0	1	1	2	1	0	2	0	1	2	1	2	1	1
species	Blastomyces percursus	0	0	1	0	0	0	0	0	0	1	2	1	1	1	0	0	0	1	2	2	0	1	0	2	1	2	0	0	2	1	0	0	0	0	0	0	0	1	0	0	1	0	0	1	1	0	1	0
genus	Emmonsia	0	0	0	0	0	0	0	0	0	2	2	2	2	1	1	0	0	0	0	1	0	2	0	2	0	0	0	0	0	2	0	0	0	0	0	0	0	1	1	0	1	1	0	0	0	1	0	0
species	Emmonsia crescens	0	0	0	0	0	0	0	0	0	2	2	2	2	1	1	0	0	0	0	1	0	2	0	2	0	0	0	0	0	2	0	0	0	0	0	0	0	1	1	0	1	1	0	0	0	1	0	0
genus	Helicocarpus	1	1	4	1	0	0	0	0	1	3	4	2	6	4	4	1	0	3	4	4	0	2	0	4	1	2	0	0	4	1	1	0	1	0	0	1	0	3	2	0	2	1	1	2	1	3	3	1
species	Helicocarpus griseus	1	1	4	1	0	0	0	0	1	3	4	2	6	4	4	1	0	3	4	4	0	2	0	4	1	2	0	0	4	1	1	0	1	0	0	1	0	3	2	0	2	1	1	2	1	3	3	1
genus	Histoplasma	0	1	2	0	0	0	0	1	1	3	4	2	3	4	5	3	3	3	5	3	1	4	3	4	3	2	3	3	3	4	0	0	0	0	0	0	0	3	2	0	2	2	0	2	3	3	3	3
species	Histoplasma capsulatum	0	1	2	0	0	0	0	1	1	3	4	2	3	4	5	3	3	3	5	3	1	4	3	4	3	2	3	3	3	4	0	0	0	0	0	0	0	3	2	0	2	2	0	2	3	3	3	3
genus	Polytolypa	0	1	1	0	0	0	0	0	0	1	3	3	4	3	2	3	1	3	4	4	1	2	1	3	2	2	2	0	2	2	1	0	0	0	0	0	0	1	1	0	3	2	2	2	1	4	3	3
species	Polytolypa hystricis	0	1	1	0	0	0	0	0	0	1	3	3	4	3	2	3	1	3	4	4	1	2	1	3	2	2	2	0	2	2	1	0	0	0	0	0	0	1	1	0	3	2	2	2	1	4	3	3
family	Arthrodermataceae	3	3	5	3	0	1	0	1	3	5	7	7	8	6	6	3	2	3	4	7	3	7	2	6	6	1	3	2	4	6	2	0	2	2	0	2	2	5	4	0	6	4	1	6	5	7	3	3
genus	Microsporum	0	1	2	0	0	0	0	0	1	1	2	2	2	2	2	2	1	1	2	1	2	2	1	1	2	0	2	1	1	1	0	0	0	0	0	0	0	2	1	0	1	1	0	1	1	2	2	2
species	Microsporum canis	0	1	2	0	0	0	0	0	1	1	2	2	2	2	2	2	1	1	2	1	2	2	1	1	2	0	2	1	1	1	0	0	0	0	0	0	0	2	1	0	1	1	0	1	1	2	2	2
genus	Trichophyton	2	1	2	2	0	0	0	0	1	3	2	2	3	2	2	0	0	1	1	3	0	2	0	2	2	0	0	0	1	2	1	0	1	1	0	1	1	2	2	0	3	1	1	2	2	2	0	0
family	Ascosphaeraceae	0	1	2	1	0	0	1	1	0	1	3	1	3	2	2	2	2	1	4	3	2	3	2	4	2	3	0	0	3	3	0	0	0	0	0	0	1	2	2	0	2	0	1	0	0	4	3	2
genus	Ascosphaera	0	1	2	1	0	0	1	1	0	1	3	1	3	2	2	2	2	1	4	3	2	3	2	4	2	3	0	0	3	3	0	0	0	0	0	0	1	2	2	0	2	0	1	0	0	4	3	2
species	Ascosphaera apis	0	1	2	1	0	0	1	1	0	1	3	1	3	2	2	2	2	1	4	3	2	3	2	4	2	3	0	0	3	3	0	0	0	0	0	0	1	2	2	0	2	0	1	0	0	4	3	2
family	Onygenaceae	1	1	1	0	0	0	0	1	1	1	3	2	2	1	2	2	2	1	2	2	1	2	1	2	2	1	1	1	2	2	1	0	1	0	0	1	1	1	1	0	1	1	1	1	1	3	1	2
genus	Uncinocarpus	1	1	1	0	0	0	0	1	1	1	3	2	2	1	2	2	2	1	2	2	1	2	1	2	2	1	1	1	2	2	1	0	1	0	0	1	1	1	1	0	1	1	1	1	1	3	1	2
species	Uncinocarpus reesii	1	1	1	0	0	0	0	1	1	1	3	2	2	1	2	2	2	1	2	2	1	2	1	2	2	1	1	1	2	2	1	0	1	0	0	1	1	1	1	0	1	1	1	1	1	3	1	2
order	Phaeomoniellales	0	2	4	0	0	0	0	0	1	6	7	4	8	7	6	2	3	5	5	8	0	5	1	8	5	2	2	1	6	6	1	0	0	1	0	0	2	5	5	0	5	1	2	3	3	5	4	2
family	Phaeomoniellaceae	0	2	4	0	0	0	0	0	1	6	7	4	8	7	6	2	3	5	5	8	0	5	1	8	5	2	2	1	6	6	1	0	0	1	0	0	2	5	5	0	5	1	2	3	3	5	4	2
genus	Phaeomoniella	0	2	4	0	0	0	0	0	1	6	7	4	8	7	6	2	3	5	5	8	0	5	1	8	5	2	2	1	6	6	1	0	0	1	0	0	2	5	5	0	5	1	2	3	3	5	4	2
species	Phaeomoniella chlamydospora	0	2	4	0	0	0	0	0	1	6	7	4	8	7	6	2	3	5	5	8	0	5	1	8	5	2	2	1	6	6	1	0	0	1	0	0	2	5	5	0	5	1	2	3	3	5	4	2
order	Verrucariales	0	1	2	1	0	0	0	0	1	1	3	1	2	2	2	2	1	2	2	2	1	2	1	4	3	2	2	1	4	2	1	0	0	0	0	0	1	1	1	0	1	2	1	1	1	3	1	1
family	Verrucariaceae	0	1	2	1	0	0	0	0	1	1	3	1	2	2	2	2	1	2	2	2	1	2	1	4	3	2	2	1	4	2	1	0	0	0	0	0	1	1	1	0	1	2	1	1	1	3	1	1
genus	Endocarpon	0	1	2	1	0	0	0	0	1	1	3	1	2	2	2	2	1	2	2	2	1	2	1	4	3	2	2	1	4	2	1	0	0	0	0	0	1	1	1	0	1	2	1	1	1	3	1	1
species	Endocarpon pusillum	0	1	2	1	0	0	0	0	1	1	3	1	2	2	2	2	1	2	2	2	1	2	1	4	3	2	2	1	4	2	1	0	0	0	0	0	1	1	1	0	1	2	1	1	1	3	1	1
class	Leotiomycetes	6	9	15	5	1	2	1	6	8	17	28	16	25	22	21	17	15	22	28	26	12	19	9	29	20	19	13	5	25	19	5	0	3	3	2	4	7	14	13	0	14	11	8	10	11	24	16	14
genus	Scytalidium	1	1	1	1	0	0	0	1	1	1	4	4	3	4	3	3	2	2	3	4	1	1	1	1	1	1	1	1	1	1	1	0	0	1	0	0	0	1	1	0	2	2	1	2	2	3	2	2
species	Scytalidium lignicola	1	1	1	1	0	0	0	1	1	1	3	3	2	3	2	2	1	1	2	3	0	0	0	0	0	0	0	0	0	0	1	0	0	1	0	0	0	1	1	0	2	1	1	1	1	2	1	1
family	Myxotrichaceae	0	0	2	0	0	0	0	1	0	2	2	1	2	2	2	1	1	2	2	2	1	1	0	2	1	2	1	0	2	1	0	0	0	0	0	0	2	2	2	0	1	0	1	1	1	2	2	1
family	Pseudeurotiaceae	1	1	1	1	0	1	0	1	1	2	4	1	4	1	1	4	3	4	4	3	3	4	3	4	4	5	4	3	4	4	1	0	1	1	1	0	1	1	1	0	1	2	1	1	2	3	3	3
genus	Pseudogymnoascus	1	1	1	1	0	1	0	1	1	2	4	1	4	1	1	4	3	4	4	3	3	4	3	4	4	5	4	3	4	4	1	0	1	1	1	0	1	1	1	0	1	2	1	1	2	3	3	3
order	Erysiphales	1	1	1	1	1	1	1	0	1	1	4	3	3	3	4	2	3	3	3	4	1	2	2	3	2	1	2	1	3	2	0	0	0	0	0	1	1	1	1	0	2	2	1	2	2	3	3	3
family	Erysiphaceae	1	1	1	1	1	1	1	0	1	1	4	3	3	3	4	2	3	3	3	4	1	2	2	3	2	1	2	1	3	2	0	0	0	0	0	1	1	1	1	0	2	2	1	2	2	3	3	3
genus	Erysiphe	0	0	0	0	0	0	0	0	0	0	2	1	1	0	1	2	2	1	2	1	1	1	1	1	1	1	1	1	1	1	0	0	0	0	0	0	0	0	0	0	0	1	0	0	0	2	1	2
order	Helotiales	3	6	9	2	0	0	0	3	5	9	11	5	11	9	9	5	5	9	12	10	3	9	2	14	10	7	5	0	11	9	3	0	2	1	1	3	3	8	8	0	6	4	4	4	4	10	5	4
genus	Cadophora	1	1	1	0	0	0	0	0	1	0	2	1	1	1	1	1	1	1	2	2	1	2	1	1	2	1	1	0	1	2	1	0	1	1	0	1	1	1	1	0	1	1	1	1	1	2	1	1
family	Dermateaceae	0	1	1	0	0	0	0	0	0	2	2	0	2	1	1	1	1	1	2	1	1	2	0	2	2	2	2	0	2	2	0	0	0	0	0	0	0	0	0	0	1	0	0	0	0	2	2	1
genus	Marssonina	0	1	0	0	0	0	0	0	0	1	1	0	1	0	0	1	1	0	1	0	1	1	0	1	1	1	1	0	1	1	0	0	0	0	0	0	0	0	0	0	0	0	0	0	0	1	1	1
family	Hyaloscyphaceae	0	0	1	0	0	0	0	0	0	1	1	0	1	1	1	0	0	1	2	1	0	0	0	1	1	1	0	0	1	0	0	0	0	0	0	0	0	1	1	0	0	0	0	0	0	1	0	0
genus	Hyaloscypha	0	0	1	0	0	0	0	0	0	1	1	0	1	1	1	0	0	1	2	1	0	0	0	1	1	1	0	0	1	0	0	0	0	0	0	0	0	1	1	0	0	0	0	0	0	1	0	0
species	Hyaloscypha variabilis	0	0	1	0	0	0	0	0	0	1	1	0	1	1	1	0	0	1	2	1	0	0	0	1	1	1	0	0	1	0	0	0	0	0	0	0	0	1	1	0	0	0	0	0	0	1	0	0
family	Rutstroemiaceae	0	0	1	0	0	0	0	0	0	1	2	0	2	1	1	2	2	1	3	1	0	0	0	2	1	1	0	0	1	0	0	0	0	0	0	0	0	1	1	0	0	0	0	0	0	2	1	2
genus	Rutstroemia	0	0	1	0	0	0	0	0	0	1	2	0	2	1	1	2	2	1	3	1	0	0	0	2	1	1	0	0	1	0	0	0	0	0	0	0	0	1	1	0	0	0	0	0	0	2	1	2
family	Sclerotiniaceae	1	1	1	1	0	0	0	1	1	1	1	1	1	1	1	0	0	1	0	1	0	1	0	2	1	1	1	0	2	1	1	0	1	0	1	1	1	1	1	0	1	1	1	1	1	1	0	0
class	Orbiliomycetes	0	0	1	0	0	0	0	0	0	2	3	0	2	1	1	1	1	1	3	1	1	1	0	2	1	1	0	0	1	1	0	0	0	0	0	0	0	1	1	0	2	0	0	0	0	2	2	1
order	Orbiliales	0	0	1	0	0	0	0	0	0	2	3	0	2	1	1	1	1	1	3	1	1	1	0	2	1	1	0	0	1	1	0	0	0	0	0	0	0	1	1	0	2	0	0	0	0	2	2	1
family	Orbiliaceae	0	0	1	0	0	0	0	0	0	2	3	0	2	1	1	1	1	1	3	1	1	1	0	2	1	1	0	0	1	1	0	0	0	0	0	0	0	1	1	0	2	0	0	0	0	2	2	1
class	Pezizomycetes	0	0	1	0	0	0	0	0	1	3	5	3	4	4	4	2	1	2	3	4	1	5	1	5	3	0	0	1	6	5	0	0	0	0	0	0	0	4	2	0	3	0	0	1	0	4	2	2
order	Pezizales	0	0	1	0	0	0	0	0	1	3	5	3	4	4	4	2	1	2	3	4	1	5	1	5	3	0	0	1	6	5	0	0	0	0	0	0	0	4	2	0	3	0	0	1	0	4	2	2
family	Ascobolaceae	0	0	0	0	0	0	0	0	0	0	1	0	1	1	1	0	0	1	1	1	0	1	0	2	1	0	0	0	2	1	0	0	0	0	0	0	0	1	0	0	0	0	0	0	0	0	0	0
genus	Ascobolus	0	0	0	0	0	0	0	0	0	0	1	0	1	1	1	0	0	1	1	1	0	1	0	2	1	0	0	0	2	1	0	0	0	0	0	0	0	1	0	0	0	0	0	0	0	0	0	0
species	Ascobolus immersus	0	0	0	0	0	0	0	0	0	0	1	0	1	1	1	0	0	1	1	1	0	1	0	2	1	0	0	0	2	1	0	0	0	0	0	0	0	1	0	0	0	0	0	0	0	0	0	0
family	Pyronemataceae	0	0	0	0	0	0	0	0	0	1	2	1	1	1	1	2	1	1	2	1	1	2	1	1	2	0	0	1	2	2	0	0	0	0	0	0	0	1	0	0	1	0	0	0	0	2	2	2
class	Pneumocystidomycetes	0	0	1	0	0	0	0	0	0	1	1	0	1	1	1	0	0	1	1	1	0	1	0	1	1	1	1	0	1	1	0	0	0	0	0	0	0	1	1	0	0	0	0	0	0	1	1	0
order	Pneumocystidales	0	0	1	0	0	0	0	0	0	1	1	0	1	1	1	0	0	1	1	1	0	1	0	1	1	1	1	0	1	1	0	0	0	0	0	0	0	1	1	0	0	0	0	0	0	1	1	0
family	Pneumocystidaceae	0	0	1	0	0	0	0	0	0	1	1	0	1	1	1	0	0	1	1	1	0	1	0	1	1	1	1	0	1	1	0	0	0	0	0	0	0	1	1	0	0	0	0	0	0	1	1	0
genus	Pneumocystis	0	0	1	0	0	0	0	0	0	1	1	0	1	1	1	0	0	1	1	1	0	1	0	1	1	1	1	0	1	1	0	0	0	0	0	0	0	1	1	0	0	0	0	0	0	1	1	0
class	Saccharomycetes	3	9	13	18	2	2	1	16	21	9	16	9	13	13	11	22	18	11	14	16	8	14	12	13	12	9	7	5	10	13	3	1	20	3	1	2	5	7	9	1	9	52	8	7	5	12	45	7
order	Saccharomycetales	3	9	13	18	2	2	1	16	21	9	16	9	13	13	11	22	18	11	14	16	8	14	12	13	12	9	7	5	10	13	3	1	20	3	1	2	5	7	9	1	9	52	8	7	5	12	45	7
family	Debaryomycetaceae	2	2	6	4	1	2	1	5	5	5	4	2	5	5	5	10	9	5	5	7	2	2	4	2	2	3	2	1	3	2	1	1	3	1	1	1	3	4	5	1	3	35	3	2	2	3	28	3
genus	Millerozyma	1	1	2	1	1	1	1	1	1	2	3	1	3	3	4	9	7	3	3	5	1	1	4	1	1	1	1	1	1	1	1	1	0	1	1	1	1	2	2	1	2	31	2	1	1	2	24	2
species	Millerozyma farinosa	1	1	2	1	1	1	1	1	1	2	3	1	3	3	4	9	7	3	3	5	1	1	4	1	1	1	1	1	1	1	1	1	0	1	1	1	1	2	2	1	2	31	2	1	1	2	24	2
family	Phaffomycetaceae	0	0	0	0	0	0	0	1	1	0	1	1	1	1	1	0	0	0	1	1	0	1	0	1	0	0	0	0	0	1	0	0	1	0	0	0	0	0	0	0	0	0	0	0	0	1	0	1
family	Saccharomycetaceae	0	1	2	1	0	0	0	1	2	2	1	1	1	1	1	1	1	1	1	1	2	3	2	3	3	1	1	2	2	3	1	0	1	0	0	1	1	1	1	0	1	1	1	1	1	1	1	1
class	Sordariomycetes	10	15	37	8	3	6	5	16	11	38	49	34	53	49	45	15	19	37	38	53	16	45	13	59	39	38	21	5	55	48	11	1	10	7	5	6	15	37	32	2	34	18	16	23	18	37	25	17
order	Diaporthales	1	1	3	1	1	1	1	2	0	2	3	1	3	3	3	1	1	3	3	3	1	2	0	3	2	2	2	0	3	3	0	0	1	1	1	0	1	2	1	0	2	1	0	1	1	2	3	1
family	Diaporthaceae	1	1	2	1	1	1	1	2	0	1	1	0	1	1	1	0	0	1	1	1	1	1	0	1	1	1	1	0	1	1	0	0	1	1	1	0	1	1	1	0	1	0	0	0	0	1	1	0
genus	Diaporthe	1	1	2	1	1	1	1	2	0	1	1	0	1	1	1	0	0	1	1	1	1	1	0	1	1	1	1	0	1	1	0	0	1	1	1	0	1	1	1	0	1	0	0	0	0	1	1	0
order	Glomerellales	1	1	3	0	0	1	0	1	1	4	5	2	5	5	2	2	1	4	4	5	1	4	1	7	3	5	2	1	7	4	1	0	0	0	1	0	1	3	2	0	3	2	1	2	2	3	3	1
family	Glomerellaceae	1	1	1	0	0	1	0	1	1	2	2	1	2	2	1	1	1	1	1	2	1	3	0	4	2	2	2	1	4	3	1	0	0	0	1	0	1	1	1	0	2	2	1	2	2	2	1	1
genus	Colletotrichum	1	1	1	0	0	1	0	1	1	2	2	1	2	2	1	1	1	1	1	2	1	3	0	4	2	2	2	1	4	3	1	0	0	0	1	0	1	1	1	0	2	2	1	2	2	2	1	1
order	Hypocreales	2	3	11	2	0	1	0	4	2	12	16	11	15	16	15	6	6	9	13	17	7	11	6	17	13	12	7	1	13	14	3	0	2	1	0	1	4	11	9	0	10	6	6	6	4	12	5	7
family	Clavicipitaceae	0	1	1	0	0	0	0	0	0	1	1	1	1	1	1	0	1	1	0	1	1	1	2	2	2	0	1	0	1	2	1	0	0	0	0	0	1	1	1	0	1	1	0	1	1	1	0	0
genus	Claviceps	0	1	1	0	0	0	0	0	0	1	1	1	1	1	1	0	1	1	0	1	0	1	1	1	1	0	0	0	1	1	1	0	0	0	0	0	1	1	1	0	1	1	0	1	1	1	0	0
species	Claviceps purpurea	0	1	1	0	0	0	0	0	0	1	1	1	1	1	1	0	1	1	0	1	0	1	1	1	1	0	0	0	1	1	1	0	0	0	0	0	1	1	1	0	1	1	0	1	1	1	0	0
family	Hypocreaceae	0	0	2	0	0	0	0	0	0	1	2	3	1	4	2	1	1	0	2	3	1	2	0	3	1	3	1	0	2	2	0	0	0	0	0	0	0	2	0	0	2	0	1	0	0	1	1	3
genus	Escovopsis	0	0	1	0	0	0	0	0	0	0	1	1	0	1	1	1	1	0	1	1	1	1	0	1	1	1	1	0	0	1	0	0	0	0	0	0	0	1	0	0	0	0	0	0	0	1	1	1
genus	Trichoderma	0	0	1	0	0	0	0	0	0	1	1	2	1	3	1	0	0	0	1	2	0	1	0	2	0	2	0	0	2	1	0	0	0	0	0	0	0	1	0	0	2	0	1	0	0	0	0	2
family	Nectriaceae	1	1	5	0	0	0	0	2	1	5	6	3	7	6	6	2	3	5	5	7	3	4	2	6	5	5	3	1	6	4	1	0	1	0	0	0	2	4	5	0	4	3	4	4	2	5	3	2
genus	Fusarium	1	1	4	0	0	0	0	2	1	4	6	3	6	5	6	2	3	5	5	6	3	4	2	5	5	4	3	1	5	4	1	0	1	0	0	0	2	4	4	0	4	3	4	4	1	5	3	2
species	Fusarium oxysporum	1	1	1	0	0	0	0	0	0	1	2	1	2	1	2	2	2	2	2	2	2	2	2	2	2	2	1	1	2	2	1	0	0	0	0	0	0	1	1	0	1	2	1	2	1	2	2	2
genus	Neonectria	0	0	1	0	0	0	0	0	0	1	0	0	1	1	0	0	0	0	0	1	0	0	0	1	0	1	0	0	1	0	0	0	0	0	0	0	0	0	1	0	0	0	0	0	1	0	0	0
species	Neonectria ditissima	0	0	1	0	0	0	0	0	0	1	0	0	1	1	0	0	0	0	0	1	0	0	0	1	0	1	0	0	1	0	0	0	0	0	0	0	0	0	1	0	0	0	0	0	1	0	0	0
family	Ophiocordycipitaceae	0	0	1	0	0	0	0	0	0	1	2	0	2	1	1	2	1	1	3	1	2	1	2	2	2	1	2	0	2	3	0	0	0	0	0	0	0	1	1	0	0	0	0	0	0	1	1	1
genus	Tolypocladium	0	0	0	0	0	0	0	0	0	0	1	0	1	0	0	2	1	0	2	0	2	1	2	1	2	0	2	0	1	2	0	0	0	0	0	0	0	0	0	0	0	0	0	0	0	1	1	1
order	Microascales	2	2	2	2	2	2	2	2	2	3	5	4	4	3	4	3	3	2	3	5	2	5	3	5	4	2	3	1	4	4	2	1	2	2	2	2	2	4	4	1	3	2	2	2	2	4	3	2
family	Ceratocystidaceae	1	1	1	1	1	1	1	1	1	2	2	2	2	2	2	1	1	1	1	2	1	2	1	2	1	0	1	1	2	2	1	1	1	1	1	1	1	2	2	1	2	1	1	1	1	2	1	1
family	Microascaceae	1	1	1	1	1	1	1	1	1	1	3	2	2	1	2	2	2	1	2	3	1	3	2	3	3	2	2	0	2	2	1	0	1	1	1	1	1	2	2	0	1	1	1	1	1	2	2	1
genus	Lomentospora	0	0	0	0	0	0	0	0	0	0	2	1	1	0	1	2	1	0	2	2	1	2	1	2	2	1	1	0	1	1	0	0	0	0	0	0	0	1	1	0	0	0	0	0	0	1	2	1
species	Lomentospora prolificans	0	0	0	0	0	0	0	0	0	0	2	1	1	0	1	2	1	0	2	2	1	2	1	2	2	1	1	0	1	1	0	0	0	0	0	0	0	1	1	0	0	0	0	0	0	1	2	1
order	Ophiostomatales	0	0	1	0	0	0	0	1	0	2	0	0	1	1	1	0	0	1	1	1	0	1	0	2	0	2	1	0	2	1	0	0	0	0	0	0	1	1	1	0	0	0	0	0	0	0	1	0
family	Ophiostomataceae	0	0	1	0	0	0	0	1	0	2	0	0	1	1	1	0	0	1	1	1	0	1	0	2	0	2	1	0	2	1	0	0	0	0	0	0	1	1	1	0	0	0	0	0	0	0	1	0
order	Sordariales	2	2	5	2	0	0	1	2	5	4	6	5	7	5	6	1	3	6	3	6	1	7	0	7	5	4	1	0	8	7	2	0	1	1	0	2	3	5	5	0	6	3	3	5	3	6	3	2
genus	Madurella	0	0	0	0	0	0	0	0	0	0	0	1	1	0	1	0	0	1	0	1	0	0	0	1	0	0	0	0	1	0	0	0	0	0	0	0	0	0	0	0	1	0	0	1	0	1	1	1
species	Madurella mycetomatis	0	0	0	0	0	0	0	0	0	0	0	1	1	0	1	0	0	1	0	1	0	0	0	1	0	0	0	0	1	0	0	0	0	0	0	0	0	0	0	0	1	0	0	1	0	1	1	1
family	Chaetomiaceae	1	1	3	0	0	0	0	0	3	2	4	3	4	3	3	1	2	3	2	3	1	5	0	4	4	3	0	0	5	5	1	0	0	0	0	1	1	3	3	0	3	2	2	3	2	4	1	1
genus	Chaetomium	0	0	2	0	0	0	0	0	2	1	2	2	2	2	2	0	0	1	0	2	0	3	0	3	2	2	0	0	3	3	0	0	0	0	0	0	0	2	2	0	2	1	1	2	1	2	0	0
species	Chaetomium thermophilum	0	0	2	0	0	0	0	0	2	1	2	2	2	2	2	0	0	1	0	2	0	2	0	2	2	1	0	0	2	2	0	0	0	0	0	0	0	2	2	0	2	1	1	2	1	2	0	0
order	Xylariales	1	1	3	0	0	0	1	1	0	2	3	2	4	3	3	1	2	3	4	4	3	3	0	4	2	4	2	1	3	3	0	0	1	1	0	0	1	1	1	0	1	1	1	1	1	2	3	2
genus	Phialemoniopsis	0	0	1	0	0	0	0	0	0	0	0	0	0	0	0	0	0	0	0	0	0	0	0	1	0	1	0	0	1	0	0	0	0	0	0	0	0	0	0	0	0	0	0	0	0	0	0	0
species	Phialemoniopsis curvata	0	0	1	0	0	0	0	0	0	0	0	0	0	0	0	0	0	0	0	0	0	0	0	1	0	1	0	0	1	0	0	0	0	0	0	0	0	0	0	0	0	0	0	0	0	0	0	0
class	Xylonomycetes	0	1	2	0	0	0	0	0	0	2	3	2	3	2	2	3	1	3	3	2	2	3	1	2	3	1	1	1	2	3	0	0	0	0	0	0	0	2	1	0	2	0	1	2	1	3	1	1
order	Xylonales	0	1	2	0	0	0	0	0	0	2	3	2	3	2	2	3	1	3	3	2	2	3	1	2	3	1	1	1	2	3	0	0	0	0	0	0	0	2	1	0	2	0	1	2	1	3	1	1
family	Xylonaceae	0	1	2	0	0	0	0	0	0	2	3	2	3	2	2	3	1	3	3	2	2	3	1	2	3	1	1	1	2	3	0	0	0	0	0	0	0	2	1	0	2	0	1	2	1	3	1	1
genus	Xylona	0	1	2	0	0	0	0	0	0	2	3	2	3	2	2	3	1	3	3	2	2	3	1	2	3	1	1	1	2	3	0	0	0	0	0	0	0	2	1	0	2	0	1	2	1	3	1	1
species	Xylona heveae	0	1	2	0	0	0	0	0	0	2	3	2	3	2	2	3	1	3	3	2	2	3	1	2	3	1	1	1	2	3	0	0	0	0	0	0	0	2	1	0	2	0	1	2	1	3	1	1
phylum	Bacillariophyta	1	1	2	1	0	0	0	1	1	3	2	1	2	2	2	0	0	1	2	2	2	3	1	3	3	3	2	1	3	3	1	0	1	1	0	1	2	2	2	0	1	1	2	1	1	1	1	0
class	Bacillariophyceae	1	1	1	1	0	0	0	1	1	1	1	1	1	1	1	0	0	0	1	1	1	2	1	2	2	2	2	1	2	2	1	0	1	1	0	1	1	1	1	0	1	1	1	1	1	1	1	0
class	Coscinodiscophyceae	0	0	1	0	0	0	0	0	0	2	1	0	1	1	1	0	0	1	1	1	1	1	0	1	1	1	0	0	1	1	0	0	0	0	0	0	1	1	1	0	0	0	1	0	0	0	0	0
phylum	Basidiomycota	0	1	9	1	0	1	0	1	1	7	7	6	11	11	10	4	3	9	11	11	3	6	1	13	4	6	4	1	10	7	1	0	0	1	0	0	2	9	6	0	5	1	3	2	1	5	5	3
class	Agaricomycetes	0	0	2	0	0	0	0	0	0	2	2	3	4	3	1	2	2	2	3	2	2	2	1	3	2	1	1	1	1	2	0	0	0	0	0	0	0	2	0	0	1	1	0	1	1	2	1	2
order	Agaricales	0	0	0	0	0	0	0	0	0	0	1	2	2	2	1	0	0	0	0	1	0	1	0	1	1	0	0	0	0	1	0	0	0	0	0	0	0	0	0	0	1	0	0	1	0	1	0	0
order	Cantharellales	0	0	1	0	0	0	0	0	0	1	1	1	1	0	0	1	1	1	1	1	1	1	1	1	1	1	1	1	0	1	0	0	0	0	0	0	0	1	0	0	0	1	0	0	1	1	1	1
class	Exobasidiomycetes	0	0	0	0	0	0	0	0	0	0	0	0	0	0	0	0	0	0	0	0	0	0	0	2	0	0	0	0	2	0	0	0	0	0	0	0	0	0	0	0	0	0	0	0	0	0	0	0
class	Microbotryomycetes	0	0	1	0	0	0	0	0	0	1	0	0	1	1	1	0	0	1	1	1	0	1	0	2	0	1	1	0	1	1	0	0	0	0	0	0	0	1	1	0	0	0	0	0	0	0	1	0
class	Pucciniomycetes	0	0	0	0	0	0	0	0	0	0	1	1	1	1	1	1	0	1	1	1	0	0	0	0	0	0	0	0	0	0	0	0	0	0	0	0	0	0	0	0	1	0	0	0	0	1	0	0
order	Pucciniales	0	0	0	0	0	0	0	0	0	0	1	1	1	1	1	1	0	1	1	1	0	0	0	0	0	0	0	0	0	0	0	0	0	0	0	0	0	0	0	0	1	0	0	0	0	1	0	0
class	Tremellomycetes	0	0	1	0	0	0	0	1	0	1	1	0	1	1	1	0	0	1	1	1	1	2	0	2	1	1	1	0	2	2	1	0	0	0	0	0	1	1	1	0	1	0	1	0	0	0	1	0
order	Tremellales	0	0	1	0	0	0	0	1	0	1	1	0	1	1	1	0	0	1	1	1	1	2	0	2	1	1	1	0	2	2	1	0	0	0	0	0	1	1	1	0	1	0	1	0	0	0	1	0
phylum	Cercozoa	1	1	1	0	0	0	0	0	1	1	2	1	3	1	3	1	1	1	2	2	0	1	0	1	1	0	0	0	1	1	0	0	0	0	0	0	0	1	1	0	1	2	1	1	1	1	0	1
class	Chlorarachniophyceae	1	1	1	0	0	0	0	0	1	1	2	1	3	1	3	1	1	1	2	2	0	1	0	1	1	0	0	0	1	1	0	0	0	0	0	0	0	1	1	0	1	2	1	1	1	1	0	1
genus	Bigelowiella	1	1	1	0	0	0	0	0	1	1	2	1	2	1	2	1	1	1	1	2	0	1	0	1	1	0	0	0	1	1	0	0	0	0	0	0	0	1	1	0	1	2	1	1	1	1	0	1
species	Bigelowiella natans	1	1	1	0	0	0	0	0	1	1	2	1	2	1	2	1	1	1	1	2	0	1	0	1	1	0	0	0	1	1	0	0	0	0	0	0	0	1	1	0	1	2	1	1	1	1	0	1
phylum	Chordata	1	1	2	1	2	1	2	2	0	2	1	1	2	2	2	0	0	2	1	2	1	2	1	3	2	2	2	1	3	2	1	1	1	1	1	1	1	1	2	1	1	0	0	1	0	1	1	0
class	Actinopteri	0	0	1	1	1	0	1	1	0	2	0	0	1	1	1	0	0	1	1	1	0	0	0	1	0	1	1	0	1	0	0	0	1	0	0	0	0	1	1	0	0	0	0	0	0	0	1	0
class	Mammalia	1	1	1	0	1	1	1	1	0	0	0	0	0	0	0	0	0	0	0	0	1	1	1	1	1	1	1	1	1	1	1	1	0	1	1	1	1	0	1	1	0	0	0	0	0	0	0	0
phylum	Chytridiomycota	0	0	3	0	0	0	0	0	0	3	4	1	4	4	4	1	1	4	4	4	0	3	0	6	2	3	1	0	5	3	0	0	0	0	0	0	0	3	1	0	1	0	0	1	0	2	2	1
class	Chytridiomycetes	0	0	3	0	0	0	0	0	0	3	4	1	4	4	4	1	1	4	4	4	0	3	0	6	2	3	1	0	5	3	0	0	0	0	0	0	0	3	1	0	1	0	0	1	0	2	2	1
order	Spizellomycetales	0	0	2	0	0	0	0	0	0	2	2	0	2	2	2	0	0	2	2	2	0	0	0	2	0	2	1	0	2	0	0	0	0	0	0	0	0	1	0	0	0	0	0	0	0	0	1	0
family	Spizellomycetaceae	0	0	2	0	0	0	0	0	0	2	2	0	2	2	2	0	0	2	2	2	0	0	0	2	0	2	1	0	2	0	0	0	0	0	0	0	0	1	0	0	0	0	0	0	0	0	1	0
genus	Spizellomyces	0	0	2	0	0	0	0	0	0	2	2	0	2	2	2	0	0	2	2	2	0	0	0	2	0	2	1	0	2	0	0	0	0	0	0	0	0	1	0	0	0	0	0	0	0	0	1	0
order	Synchytriales	0	0	1	0	0	0	0	0	0	0	2	1	2	2	2	0	0	2	1	2	0	2	0	3	2	1	0	0	2	2	0	0	0	0	0	0	0	1	1	0	1	0	0	1	0	1	0	0
family	Synchytriaceae	0	0	1	0	0	0	0	0	0	0	2	1	2	2	2	0	0	2	1	2	0	2	0	3	2	1	0	0	2	2	0	0	0	0	0	0	0	1	1	0	1	0	0	1	0	1	0	0
genus	Synchytrium	0	0	1	0	0	0	0	0	0	0	2	1	2	2	2	0	0	2	1	2	0	2	0	3	2	1	0	0	2	2	0	0	0	0	0	0	0	1	1	0	1	0	0	1	0	1	0	0
phylum	Haptista	0	0	0	0	0	0	0	0	0	0	0	0	0	0	0	0	0	0	0	0	1	1	1	1	1	1	1	1	0	0	0	0	0	0	0	0	0	0	0	0	0	0	0	0	0	0	0	0
class	Haptophyta	0	0	0	0	0	0	0	0	0	0	0	0	0	0	0	0	0	0	0	0	1	1	1	1	1	1	1	1	0	0	0	0	0	0	0	0	0	0	0	0	0	0	0	0	0	0	0	0
order	Isochrysidales	0	0	0	0	0	0	0	0	0	0	0	0	0	0	0	0	0	0	0	0	1	1	1	1	1	1	1	1	0	0	0	0	0	0	0	0	0	0	0	0	0	0	0	0	0	0	0	0
phylum	Mucoromycota	37	311	407	567	15	123	7	893	701	14	105	50	94	110	47	6	100	17	39	24	12	53	83	13	46	107	32	15	9	42	64	6	471	384	15	11	10	181	508	9	8	108	16	7	18	40	45	47
class	Glomeromycetes	1	1	2	1	0	0	0	1	2	2	1	2	2	2	2	1	1	2	2	2	2	1	1	2	1	2	1	0	2	2	1	0	1	1	0	1	2	2	2	0	1	1	1	1	1	1	2	1
order	Diversisporales	1	1	2	1	0	0	0	1	2	2	1	2	2	2	2	1	1	2	2	2	2	1	1	2	1	2	1	0	2	2	1	0	1	1	0	1	2	2	2	0	1	1	1	1	1	1	2	1
family	Gigasporaceae	1	1	2	1	0	0	0	1	2	2	1	2	2	2	2	1	1	2	2	2	2	1	1	2	1	2	1	0	2	2	1	0	1	1	0	1	2	2	2	0	1	1	1	1	1	1	2	1
genus	Gigaspora	1	1	2	1	0	0	0	1	2	2	1	2	2	2	2	1	1	2	2	2	2	1	1	2	1	2	1	0	2	2	1	0	1	1	0	1	2	2	2	0	1	1	1	1	1	1	2	1
species	Gigaspora rosea	1	1	2	1	0	0	0	1	2	2	1	2	2	2	2	1	1	2	2	2	2	1	1	2	1	2	1	0	2	2	1	0	1	1	0	1	2	2	2	0	1	1	1	1	1	1	2	1
class	Mucoromycetes	36	299	386	538	15	116	6	856	666	12	97	48	90	104	41	4	93	12	32	22	9	50	78	10	42	99	28	14	7	38	61	6	449	362	12	9	8	166	482	8	7	102	15	5	15	35	40	44
order	Mucorales	36	299	386	538	15	116	6	856	666	12	97	48	90	104	41	4	93	12	32	22	9	50	78	10	42	99	28	14	7	38	61	6	449	362	12	9	8	166	482	8	7	102	15	5	15	35	40	44
family	Cunninghamellaceae	0	1	1	0	0	1	0	2	0	0	0	0	0	0	0	0	0	0	0	0	0	1	0	0	0	0	0	0	0	1	0	0	0	1	0	0	0	1	2	0	0	0	0	0	0	0	0	0
family	Lichtheimiaceae	25	148	88	216	3	82	2	308	290	2	69	34	68	79	32	3	73	7	12	15	4	21	50	3	23	65	19	6	1	11	41	1	278	207	3	5	2	58	227	3	4	76	13	4	11	16	31	34
genus	Lichtheimia	25	146	87	216	3	79	2	305	288	2	66	33	68	79	32	3	73	7	9	15	3	20	50	3	22	64	18	6	0	9	41	1	276	204	3	4	2	55	224	3	4	76	13	3	11	14	31	33
species	Lichtheimia corymbifera	1	2	1	3	0	1	0	4	3	0	2	0	2	2	0	0	2	0	0	0	0	0	1	0	0	1	0	0	0	0	1	0	3	3	0	0	0	0	2	0	0	2	0	0	0	1	2	0
species	Lichtheimia ramosa	21	80	37	114	2	44	2	146	140	1	17	12	11	23	16	2	19	4	3	12	1	5	15	0	2	22	8	1	0	5	21	1	129	95	2	3	2	22	110	3	1	12	10	2	3	3	8	10
genus	Rhizomucor	0	2	1	0	0	3	0	3	2	0	3	1	0	0	0	0	0	0	3	0	1	1	0	0	1	1	1	0	1	2	0	0	2	3	0	1	0	3	3	0	0	0	0	1	0	2	0	1
species	Rhizomucor pusillus	0	2	1	0	0	3	0	3	2	0	3	1	0	0	0	0	0	0	3	0	1	1	0	0	1	1	1	0	1	2	0	0	2	3	0	1	0	3	3	0	0	0	0	1	0	2	0	1
family	Mucoraceae	0	0	2	1	0	0	0	2	3	0	0	0	0	0	0	0	0	0	0	0	0	0	0	0	0	0	0	0	0	0	0	0	0	0	0	0	0	0	0	0	0	0	0	0	0	0	0	0
genus	Mucor	0	0	1	0	0	0	0	1	2	0	0	0	0	0	0	0	0	0	0	0	0	0	0	0	0	0	0	0	0	0	0	0	0	0	0	0	0	0	0	0	0	0	0	0	0	0	0	0
family	Rhizopodaceae	1	49	107	59	3	2	1	190	47	2	0	0	1	0	0	0	0	0	0	0	0	1	0	1	0	0	0	0	1	1	1	2	30	34	2	1	0	14	77	0	0	1	0	0	0	0	0	0
genus	Rhizopus	1	49	107	59	3	2	1	190	47	2	0	0	1	0	0	0	0	0	0	0	0	1	0	1	0	0	0	0	1	1	1	2	30	34	2	1	0	14	77	0	0	1	0	0	0	0	0	0
species	Rhizopus azygosporus	0	2	4	2	0	1	1	14	1	0	0	0	0	0	0	0	0	0	0	0	0	0	0	0	0	0	0	0	0	0	0	0	2	1	1	0	0	0	3	0	0	0	0	0	0	0	0	0
species	Rhizopus microsporus	0	4	8	5	0	0	0	14	0	1	0	0	0	0	0	0	0	0	0	0	0	0	0	0	0	0	0	0	0	0	0	1	0	2	0	0	0	0	10	0	0	0	0	0	0	0	0	0
species	Rhizopus stolonifer	0	0	0	1	0	0	0	1	1	0	0	0	0	0	0	0	0	0	0	0	0	0	0	0	0	0	0	0	0	0	0	0	1	0	0	0	0	0	0	0	0	0	0	0	0	0	0	0
family	Syncephalastraceae	0	3	2	1	0	2	0	2	2	0	1	0	0	1	0	0	0	0	2	0	0	2	1	0	1	1	0	0	0	1	0	0	3	5	0	0	0	4	4	0	1	0	0	0	0	2	0	1
genus	Syncephalastrum	0	3	2	1	0	2	0	2	2	0	1	0	0	1	0	0	0	0	2	0	0	2	1	0	1	1	0	0	0	1	0	0	3	5	0	0	0	4	4	0	1	0	0	0	0	2	0	1
species	Syncephalastrum racemosum	0	3	2	1	0	2	0	2	2	0	1	0	0	1	0	0	0	0	2	0	0	2	1	0	1	1	0	0	0	1	0	0	3	5	0	0	0	4	4	0	1	0	0	0	0	2	0	1
phylum	Nematoda	1	1	1	1	1	1	1	1	1	0	1	1	1	1	1	0	0	1	1	1	0	1	0	1	0	0	0	0	1	1	0	0	1	1	0	1	1	0	1	1	1	0	1	1	1	1	0	0
phylum	Oomycota	0	0	0	0	0	0	0	0	0	0	0	0	1	0	0	0	0	0	0	0	1	0	0	1	0	1	0	0	1	1	0	0	0	0	0	0	0	0	0	0	0	0	0	0	0	0	0	0
order	Peronosporales	0	0	0	0	0	0	0	0	0	0	0	0	1	0	0	0	0	0	0	0	1	0	0	1	0	1	0	0	1	1	0	0	0	0	0	0	0	0	0	0	0	0	0	0	0	0	0	0
family	Peronosporaceae	0	0	0	0	0	0	0	0	0	0	0	0	1	0	0	0	0	0	0	0	1	0	0	1	0	1	0	0	1	1	0	0	0	0	0	0	0	0	0	0	0	0	0	0	0	0	0	0
phylum	Streptophyta	9	7	9	8	8	8	9	8	8	4	7	5	7	5	6	1	2	5	4	8	1	4	0	5	3	2	2	0	5	4	6	3	5	5	6	7	8	9	8	5	7	3	4	4	4	6	4	2
class	Magnoliopsida	8	7	8	7	7	7	8	8	7	4	6	4	6	5	5	1	1	5	4	7	1	4	0	5	3	2	2	0	5	4	6	3	5	5	6	7	8	9	8	5	6	2	3	3	3	5	3	1
order	Lamiales	2	1	3	2	1	1	2	2	2	3	3	1	4	3	3	0	0	3	3	4	1	2	0	3	1	2	1	0	3	2	1	0	0	1	1	1	2	3	3	0	3	1	2	1	2	2	2	0
family	Pedaliaceae	1	0	1	1	1	1	1	0	1	1	1	0	2	1	1	0	0	1	1	2	0	0	0	1	0	1	0	0	1	1	0	0	0	0	1	0	0	1	1	0	1	0	0	0	1	0	1	0
genus	Sesamum	1	0	1	1	1	1	1	0	1	1	1	0	2	1	1	0	0	1	1	2	0	0	0	1	0	1	0	0	1	1	0	0	0	0	1	0	0	1	1	0	1	0	0	0	1	0	1	0
species	Sesamum indicum	1	0	1	1	1	1	1	0	1	1	1	0	2	1	1	0	0	1	1	2	0	0	0	1	0	1	0	0	1	1	0	0	0	0	1	0	0	1	1	0	1	0	0	0	1	0	1	0
order	Poales	3	3	3	3	3	3	3	3	3	0	1	1	0	0	0	0	1	0	0	1	0	0	0	0	0	0	0	0	0	0	3	1	3	3	3	3	3	3	3	3	1	0	1	1	1	1	1	1
family	Poaceae	3	3	3	3	3	3	3	3	3	0	1	1	0	0	0	0	1	0	0	1	0	0	0	0	0	0	0	0	0	0	3	1	3	3	3	3	3	3	3	3	1	0	1	1	1	1	1	1
phylum	Zoopagomycota	0	1	1	0	0	0	0	1	1	3	1	1	1	1	1	0	0	1	0	1	0	2	0	3	2	0	0	0	1	2	0	0	1	1	0	0	1	2	2	0	1	1	0	1	0	1	0	0
superkingdom	Viruses	6	8	2	0	3	9	1	1	0	0	2	2	1	2	2	0	1	1	1	2	1	2	0	2	2	2	1	2	2	2	7	7	1	9	9	9	7	1	0	9	1	1	1	3	2	2	0	1
phylum	Uroviricota	6	8	2	0	3	9	1	1	0	0	1	1	0	1	1	0	1	0	1	1	1	1	0	1	1	1	1	2	1	1	7	7	1	9	9	9	7	1	0	9	0	0	1	2	2	1	0	1
class	Caudoviricetes	6	8	2	0	3	9	1	1	0	0	1	1	0	1	1	0	1	0	1	1	1	1	0	1	1	1	1	2	1	1	7	7	1	9	9	9	7	1	0	9	0	0	1	2	2	1	0	1
order	Caudovirales	6	8	2	0	3	9	1	1	0	0	1	1	0	1	1	0	1	0	1	1	1	1	0	1	1	1	1	2	1	1	7	7	1	9	9	9	7	1	0	9	0	0	1	2	2	1	0	1
family	Siphoviridae	6	8	2	0	3	9	1	1	0	0	1	1	0	1	1	0	1	0	1	1	1	1	0	1	1	1	1	2	1	1	7	7	1	9	9	9	7	1	0	9	0	0	1	2	2	1	0	1
species	Bacillus phage vB_BspS_SplendidRed	3	3	2	0	3	4	1	1	0	0	1	1	0	1	1	0	1	0	1	1	1	1	0	1	1	1	1	2	1	1	3	3	1	4	4	4	3	1	0	4	0	0	1	2	2	1	0	1
[truncated: 42 more columns]
