# Supplementary material for: Quantitative metaproteomics reveals composition and metabolism characteristics of microbial communities in Chinese liquor fermentation starters
Source: Front Microbiol. 2023 Jan 9;13:1098268. doi: 10.3389/fmicb.2022.1098268 (PMC9868298; doi:10.3389/fmicb.2022.1098268)
Supplement: Supplementary file 2 [file Data_Sheet_2.XLSX]

## Sheet: WhiteNode
Supplementary Data 2: the co-occurrence of Daqu microbial communities based on Spearman's rank correlations.
Name	Degree	Cluster
Anoxybacillus	7	2
Cerasibacillus	4	2
Gracilibacillus	6	2
Halobacillus	3	2
Lentibacillus	9	2
Ornithinibacillus	9	2
Pontibacillus	8	2
Pseudogracilibacillus	10	2
Virgibacillus	9	2
Paenibacillus	6	2
Planococcus	5	2
Staphylococcus	8	2
Kroppenstedtia	4	5
Melghirimyces	3	5
Paludifilum	2	5
Planifilum	2	5
Enterococcus	1	2
Coniosporium	16	4
Ramularia	3	4
Trichodelitschia	1	3
Massariosphaeria	14	4
Cyphellophora	14	4
Cladophialophora	10	4
Exophiala	15	4
Aspergillus	15	4
Penicilliopsis	12	4
Penicillium	14	4
Elaphomyces	17	4
Byssochlamys	17	4
Paecilomyces	4	3
Thermoascus	6	4
Rasamsonia	16	4
Talaromyces	13	4
Thermomyces	5	3
Coccidioides	15	4
Paracoccidioides	9	4
Blastomyces	17	4
Histoplasma	11	4
Microsporum	4	3
Ascosphaera	6	4
Phaeomoniella	6	4
Fusarium	6	4
Spizellomyces	3	3
Gigaspora	11	4

## Sheet: WhiteEdge
Node1	Node2	Correlation
Anoxybacillus	Ascosphaera	0.873192
Anoxybacillus	Gigaspora	0.846051
Anoxybacillus	Gigaspora	0.916796
Anoxybacillus	Gigaspora	0.85139
Anoxybacillus	Gigaspora	0.802002
Anoxybacillus	Gigaspora	0.894549
Anoxybacillus	Staphylococcus	0.830033
Cerasibacillus	Trichodelitschia	0.819355
Cerasibacillus	Paecilomyces	0.842937
Cerasibacillus	Gigaspora	0.872303
Cerasibacillus	Planococcus	0.896774
Trichodelitschia	Ascosphaera	0.85317
Trichodelitschia	Gigaspora	0.884761
Trichodelitschia	Gigaspora	0.842492
Trichodelitschia	Gigaspora	0.902558
Trichodelitschia	Planococcus	0.907898
Paecilomyces	Gigaspora	0.806897
Paecilomyces	Gigaspora	0.830923
Ascosphaera	Gigaspora	0.921691
Ascosphaera	Gigaspora	0.833148
Ascosphaera	Gigaspora	0.864294
Ascosphaera	Gigaspora	0.891435
Ascosphaera	Gigaspora	0.841157
Ascosphaera	Planococcus	0.81891
Ascosphaera	Staphylococcus	0.832258
Gigaspora	Gigaspora	0.879867
Gigaspora	Gigaspora	0.922581
Gigaspora	Gigaspora	0.878087
Gigaspora	Gigaspora	0.850945
Gigaspora	Staphylococcus	0.886986
Gigaspora	Gigaspora	0.870523
Gigaspora	Gigaspora	0.804227
Gigaspora	Gigaspora	0.918131
Gigaspora	Staphylococcus	0.850501
Gigaspora	Enterococcus	0.800222
Gigaspora	Gigaspora	0.864739
Gigaspora	Gigaspora	0.846051
Gigaspora	Planococcus	0.800667
Gigaspora	Staphylococcus	0.889655
Gigaspora	Planococcus	0.904783
Gigaspora	Staphylococcus	0.829143
Gigaspora	Staphylococcus	0.854505
Staphylococcus	Kroppenstedtia	0.813571
Kroppenstedtia	Melghirimyces	0.863849
Kroppenstedtia	Paludifilum	0.874527
Kroppenstedtia	Planifilum	0.811346
Melghirimyces	Paludifilum	0.932814
Melghirimyces	Planifilum	0.800667
Coniosporium	Massariosphaeria	0.826919
Coniosporium	Cyphellophora	0.910567
Coniosporium	Exophiala	0.869633
Coniosporium	Aspergillus	0.830478
Coniosporium	Penicillium	0.840267
Coniosporium	Elaphomyces	0.92792
Coniosporium	Byssochlamys	0.957731
Coniosporium	Rasamsonia	0.880311
Coniosporium	Talaromyces	0.898554
Coniosporium	Coccidioides	0.941268
Coniosporium	Paracoccidioides	0.906563
Coniosporium	Blastomyces	0.943048
Coniosporium	Histoplasma	0.816685
Coniosporium	Ascosphaera	0.807342
Coniosporium	Phaeomoniella	0.825139
Coniosporium	Gigaspora	0.803782
Ramularia	Elaphomyces	0.802002
Ramularia	Paracoccidioides	0.873637
Ramularia	Histoplasma	0.802892
Trichodelitschia	Thermomyces	0.816685
Massariosphaeria	Cladophialophora	0.881201
Massariosphaeria	Exophiala	0.811346
Massariosphaeria	Aspergillus	0.923915
Massariosphaeria	Penicilliopsis	0.804227
Massariosphaeria	Penicillium	0.866518
Massariosphaeria	Elaphomyces	0.855395
Massariosphaeria	Byssochlamys	0.912792
Massariosphaeria	Thermoascus	0.802002
Massariosphaeria	Rasamsonia	0.92436
Massariosphaeria	Talaromyces	0.82158
Massariosphaeria	Coccidioides	0.842937
Massariosphaeria	Blastomyces	0.895439
Massariosphaeria	Gigaspora	0.860734
Cyphellophora	Exophiala	0.805562
Cyphellophora	Aspergillus	0.818465
Cyphellophora	Penicilliopsis	0.836263
Cyphellophora	Penicillium	0.831813
Cyphellophora	Elaphomyces	0.920801
Cyphellophora	Byssochlamys	0.905673
Cyphellophora	Rasamsonia	0.870078
Cyphellophora	Talaromyces	0.827364
Cyphellophora	Coccidioides	0.904783
Cyphellophora	Paracoccidioides	0.85495
Cyphellophora	Blastomyces	0.849166
Cyphellophora	Histoplasma	0.872747
Cyphellophora	Phaeomoniella	0.858509
Cladophialophora	Aspergillus	0.906563
Cladophialophora	Penicilliopsis	0.825139
Cladophialophora	Penicillium	0.912792
Cladophialophora	Byssochlamys	0.834928
Cladophialophora	Thermoascus	0.863849
Cladophialophora	Rasamsonia	0.922581
Cladophialophora	Talaromyces	0.858954
Cladophialophora	Blastomyces	0.81891
Cladophialophora	Gigaspora	0.851835
Exophiala	Aspergillus	0.803782
Exophiala	Elaphomyces	0.874972
Exophiala	Byssochlamys	0.858954
Exophiala	Rasamsonia	0.838487
Exophiala	Talaromyces	0.832703
Exophiala	Coccidioides	0.854505
Exophiala	Paracoccidioides	0.847386
Exophiala	Blastomyces	0.862069
Exophiala	Histoplasma	0.857175
Exophiala	Microsporum	0.802002
Exophiala	Ascosphaera	0.877642
Exophiala	Fusarium	0.803337
Aspergillus	Penicilliopsis	0.92792
Aspergillus	Penicillium	0.955061
Aspergillus	Elaphomyces	0.85673
Aspergillus	Byssochlamys	0.908788
Aspergillus	Thermoascus	0.901224
Aspergillus	Rasamsonia	0.976863
Aspergillus	Talaromyces	0.883426
Aspergillus	Coccidioides	0.854505
Aspergillus	Blastomyces	0.903003
Aspergillus	Gigaspora	0.88743
Penicilliopsis	Penicillium	0.907008
Penicilliopsis	Byssochlamys	0.814016
Penicilliopsis	Thermoascus	0.831813
Penicilliopsis	Rasamsonia	0.914572
Penicilliopsis	Talaromyces	0.849611
Penicilliopsis	Blastomyces	0.818465
Penicilliopsis	Ascosphaera	0.806452
Penicilliopsis	Gigaspora	0.85228
Penicillium	Elaphomyces	0.850945
Penicillium	Byssochlamys	0.884316
Penicillium	Thermoascus	0.935039
Penicillium	Rasamsonia	0.969744
Penicillium	Talaromyces	0.870523
Penicillium	Coccidioides	0.831368
Penicillium	Blastomyces	0.894549
Penicillium	Gigaspora	0.850501
Elaphomyces	Byssochlamys	0.956396
Elaphomyces	Rasamsonia	0.89099
Elaphomyces	Talaromyces	0.82069
Elaphomyces	Coccidioides	0.939043
Elaphomyces	Paracoccidioides	0.900334
Elaphomyces	Blastomyces	0.931035
Elaphomyces	Histoplasma	0.914127
Elaphomyces	Ascosphaera	0.816685
Elaphomyces	Phaeomoniella	0.845606
Elaphomyces	Fusarium	0.806452
Byssochlamys	Rasamsonia	0.942603
Byssochlamys	Talaromyces	0.884316
Byssochlamys	Coccidioides	0.96396
Byssochlamys	Paracoccidioides	0.879867
Byssochlamys	Blastomyces	0.975083
Byssochlamys	Histoplasma	0.847831
Byssochlamys	Phaeomoniella	0.826919
Byssochlamys	Gigaspora	0.85584
Paecilomyces	Thermomyces	0.947497
Paecilomyces	Microsporum	0.883426
Paecilomyces	Fusarium	0.860289
Paecilomyces	Spizellomyces	0.826919
Thermoascus	Rasamsonia	0.882536
Rasamsonia	Talaromyces	0.89366
Rasamsonia	Coccidioides	0.897219
Rasamsonia	Blastomyces	0.934594
Rasamsonia	Ascosphaera	0.809121
Rasamsonia	Gigaspora	0.895439
Talaromyces	Coccidioides	0.858509
Talaromyces	Blastomyces	0.903893
Thermomyces	Microsporum	0.868298
Thermomyces	Fusarium	0.845606
Thermomyces	Spizellomyces	0.833148
Coccidioides	Paracoccidioides	0.867408
Coccidioides	Blastomyces	0.947052
Coccidioides	Histoplasma	0.849166
Coccidioides	Phaeomoniella	0.832258
Coccidioides	Gigaspora	0.804227
Paracoccidioides	Blastomyces	0.842492
Paracoccidioides	Histoplasma	0.877197
Blastomyces	Histoplasma	0.811791
Blastomyces	Ascosphaera	0.807786
Blastomyces	Gigaspora	0.868743
Histoplasma	Phaeomoniella	0.824694
Histoplasma	Fusarium	0.846941
Microsporum	Spizellomyces	0.823359
Fusarium	Gigaspora	0.804227

## Sheet: YellowNode
Name	Degree	Cluster
Leptolyngbya	6	12
Alkalihalobacillus	9	4
Bacillus	1	10
Cerasibacillus	17	4
Gracilibacillus	16	4
Halobacillus	15	4
Lentibacillus	17	4
Oceanobacillus	11	4
Ornithinibacillus	13	4
Pontibacillus	16	4
Pseudogracilibacillus	14	4
Streptohalobacillus	13	4
Terrilactibacillus	3	10
Virgibacillus	15	4
Paenibacillus	17	4
Planococcus	16	4
Sporosarcina	2	10
Scopulibacillus	2	10
Sporolactobacillus	15	4
Staphylococcus	13	4
Kroppenstedtia	6	5
Melghirimyces	13	3
Paludifilum	6	3
Planifilum	4	5
Thermoflavimicrobium	6	3
Ligilactobacillus	16	4
Bradyrhizobium	7	6
Azospirillum	4	8
Coniosporium	2	6
Aulographum	1	11
Aplosporella	3	9
Ramularia	2	8
Trichodelitschia	3	8
Massariosphaeria	11	6
Cyphellophora	10	6
Cladophialophora	10	6
Exophiala	5	2
Aspergillus	14	13
Penicilliopsis	3	2
Penicillium	6	6
Elaphomyces	4	9
Byssochlamys	5	9
Paecilomyces	3	8
Rasamsonia	20	7
Talaromyces	16	7
Thermomyces	4	8
Coccidioides	7	6
Paracoccidioides	1	9
Blastomyces	12	2
Histoplasma	4	9
Ascosphaera	4	8
Phaeomoniella	7	6
Scytalidium	1	11
Pseudogymnoascus	1	14
Cadophora	5	6
Fusarium	1	8
Xylona	3	9
Spizellomyces	3	8

## Sheet: YellowEdge
Node1	Node2	Correlation
Leptolyngbya	Coniosporium	0.886986
Leptolyngbya	Massariosphaeria	0.850056
Leptolyngbya	Cladophialophora	0.85762
Leptolyngbya	Exophiala	0.820245
Alkalihalobacillus	Sporolactobacillus	0.860289
Staphylococcus	Paenibacillus	0.882981
Staphylococcus	Staphylococcus	0.814016
Staphylococcus	Paludifilum	0.81713
Staphylococcus	Cadophora	-0.888765
Aulographum	Penicillium	0.947052
Aulographum	Histoplasma	0.927475
Aulographum	Spizellomyces	0.96129
Aulographum	Spizellomyces	0.911457
Aulographum	Spizellomyces	0.947497
Aulographum	Alkalihalobacillus	0.923915
Aulographum	Alkalihalobacillus	0.948387
Aulographum	Planococcus	0.93059
Aulographum	Planifilum	0.934149
Penicillium	Histoplasma	0.92347
Penicillium	Spizellomyces	0.939043
Penicillium	Spizellomyces	0.89188
Penicillium	Spizellomyces	0.931479
Penicillium	Alkalihalobacillus	0.898554
Penicillium	Alkalihalobacillus	0.946162
Penicillium	Alkalihalobacillus	0.834483
Penicillium	Planococcus	0.892325
Penicillium	Planifilum	0.911902
Histoplasma	Spizellomyces	0.946607
Histoplasma	Spizellomyces	0.945717
Histoplasma	Spizellomyces	0.912792
Histoplasma	Alkalihalobacillus	0.92525
Histoplasma	Alkalihalobacillus	0.959511
Histoplasma	Alkalihalobacillus	0.817575
Histoplasma	Planococcus	0.888765
Histoplasma	Planifilum	0.943048
Spizellomyces	Spizellomyces	0.930145
Spizellomyces	Spizellomyces	0.92347
Spizellomyces	Alkalihalobacillus	0.949277
Spizellomyces	Alkalihalobacillus	0.9604
Spizellomyces	Planococcus	0.934594
Spizellomyces	Planifilum	0.918576
Spizellomyces	Byssochlamys	-0.803337
Spizellomyces	Alkalihalobacillus	0.82069
Spizellomyces	Alkalihalobacillus	0.870968
Spizellomyces	Planifilum	0.814905
Spizellomyces	Spizellomyces	0.935039
Spizellomyces	Alkalihalobacillus	0.908343
Spizellomyces	Alkalihalobacillus	0.912792
Spizellomyces	Paenibacillus	0.850945
Spizellomyces	Planococcus	0.872303
Spizellomyces	Planifilum	0.913237
Spizellomyces	Byssochlamys	-0.815795
Spizellomyces	Coccidioides	-0.802447
Spizellomyces	Ascosphaera	-0.82158
Spizellomyces	Alkalihalobacillus	0.912792
Spizellomyces	Alkalihalobacillus	0.9297
Spizellomyces	Planococcus	0.908788
Spizellomyces	Planifilum	0.933259
Alkalihalobacillus	Alkalihalobacillus	0.932369
Alkalihalobacillus	Planococcus	0.898999
Alkalihalobacillus	Planifilum	0.893215
Alkalihalobacillus	Sporosarcina	0.808231
Alkalihalobacillus	Scopulibacillus	0.822469
Alkalihalobacillus	Alkalihalobacillus	0.821135
Alkalihalobacillus	Planococcus	0.919021
Alkalihalobacillus	Planifilum	0.956396
Paenibacillus	Staphylococcus	0.850501
Paenibacillus	Kroppenstedtia	0.835373
Paenibacillus	Melghirimyces	0.869188
Paenibacillus	Paludifilum	0.922136
Paenibacillus	Byssochlamys	-0.829588
Paenibacillus	Paecilomyces	-0.810901
Paenibacillus	Coccidioides	-0.804672
Paenibacillus	Cadophora	-0.869633
Planococcus	Planifilum	0.85673
Sporosarcina	Scopulibacillus	0.850501
Sporolactobacillus	Staphylococcus	0.916796
Sporolactobacillus	Kroppenstedtia	0.907453
Sporolactobacillus	Melghirimyces	0.873637
Sporolactobacillus	Paludifilum	0.889655
Sporolactobacillus	Byssochlamys	-0.832258
Sporolactobacillus	Paecilomyces	-0.836263
Sporolactobacillus	Coccidioides	-0.806897
Staphylococcus	Kroppenstedtia	0.963515
Staphylococcus	Melghirimyces	0.899889
Staphylococcus	Paludifilum	0.934594
Staphylococcus	Bradyrhizobium	-0.848721
Staphylococcus	Exophiala	-0.834038
Staphylococcus	Byssochlamys	-0.886986
Staphylococcus	Paecilomyces	-0.896329
Staphylococcus	Coccidioides	-0.879422
Staphylococcus	Cadophora	-0.858509
Kroppenstedtia	Melghirimyces	0.892325
Kroppenstedtia	Paludifilum	0.913682
Kroppenstedtia	Bradyrhizobium	-0.837152
Kroppenstedtia	Exophiala	-0.808231
Kroppenstedtia	Byssochlamys	-0.860289
Kroppenstedtia	Paecilomyces	-0.863404
Kroppenstedtia	Coccidioides	-0.842492
Melghirimyces	Paludifilum	0.936374
Melghirimyces	Byssochlamys	-0.807342
Melghirimyces	Paecilomyces	-0.81535
Melghirimyces	Coccidioides	-0.802892
Paludifilum	Byssochlamys	-0.860289
Paludifilum	Paecilomyces	-0.850501
Paludifilum	Coccidioides	-0.827364
Paludifilum	Cadophora	-0.822024
Thermoflavimicrobium	Azospirillum	0.8198
Thermoflavimicrobium	Aplosporella	0.830033
Thermoflavimicrobium	Ramularia	0.839822
Thermoflavimicrobium	Trichodelitschia	0.85762
Thermoflavimicrobium	Elaphomyces	0.870078
Thermoflavimicrobium	Scytalidium	0.814905
Ligilactobacillus	Azospirillum	0.85584
Ligilactobacillus	Aplosporella	0.834483
Ligilactobacillus	Ramularia	0.876307
Ligilactobacillus	Trichodelitschia	0.884316
Ligilactobacillus	Talaromyces	0.85139
Ligilactobacillus	Thermomyces	0.81624
Ligilactobacillus	Paracoccidioides	0.902558
Ligilactobacillus	Histoplasma	0.825139
Ligilactobacillus	Scytalidium	0.891435
Bradyrhizobium	Azospirillum	0.839822
Bradyrhizobium	Aplosporella	0.853615
Bradyrhizobium	Ramularia	0.85762
Bradyrhizobium	Trichodelitschia	0.882981
Bradyrhizobium	Massariosphaeria	0.804672
Bradyrhizobium	Cladophialophora	0.833148
Bradyrhizobium	Exophiala	0.850501
Bradyrhizobium	Byssochlamys	0.932814
Bradyrhizobium	Paecilomyces	0.903003
Bradyrhizobium	Coccidioides	0.945717
Bradyrhizobium	Histoplasma	0.857175
Bradyrhizobium	Scytalidium	0.808231
Azospirillum	Aplosporella	0.85584
Azospirillum	Ramularia	0.895884
Azospirillum	Trichodelitschia	0.913682
Azospirillum	Byssochlamys	0.877197
Azospirillum	Paecilomyces	0.858509
Azospirillum	Talaromyces	0.861179
Azospirillum	Coccidioides	0.832703
Azospirillum	Histoplasma	0.843382
Azospirillum	Ascosphaera	0.862514
Azospirillum	Scytalidium	0.839822
Coniosporium	Aulographum	0.901669
Coniosporium	Massariosphaeria	0.903893
Coniosporium	Cladophialophora	0.871858
Coniosporium	Exophiala	0.838487
Coniosporium	Blastomyces	0.873637
Coniosporium	Cadophora	0.858065
Aulographum	Cyphellophora	0.85228
Aulographum	Penicillium	0.901669
Aulographum	Rasamsonia	0.911902
Aulographum	Blastomyces	0.878532
Aplosporella	Ramularia	0.96574
Aplosporella	Trichodelitschia	0.943938
Aplosporella	Byssochlamys	0.871858
Aplosporella	Paecilomyces	0.901669
Aplosporella	Talaromyces	0.915907
Aplosporella	Coccidioides	0.869633
Aplosporella	Histoplasma	0.898999
Aplosporella	Scytalidium	0.936374
Ramularia	Trichodelitschia	0.968854
Ramularia	Byssochlamys	0.88743
Ramularia	Paecilomyces	0.907453
Ramularia	Talaromyces	0.930145
Ramularia	Coccidioides	0.871413
Ramularia	Histoplasma	0.922136
Ramularia	Ascosphaera	0.832258
Ramularia	Scytalidium	0.947942
Trichodelitschia	Byssochlamys	0.886986
Trichodelitschia	Paecilomyces	0.866963
Trichodelitschia	Talaromyces	0.89099
Trichodelitschia	Coccidioides	0.865628
Trichodelitschia	Histoplasma	0.918576
Trichodelitschia	Ascosphaera	0.842937
Trichodelitschia	Scytalidium	0.96129
Massariosphaeria	Cladophialophora	0.901224
Massariosphaeria	Exophiala	0.870078
Massariosphaeria	Coccidioides	0.828699
Massariosphaeria	Cadophora	0.81535
Cladophialophora	Exophiala	0.911012
Cladophialophora	Byssochlamys	0.838042
Cladophialophora	Paecilomyces	0.828699
Cladophialophora	Coccidioides	0.888765
Cladophialophora	Cadophora	0.826919
Exophiala	Byssochlamys	0.850945
Exophiala	Paecilomyces	0.846941
Exophiala	Coccidioides	0.871858
Aspergillus	Penicilliopsis	0.907453
Penicillium	Rasamsonia	0.974194
Penicillium	Phaeomoniella	0.870968
Penicillium	Pseudogymnoascus	0.864294
Byssochlamys	Paecilomyces	0.948387
Byssochlamys	Talaromyces	0.826029
Byssochlamys	Coccidioides	0.982647
Byssochlamys	Histoplasma	0.871413
Byssochlamys	Scytalidium	0.806897
Byssochlamys	Cadophora	0.825584
Paecilomyces	Talaromyces	0.822024
Paecilomyces	Coccidioides	0.943493
Paecilomyces	Histoplasma	0.858509
Paecilomyces	Scytalidium	0.806452
Paecilomyces	Cadophora	0.861179
Rasamsonia	Phaeomoniella	0.852725
Rasamsonia	Pseudogymnoascus	0.874082
Talaromyces	Coccidioides	0.828699
Talaromyces	Histoplasma	0.846496
Talaromyces	Ascosphaera	0.806007
Talaromyces	Scytalidium	0.866073
Thermomyces	Paracoccidioides	0.803782
Coccidioides	Histoplasma	0.873192
Coccidioides	Cadophora	0.843382
Blastomyces	Cadophora	0.849611
Histoplasma	Ascosphaera	0.801112
Histoplasma	Scytalidium	0.916351
Phaeomoniella	Pseudogymnoascus	0.894105

## Sheet: BlackNode
Name	Degree	Cluster
Streptomyces	4	6
Mucilaginibacter	1	11
Alkalihalobacillus	4	12
Cerasibacillus	9	3
Gracilibacillus	10	3
Halobacillus	10	3
Lentibacillus	10	3
Oceanobacillus	3	3
Ornithinibacillus	13	3
Pseudogracilibacillus	9	3
Streptohalobacillus	9	3
Terrilactibacillus	2	9
Virgibacillus	11	3
Weizmannia	4	3
Paenibacillus	10	2
Planococcus	9	3
Sporosarcina	2	9
Scopulibacillus	2	9
Kroppenstedtia	8	7
Melghirimyces	12	13
Paludifilum	10	14
Planifilum	8	7
Thermoflavimicrobium	10	2
Ligilactobacillus	10	3
Weissella	6	5
Bradyrhizobium	9	5
Coniosporium	14	15
Dissoconium	13	5
Ramularia	7	6
Trichodelitschia	5	8
Massariosphaeria	12	5
Cyphellophora	13	5
Cladophialophora	13	5
Exophiala	7	6
Phialophora	1	8
Penicilliopsis	9	6
Penicillium	10	16
Elaphomyces	1	10
Byssochlamys	1	10
Paecilomyces	4	8
Thermoascus	1	5
Rasamsonia	21	17
Talaromyces	19	4
Thermomyces	4	8
Coccidioides	11	5
Paracoccidioides	2	5
Blastomyces	20	4
Microsporum	2	5
Ascosphaera	3	6
Phaeomoniella	12	5
Cadophora	6	5
Hyaloscypha	3	8
Claviceps	11	5
Spizellomyces	3	8
Gigaspora	11	18

## Sheet: BlackEdge
Node1	Node2	Correlation
Streptomyces	Ramularia	0.886986
Streptomyces	Exophiala	0.850056
Streptomyces	Penicilliopsis	0.85762
Streptomyces	Penicillium	0.820245
Mucilaginibacter	Kroppenstedtia	0.860289
Melghirimyces	Paenibacillus	0.882981
Melghirimyces	Melghirimyces	0.814016
Melghirimyces	Thermoflavimicrobium	0.81713
Melghirimyces	Gigaspora	-0.888765
Trichodelitschia	Paecilomyces	0.947052
Trichodelitschia	Phaeomoniella	0.927475
Trichodelitschia	Gigaspora	0.96129
Trichodelitschia	Gigaspora	0.911457
Trichodelitschia	Gigaspora	0.947497
Trichodelitschia	Mucilaginibacter	0.923915
Trichodelitschia	Mucilaginibacter	0.948387
Trichodelitschia	Planococcus	0.93059
Trichodelitschia	Ligilactobacillus	0.934149
Paecilomyces	Phaeomoniella	0.92347
Paecilomyces	Gigaspora	0.939043
Paecilomyces	Gigaspora	0.89188
Paecilomyces	Gigaspora	0.931479
Paecilomyces	Mucilaginibacter	0.898554
Paecilomyces	Mucilaginibacter	0.946162
Paecilomyces	Mucilaginibacter	0.834483
Paecilomyces	Planococcus	0.892325
Paecilomyces	Ligilactobacillus	0.911902
Phaeomoniella	Gigaspora	0.946607
Phaeomoniella	Gigaspora	0.945717
Phaeomoniella	Gigaspora	0.912792
Phaeomoniella	Mucilaginibacter	0.92525
Phaeomoniella	Mucilaginibacter	0.959511
Phaeomoniella	Mucilaginibacter	0.817575
Phaeomoniella	Planococcus	0.888765
Phaeomoniella	Ligilactobacillus	0.943048
Gigaspora	Gigaspora	0.930145
Gigaspora	Gigaspora	0.92347
Gigaspora	Mucilaginibacter	0.949277
Gigaspora	Mucilaginibacter	0.9604
Gigaspora	Planococcus	0.934594
Gigaspora	Ligilactobacillus	0.918576
Gigaspora	Rasamsonia	-0.803337
Gigaspora	Mucilaginibacter	0.82069
Gigaspora	Mucilaginibacter	0.870968
Gigaspora	Ligilactobacillus	0.814905
Gigaspora	Gigaspora	0.935039
Gigaspora	Mucilaginibacter	0.908343
Gigaspora	Mucilaginibacter	0.912792
Gigaspora	Paenibacillus	0.850945
Gigaspora	Planococcus	0.872303
Gigaspora	Ligilactobacillus	0.913237
Gigaspora	Rasamsonia	-0.815795
Gigaspora	Blastomyces	-0.802447
Gigaspora	Cadophora	-0.82158
Gigaspora	Mucilaginibacter	0.912792
Gigaspora	Mucilaginibacter	0.9297
Gigaspora	Planococcus	0.908788
Gigaspora	Ligilactobacillus	0.933259
Mucilaginibacter	Mucilaginibacter	0.932369
Mucilaginibacter	Planococcus	0.898999
Mucilaginibacter	Ligilactobacillus	0.893215
Mucilaginibacter	Sporosarcina	0.808231
Mucilaginibacter	Scopulibacillus	0.822469
Mucilaginibacter	Mucilaginibacter	0.821135
Mucilaginibacter	Planococcus	0.919021
Mucilaginibacter	Ligilactobacillus	0.956396
Paenibacillus	Melghirimyces	0.850501
Paenibacillus	Paludifilum	0.835373
Paenibacillus	Planifilum	0.869188
Paenibacillus	Thermoflavimicrobium	0.922136
Paenibacillus	Rasamsonia	-0.829588
Paenibacillus	Talaromyces	-0.810901
Paenibacillus	Blastomyces	-0.804672
Paenibacillus	Gigaspora	-0.869633
Planococcus	Ligilactobacillus	0.85673
Sporosarcina	Scopulibacillus	0.850501
Kroppenstedtia	Melghirimyces	0.916796
Kroppenstedtia	Paludifilum	0.907453
Kroppenstedtia	Planifilum	0.873637
Kroppenstedtia	Thermoflavimicrobium	0.889655
Kroppenstedtia	Rasamsonia	-0.832258
Kroppenstedtia	Talaromyces	-0.836263
Kroppenstedtia	Blastomyces	-0.806897
Melghirimyces	Paludifilum	0.963515
Melghirimyces	Planifilum	0.899889
Melghirimyces	Thermoflavimicrobium	0.934594
Melghirimyces	Coniosporium	-0.848721
Melghirimyces	Penicillium	-0.834038
Melghirimyces	Rasamsonia	-0.886986
Melghirimyces	Talaromyces	-0.896329
Melghirimyces	Blastomyces	-0.879422
Melghirimyces	Gigaspora	-0.858509
Paludifilum	Planifilum	0.892325
Paludifilum	Thermoflavimicrobium	0.913682
Paludifilum	Coniosporium	-0.837152
Paludifilum	Penicillium	-0.808231
Paludifilum	Rasamsonia	-0.860289
Paludifilum	Talaromyces	-0.863404
Paludifilum	Blastomyces	-0.842492
Planifilum	Thermoflavimicrobium	0.936374
Planifilum	Rasamsonia	-0.807342
Planifilum	Talaromyces	-0.81535
Planifilum	Blastomyces	-0.802892
Thermoflavimicrobium	Rasamsonia	-0.860289
Thermoflavimicrobium	Talaromyces	-0.850501
Thermoflavimicrobium	Blastomyces	-0.827364
Thermoflavimicrobium	Gigaspora	-0.822024
Weissella	Dissoconium	0.8198
Weissella	Massariosphaeria	0.830033
Weissella	Cyphellophora	0.839822
Weissella	Cladophialophora	0.85762
Weissella	Thermoascus	0.870078
Weissella	Claviceps	0.814905
Bradyrhizobium	Dissoconium	0.85584
Bradyrhizobium	Massariosphaeria	0.834483
Bradyrhizobium	Cyphellophora	0.876307
Bradyrhizobium	Cladophialophora	0.884316
Bradyrhizobium	Coccidioides	0.85139
Bradyrhizobium	Paracoccidioides	0.81624
Bradyrhizobium	Microsporum	0.902558
Bradyrhizobium	Phaeomoniella	0.825139
Bradyrhizobium	Claviceps	0.891435
Coniosporium	Dissoconium	0.839822
Coniosporium	Massariosphaeria	0.853615
Coniosporium	Cyphellophora	0.85762
Coniosporium	Cladophialophora	0.882981
Coniosporium	Exophiala	0.804672
Coniosporium	Penicilliopsis	0.833148
Coniosporium	Penicillium	0.850501
Coniosporium	Rasamsonia	0.932814
Coniosporium	Talaromyces	0.903003
Coniosporium	Blastomyces	0.945717
Coniosporium	Phaeomoniella	0.857175
Coniosporium	Claviceps	0.808231
Dissoconium	Massariosphaeria	0.85584
Dissoconium	Cyphellophora	0.895884
Dissoconium	Cladophialophora	0.913682
Dissoconium	Rasamsonia	0.877197
Dissoconium	Talaromyces	0.858509
Dissoconium	Coccidioides	0.861179
Dissoconium	Blastomyces	0.832703
Dissoconium	Phaeomoniella	0.843382
Dissoconium	Cadophora	0.862514
Dissoconium	Claviceps	0.839822
Ramularia	Trichodelitschia	0.901669
Ramularia	Exophiala	0.903893
Ramularia	Penicilliopsis	0.871858
Ramularia	Penicillium	0.838487
Ramularia	Ascosphaera	0.873637
Ramularia	Gigaspora	0.858065
Trichodelitschia	Phialophora	0.85228
Trichodelitschia	Paecilomyces	0.901669
Trichodelitschia	Thermomyces	0.911902
Trichodelitschia	Ascosphaera	0.878532
Massariosphaeria	Cyphellophora	0.96574
Massariosphaeria	Cladophialophora	0.943938
Massariosphaeria	Rasamsonia	0.871858
Massariosphaeria	Talaromyces	0.901669
Massariosphaeria	Coccidioides	0.915907
Massariosphaeria	Blastomyces	0.869633
Massariosphaeria	Phaeomoniella	0.898999
Massariosphaeria	Claviceps	0.936374
Cyphellophora	Cladophialophora	0.968854
Cyphellophora	Rasamsonia	0.88743
Cyphellophora	Talaromyces	0.907453
Cyphellophora	Coccidioides	0.930145
Cyphellophora	Blastomyces	0.871413
Cyphellophora	Phaeomoniella	0.922136
Cyphellophora	Cadophora	0.832258
Cyphellophora	Claviceps	0.947942
Cladophialophora	Rasamsonia	0.886986
Cladophialophora	Talaromyces	0.866963
Cladophialophora	Coccidioides	0.89099
Cladophialophora	Blastomyces	0.865628
Cladophialophora	Phaeomoniella	0.918576
Cladophialophora	Cadophora	0.842937
Cladophialophora	Claviceps	0.96129
Exophiala	Penicilliopsis	0.901224
Exophiala	Penicillium	0.870078
Exophiala	Blastomyces	0.828699
Exophiala	Gigaspora	0.81535
Penicilliopsis	Penicillium	0.911012
Penicilliopsis	Rasamsonia	0.838042
Penicilliopsis	Talaromyces	0.828699
Penicilliopsis	Blastomyces	0.888765
Penicilliopsis	Gigaspora	0.826919
Penicillium	Rasamsonia	0.850945
Penicillium	Talaromyces	0.846941
Penicillium	Blastomyces	0.871858
Elaphomyces	Byssochlamys	0.907453
Paecilomyces	Thermomyces	0.974194
Paecilomyces	Hyaloscypha	0.870968
Paecilomyces	Spizellomyces	0.864294
Rasamsonia	Talaromyces	0.948387
Rasamsonia	Coccidioides	0.826029
Rasamsonia	Blastomyces	0.982647
Rasamsonia	Phaeomoniella	0.871413
Rasamsonia	Claviceps	0.806897
Rasamsonia	Gigaspora	0.825584
Talaromyces	Coccidioides	0.822024
Talaromyces	Blastomyces	0.943493
Talaromyces	Phaeomoniella	0.858509
Talaromyces	Claviceps	0.806452
Talaromyces	Gigaspora	0.861179
Thermomyces	Hyaloscypha	0.852725
Thermomyces	Spizellomyces	0.874082
Coccidioides	Blastomyces	0.828699
Coccidioides	Phaeomoniella	0.846496
Coccidioides	Cadophora	0.806007
Coccidioides	Claviceps	0.866073
Paracoccidioides	Microsporum	0.803782
Blastomyces	Phaeomoniella	0.873192
Blastomyces	Gigaspora	0.843382
Ascosphaera	Gigaspora	0.849611
Phaeomoniella	Cadophora	0.801112
Phaeomoniella	Claviceps	0.916351
Hyaloscypha	Spizellomyces	0.894105
