# Supplementary material for: Quantitative metaproteomics reveals composition and metabolism characteristics of microbial communities in Chinese liquor fermentation starters
Source: Front Microbiol. 2023 Jan 9;13:1098268. doi: 10.3389/fmicb.2022.1098268 (PMC9868298; doi:10.3389/fmicb.2022.1098268)
Supplement: Supplementary file 3 [file Data_Sheet_3.XLSX]

## Sheet: White
Supplementary Data 3: The taxonomic abundance differences of the microbial communities among three seasons.
label	level	name	mean.Sp	mean.Su	mean.Au	FC.Su_Sp	pvalue.Su_Sp	FC.Au_Sp	pvalue.Au_Sp	FC.Au_Su	pvalue.Au_Su	pvalue.KW
FALSE	root	root	100	100	100	1	1	1	1	1	1	NaN
FALSE	superkingdom	Archaea	0.0304642	0.0183693	0.03223	0.602981	0.307489	1.05796	0.384673	1.75456	0.0376353	0.113847
FALSE	superkingdom	Bacteria	70.6947	75.5809	73.6054	1.06912	0.677585	1.04117	0.850107	0.973863	0.791337	0.889212
FALSE	superkingdom	Eukaryota	29.2405	24.3204	26.3032	0.831735	0.677585	0.899545	0.850107	1.08153	0.791337	0.889212
FALSE	superkingdom	Viruses	0.0342464	0.0803213	0.0591548	2.3454	0.0640221	1.72733	0.161972	0.736477	0.344704	0.110375
FALSE	phylum	Crenarchaeota	0.00867589	0.00392397	0.00500939	0.452285	0.0756616	0.577392	0.212294	1.27661	0.520523	0.160673
FALSE	phylum	Actinobacteria	0.267963	0.206776	0.264248	0.771656	0.185877	0.986136	0.909722	1.27795	0.241322	0.32628
1	phylum	Armatimonadetes	0.00476868	0.00293978	0.00403056	0.616477	0.307489	0.845214	0.96985	1.37104	0.427355	0.541776
FALSE	phylum	Bacteroidetes	0.0916897	0.0842591	0.0844332	0.918959	0.96985	0.920858	0.472676	1.00207	0.73373	0.791719
2	phylum	Candidatus Marinimicrobia	0.0029946	0.0015231	0.00178683	0.508616	0.344704	0.596684	0.212294	1.17315	0.96985	0.418007
FALSE	phylum	Chloroflexi	0.0522563	0.0270044	0.0446024	0.516769	0.273036	0.853532	0.96985	1.65167	0.088973	0.24438
FALSE	phylum	Firmicutes	45.1091	46.3343	46.0663	1.02716	0.96985	1.02122	0.96985	0.994215	0.96985	0.994852
FALSE	phylum	Ignavibacteriae	0.0177029	0.0180511	0.0202114	1.01967	0.791337	1.1417	0.427355	1.11968	0.427355	0.61322
3	phylum	Planctomycetes	0.00588326	0.00165932	0.00291184	0.282041	0.00170625	0.494937	0.0376353	1.75484	0.10411	0.00294662
FALSE	phylum	Proteobacteria	0.625586	0.5307	0.735184	0.848326	0.472676	1.17519	0.677585	1.38531	0.307489	0.527292
FALSE	phylum	Spirochaetes	0.00837327	0.00564737	0.00944469	0.674452	0.384673	1.12796	0.791337	1.67241	0.791337	0.718692
FALSE	phylum	Tenericutes	0.00548314	0.00358826	0.00546876	0.654416	0.850107	0.997378	0.520523	1.52407	0.241322	0.517185
FALSE	phylum	Verrucomicrobia	0.0359885	0.0387065	0.0287324	1.07552	0.73373	0.798376	0.307489	0.742313	0.96985	0.67815
FALSE	phylum	Arthropoda	0.137671	0.130296	0.13469	0.946426	0.472676	0.978343	0.73373	1.03372	0.520523	0.686957
FALSE	phylum	Ascomycota	12.6429	12.6217	12.5673	0.998316	1	0.994016	1	0.995693	0.96985	0.998711
FALSE	phylum	Bacillariophyta	0.00575743	0.00715098	0.00979272	1.24204	0.73373	1.70088	0.850107	1.36942	0.520523	0.800967
FALSE	phylum	Basidiomycota	0.0190172	0.0186505	0.0325708	0.980717	0.96985	1.7127	0.850107	1.74638	0.850107	0.964516
FALSE	phylum	Chordata	0.0109971	0.0165927	0.0222009	1.50882	0.121225	2.01879	0.121225	1.33799	0.472676	0.159433
FALSE	phylum	Chytridiomycota	0.0129054	0.0066596	0.0117438	0.516033	1	0.909989	0.677585	1.76343	0.791337	0.90659
FALSE	phylum	Mucoromycota	4.69521	2.38816	3.2042	0.508638	0.344704	0.68244	0.520523	1.3417	0.909722	0.61322
FALSE	phylum	Streptophyta	0.104939	0.0740096	0.0693578	0.705261	0.212294	0.660933	0.307489	0.937146	0.96985	0.394426
4	phylum	Zoopagomycota	0.0100275	0.00889996	0.00578424	0.887559	0.850107	0.57684	0.791337	0.649917	0.909722	0.960789
FALSE	phylum	Uroviricota	0.0342464	0.0803213	0.0591548	2.3454	0.0640221	1.72733	0.161972	0.736477	0.344704	0.110375
5	class	Thermoprotei	0.00867589	0.00392397	0.00500939	0.452285	0.0756616	0.577392	0.212294	1.27661	0.520523	0.160673
6	class	Acidimicrobiia	0.0179172	0.0188062	0.0190252	1.04962	0.273036	1.06184	0.677585	1.01165	0.384673	0.481132
FALSE	class	Actinomycetia	0.199775	0.132512	0.188301	0.663303	0.140465	0.942565	0.850107	1.42102	0.0640221	0.140858
FALSE	class	Chitinophagia	0.00499965	0.00350422	0.00358698	0.700893	0.57075	0.717447	0.520523	1.02362	0.0539026	0.215074
FALSE	class	Cytophagia	0.00470347	0.00278561	0.00423385	0.592246	1	0.900155	0.623176	1.5199	0.909722	0.91718
FALSE	class	Flavobacteriia	0.0609577	0.0511911	0.0480398	0.839781	0.344704	0.788083	0.909722	0.93844	0.57075	0.63578
7	class	Anaerolineae	0.0241503	0.00829403	0.0184161	0.343433	0.0756616	0.762561	0.791337	2.22041	0.031209	0.0657898
FALSE	class	Bacilli	40.7988	41.9112	41.3757	1.02727	0.96985	1.01414	0.909722	0.987222	0.73373	0.946027
FALSE	class	Clostridia	0.189847	0.16785	0.187786	0.884132	0.623176	0.98914	0.96985	1.11877	0.57075	0.802001
8	class	Tissierellia	0.00950539	0.00457366	0.00926103	0.481165	0.0539026	0.974293	0.909722	2.02486	0.10411	0.105365
FALSE	class	Ignavibacteria	0.0177029	0.0180511	0.0202114	1.01967	0.791337	1.1417	0.427355	1.11968	0.427355	0.61322
FALSE	class	Alphaproteobacteria	0.194518	0.160555	0.214821	0.825397	0.185877	1.10437	0.623176	1.33799	0.185877	0.267826
FALSE	class	Deltaproteobacteria	0.0454582	0.0285827	0.0489714	0.628769	0.241322	1.07728	0.623176	1.71332	0.0640221	0.165726
FALSE	class	Gammaproteobacteria	0.173917	0.173089	0.175867	0.995242	0.73373	1.01121	0.909722	1.01605	0.96985	0.965761
FALSE	class	Spirochaetia	0.00837327	0.00564737	0.00944469	0.674452	0.384673	1.12796	0.791337	1.67241	0.791337	0.718692
9	class	Mollicutes	0.00548314	0.00358826	0.00546876	0.654416	0.850107	0.997378	0.520523	1.52407	0.241322	0.517185
10	class	Verrucomicrobiae	0.00546389	0.00585637	0.00387347	1.07183	0.161972	0.708922	0.10411	0.661411	0.384673	0.170498
11	class	Dinophyceae	0.00861078	0.011814	0.0103279	1.372	0.677585	1.19942	0.850107	0.874211	0.623176	0.842305
FALSE	class	Insecta	0.136733	0.127436	0.134006	0.932005	0.472676	0.98006	0.73373	1.05156	0.520523	0.686957
FALSE	class	Dothideomycetes	0.303308	0.293947	0.308535	0.969136	0.791337	1.01723	0.57075	1.04963	0.96985	0.859875
FALSE	class	Eurotiomycetes	5.7538	5.28593	5.38145	0.918685	0.909722	0.935286	0.96985	1.01807	1	0.991008
FALSE	class	Leotiomycetes	0.0975178	0.110138	0.108994	1.12942	0.73373	1.11768	0.96985	0.98961	0.850107	0.935105
FALSE	class	Orbiliomycetes	0.00499078	0.0046515	0.00867302	0.932018	1	1.73781	0.850107	1.86456	0.73373	0.938731
FALSE	class	Pezizomycetes	0.00571502	0.0073513	0.00475221	1.28631	0.623176	0.831531	0.307489	0.646446	0.161972	0.310267
FALSE	class	Saccharomycetes	0.136754	0.0868592	0.0979607	0.635149	0.088973	0.716327	0.088973	1.12781	0.677585	0.12317
FALSE	class	Sordariomycetes	0.558633	0.706899	0.632981	1.26541	0.909722	1.13309	0.96985	0.895434	0.73373	0.946027
FALSE	class	Xylonomycetes	0.00665008	0.00410458	0.00238288	0.617223	0.73373	0.358324	0.73373	0.580542	1	0.907761
12	class	Coscinodiscophyceae	0.00476985	0.00586488	0.00891191	1.22957	0.57075	1.86839	0.96985	1.51954	0.384673	0.671186
13	class	Agaricomycetes	0.00323326	0.0024607	0.00466528	0.761057	0.73373	1.4429	0.791337	1.89592	0.909722	0.91718
14	class	Actinopteri	0.0074644	0.00418702	0.00912154	0.560932	0.0640221	1.22201	0.520523	2.17853	0.427355	0.205047
FALSE	class	Chytridiomycetes	0.0129054	0.0066596	0.0117438	0.516033	1	0.909989	0.677585	1.76343	0.791337	0.90659
FALSE	class	Glomeromycetes	0.0260962	0.0195017	0.021154	0.747301	0.850107	0.810617	0.73373	1.08473	0.520523	0.800967
FALSE	class	Mucoromycetes	4.4051	2.27299	3.02367	0.515991	0.427355	0.686403	0.520523	1.33026	0.909722	0.671186
FALSE	class	Magnoliopsida	0.0929269	0.0731756	0.0667116	0.787454	0.427355	0.717893	0.273036	0.911664	0.850107	0.503359
FALSE	class	Caudoviricetes	0.0342464	0.0803213	0.0591548	2.3454	0.0640221	1.72733	0.161972	0.736477	0.344704	0.110375
FALSE	order	Corynebacteriales	0.0346612	0.0275093	0.0429982	0.793663	0.472676	1.24053	0.344704	1.56304	0.10411	0.232987
FALSE	order	Micrococcales	0.0263948	0.0230426	0.0266523	0.872997	0.472676	1.00976	0.850107	1.15665	0.307489	0.571947
FALSE	order	Micromonosporales	0.00639831	0.00164308	0.00583319	0.256799	0.0172575	0.911677	0.623176	3.55016	0.088973	0.0451365
FALSE	order	Pseudonocardiales	0.0332499	0.0329389	0.0369672	0.990647	0.96985	1.1118	0.520523	1.1223	0.0640221	0.294279
FALSE	order	Streptomycetales	0.0787375	0.0354084	0.0579488	0.449702	0.0756616	0.735975	0.57075	1.63659	0.161972	0.144914
FALSE	order	Chitinophagales	0.00499965	0.00350422	0.00358698	0.700893	0.57075	0.717447	0.520523	1.02362	0.0539026	0.215074
15	order	Cytophagales	0.00470347	0.00278561	0.00423385	0.592246	1	0.900155	0.623176	1.5199	0.909722	0.91718
FALSE	order	Flavobacteriales	0.0609577	0.0511911	0.0480398	0.839781	0.344704	0.788083	0.909722	0.93844	0.57075	0.63578
FALSE	order	Bacillales	38.3193	39.4681	38.8919	1.02998	0.909722	1.01494	1	0.985401	0.73373	0.950923
FALSE	order	Lactobacillales	0.893036	0.95397	0.725723	1.06823	0.96985	0.812647	0.344704	0.76074	0.791337	0.727087
FALSE	order	Eubacteriales	0.181817	0.155924	0.17409	0.857587	0.520523	0.957503	0.909722	1.11651	0.57075	0.749955
16	order	Ignavibacteriales	0.0177029	0.0180511	0.0202114	1.01967	0.791337	1.1417	0.427355	1.11968	0.427355	0.61322
17	order	Hyphomicrobiales	0.0546184	0.0412218	0.0559053	0.754724	0.520523	1.02356	0.791337	1.35621	0.307489	0.567536
FALSE	order	Rhodobacterales	0.0166708	0.0149764	0.0218559	0.898361	0.472676	1.31102	0.273036	1.45935	0.0539026	0.144168
18	order	Rhodospirillales	0.0284009	0.0328736	0.0420579	1.15748	0.677585	1.48086	0.140465	1.27938	0.791337	0.444715
19	order	Desulfuromonadales	0.00677817	0.00409188	0.00697357	0.603685	0.472676	1.02883	0.427355	1.70424	0.10411	0.255669
20	order	Myxococcales	0.00987488	0.00847718	0.00896559	0.858459	0.384673	0.907919	0.677585	1.05761	0.623176	0.642377
21	order	Alteromonadales	0.0550808	0.0770438	0.0583424	1.39874	0.57075	1.05921	0.791337	0.757263	0.791337	0.830434
22	order	Chromatiales	0.0223468	0.0240778	0.0372709	1.07746	0.677585	1.66784	0.427355	1.54794	0.344704	0.537597
FALSE	order	Enterobacterales	0.0425877	0.0209763	0.0306324	0.492544	0.0451546	0.71928	0.472676	1.46034	0.161972	0.100194
FALSE	order	Oceanospirillales	0.00886009	0.00633349	0.0091675	0.714833	0.427355	1.0347	1	1.44746	0.0376353	0.209054
FALSE	order	Pseudomonadales	0.0259835	0.0245406	0.0186773	0.944468	1	0.718814	0.307489	0.761078	0.161972	0.345786
FALSE	order	Xanthomonadales	0.00516459	0.00478216	0.00460441	0.925951	0.73373	0.891534	0.677585	0.962831	0.909722	0.882355
FALSE	order	Brachyspirales	0.00529789	0.00432505	0.00689851	0.816372	0.57075	1.30212	0.677585	1.59501	1	0.826159
23	order	Diptera	0.128	0.122927	0.127278	0.960361	0.623176	0.994354	0.791337	1.0354	0.623176	0.810323
FALSE	order	Acrospermales	0.00420227	0.00198549	0.00268578	0.47248	0.73373	0.639126	0.96985	1.3527	0.850107	0.935105
FALSE	order	Botryosphaeriales	0.0112808	0.0160195	0.0105139	1.42007	0.677585	0.932017	0.73373	0.656318	0.384673	0.67292
FALSE	order	Mycosphaerellales	0.019573	0.0223443	0.0217697	1.14159	0.791337	1.11223	0.623176	0.974285	0.96985	0.889212
FALSE	order	Phaeotrichales	0.0609998	0.0432853	0.0791462	0.709598	0.677585	1.29748	0.850107	1.82848	0.307489	0.637422
FALSE	order	Pleosporales	0.0628878	0.0791311	0.0783084	1.25829	1	1.24521	0.791337	0.989604	0.791337	0.939944
FALSE	order	Chaetothyriales	0.0743752	0.0762787	0.0714729	1.02559	1	0.960978	0.623176	0.936997	0.57075	0.804074
FALSE	order	Eurotiales	4.20896	3.8633	3.92904	0.917875	0.96985	0.933493	0.96985	1.01701	1	0.998711
FALSE	order	Onygenales	0.234763	0.241286	0.207726	1.02779	0.850107	0.884836	0.73373	0.860914	0.73373	0.89728
FALSE	order	Phaeomoniellales	0.0216167	0.014487	0.0122921	0.670177	0.909722	0.568642	0.57075	0.848496	0.384673	0.665151
FALSE	order	Verrucariales	0.00835208	0.00690531	0.00584636	0.826778	0.791337	0.699989	0.623176	0.846647	0.850107	0.866558
FALSE	order	Erysiphales	0.00900146	0.00450992	0.00634395	0.501021	0.344704	0.704769	0.850107	1.40667	0.520523	0.606139
FALSE	order	Helotiales	0.0445134	0.0641831	0.0528471	1.44188	0.73373	1.18722	0.96985	0.823381	0.520523	0.817675
FALSE	order	Orbiliales	0.00499078	0.0046515	0.00867302	0.932018	1	1.73781	0.850107	1.86456	0.73373	0.938731
24	order	Pezizales	0.00571502	0.0073513	0.00475221	1.28631	0.623176	0.831531	0.307489	0.646446	0.161972	0.310267
FALSE	order	Saccharomycetales	0.136754	0.0868592	0.0979607	0.635149	0.088973	0.716327	0.088973	1.12781	0.677585	0.12317
FALSE	order	Diaporthales	0.015799	0.0110144	0.0210186	0.69716	0.427355	1.33037	0.520523	1.90827	0.10411	0.26576
FALSE	order	Glomerellales	0.0945556	0.0832089	0.120951	0.88	0.623176	1.27915	0.96985	1.45358	0.427355	0.729907
FALSE	order	Hypocreales	0.0501958	0.0513045	0.0512987	1.02209	0.73373	1.02197	0.96985	0.999886	0.791337	0.921926
FALSE	order	Microascales	0.320109	0.491315	0.370708	1.53484	0.850107	1.15807	1	0.754521	0.96985	0.983366
FALSE	order	Ophiostomatales	0.00315545	0.00339973	0.00452923	1.07741	0.791337	1.43537	0.212294	1.33223	0.96985	0.606922
FALSE	order	Sordariales	0.0207908	0.0227462	0.0222505	1.09405	0.677585	1.07021	0.791337	0.978206	0.73373	0.889212
25	order	Xylariales	0.010479	0.00642109	0.00883205	0.612757	0.73373	0.842831	0.909722	1.37547	0.73373	0.903088
FALSE	order	Xylonales	0.00665008	0.00410458	0.00238288	0.617223	0.73373	0.358324	0.73373	0.580542	1	0.907761
FALSE	order	Spizellomycetales	0.00829029	0.00371773	0.00820733	0.448444	0.96985	0.989994	0.384673	2.20762	0.73373	0.736529
FALSE	order	Diversisporales	0.0260962	0.0195017	0.021154	0.747301	0.850107	0.810617	0.73373	1.08473	0.520523	0.800967
FALSE	order	Mucorales	4.4051	2.27299	3.02367	0.515991	0.427355	0.686403	0.520523	1.33026	0.909722	0.671186
FALSE	order	Lamiales	0.042083	0.022808	0.0198659	0.541978	0.121225	0.472064	0.0640221	0.871003	0.57075	0.12317
FALSE	order	Poales	0.0398625	0.0363046	0.0351213	0.910747	0.344704	0.881063	0.344704	0.967407	0.677585	0.496265
FALSE	order	Caudovirales	0.0342464	0.0803213	0.0591548	2.3454	0.0640221	1.72733	0.161972	0.736477	0.344704	0.110375
26	family	Corynebacteriaceae	0.0306072	0.0193309	0.0333969	0.631582	0.185877	1.09115	0.791337	1.72764	0.140465	0.239386
27	family	Nocardiaceae	0.00405408	0.00817841	0.00960126	2.01733	0.0172575	2.3683	0.00282727	1.17398	0.520523	0.00532768
28	family	Dermabacteraceae	0.0101133	0.00848817	0.0108379	0.839306	0.307489	1.07165	0.850107	1.27683	0.241322	0.416392
29	family	Microbacteriaceae	0.00233998	0.00256905	0.00238365	1.0979	0.73373	1.01866	0.384673	0.927832	0.623176	0.744171
30	family	Micromonosporaceae	0.00639831	0.00164308	0.00583319	0.256799	0.0172575	0.911677	0.623176	3.55016	0.088973	0.0451365
31	family	Pseudonocardiaceae	0.0332499	0.0329389	0.0369672	0.990647	0.96985	1.1118	0.520523	1.1223	0.0640221	0.294279
32	family	Streptomycetaceae	0.0787375	0.0354084	0.0579488	0.449702	0.0756616	0.735975	0.57075	1.63659	0.161972	0.144914
33	family	Chitinophagaceae	0.00499965	0.00350422	0.00358698	0.700893	0.57075	0.717447	0.520523	1.02362	0.0539026	0.215074
34	family	Flavobacteriaceae	0.0311438	0.0272149	0.0328781	0.873846	0.344704	1.05569	0.850107	1.20809	0.472676	0.597597
35	family	Alicyclobacillaceae	0.00860848	0.00902944	0.00962485	1.0489	0.677585	1.11807	0.677585	1.06594	0.96985	0.868798
36	family	Bacillaceae	24.3508	28.651	26.362	1.17659	0.520523	1.08259	1	0.92011	0.472676	0.704915
37	family	Paenibacillaceae	0.080016	0.0620927	0.091209	0.776004	0.344704	1.13988	0.427355	1.46892	0.140465	0.26576
38	family	Planococcaceae	0.188244	0.122598	0.18721	0.651274	0.273036	0.994509	0.909722	1.52702	0.0756616	0.217305
39	family	Sporolactobacillaceae	0.0775862	0.0480412	0.0750353	0.619198	0.427355	0.967121	0.96985	1.56189	0.57075	0.704915
40	family	Staphylococcaceae	0.190944	0.153744	0.223399	0.805183	0.121225	1.16998	0.307489	1.45306	0.0756616	0.103346
41	family	Thermoactinomycetaceae	6.63599	4.16696	4.98906	0.627933	0.121225	0.751818	0.73373	1.19729	0.273036	0.262692
42	family	Aerococcaceae	0.0239231	0.0123064	0.0296997	0.514416	0.344704	1.24146	0.57075	2.41335	0.212294	0.367879
43	family	Carnobacteriaceae	0.0196227	0.00588715	0.0154843	0.300017	0.0451546	0.789104	0.677585	2.63019	0.0376353	0.0514857
44	family	Enterococcaceae	0.0314117	0.00478917	0.01225	0.152464	0.0172575	0.389983	0.384673	2.55786	0.0172575	0.0157695
45	family	Lactobacillaceae	0.753907	0.883525	0.613804	1.17193	0.96985	0.814163	0.427355	0.694721	0.520523	0.679025
46	family	Streptococcaceae	0.0226637	0.0198079	0.019528	0.873992	0.344704	0.861639	0.241322	0.985865	0.96985	0.442996
47	family	Clostridiaceae	0.0312757	0.0239357	0.0310143	0.765313	0.344704	0.991639	0.909722	1.29573	0.121225	0.325019
48	family	Lachnospiraceae	0.0133886	0.0104455	0.0169338	0.780182	0.273036	1.26479	0.677585	1.62115	0.212294	0.348473
49	family	Oscillospiraceae	0.0790804	0.0806718	0.0703569	1.02012	0.791337	0.889688	0.73373	0.872138	0.427355	0.732738
50	family	Peptococcaceae	0.0135122	0.00753438	0.0112769	0.5576	0.241322	0.834574	0.623176	1.49672	0.344704	0.403695
51	family	Rhodobacteraceae	0.0166708	0.0149764	0.0218559	0.898361	0.472676	1.31102	0.273036	1.45935	0.0539026	0.144168
52	family	Enterobacteriaceae	0.0199747	0.0123403	0.0159501	0.617797	0.0756616	0.798518	0.344704	1.29253	0.344704	0.170938
53	family	Halomonadaceae	0.00886009	0.00633349	0.0091675	0.714833	0.427355	1.0347	1	1.44746	0.0376353	0.209054
54	family	Moraxellaceae	0.00220292	0.00911941	0.00217653	4.13969	0.0172575	0.988021	0.677585	0.23867	0.0140193	0.0161192
55	family	Rhodanobacteraceae	0.00516459	0.00478216	0.00460441	0.925951	0.73373	0.891534	0.677585	0.962831	0.909722	0.882355
56	family	Brachyspiraceae	0.00529789	0.00432505	0.00689851	0.816372	0.57075	1.30212	0.677585	1.59501	1	0.826159
57	family	Acrospermaceae	0.00420227	0.00198549	0.00268578	0.47248	0.73373	0.639126	0.96985	1.3527	0.850107	0.935105
58	family	Botryosphaeriaceae	0.0112808	0.0160195	0.0105139	1.42007	0.677585	0.932017	0.73373	0.656318	0.384673	0.67292
59	family	Dissoconiaceae	0.00273288	0.006933	0.00216891	2.53688	0.96985	0.793636	0.57075	0.312839	0.677585	0.827226
60	family	Mycosphaerellaceae	0.015173	0.0131557	0.0181041	0.867046	0.850107	1.19318	0.57075	1.37615	0.909722	0.866558
61	family	Teratosphaeriaceae	0.00166718	0.00225565	0.00149669	1.35297	0.73373	0.897734	0.185877	0.66353	0.520523	0.49371
62	family	Phaeotrichaceae	0.0609998	0.0432853	0.0791462	0.709598	0.677585	1.29748	0.850107	1.82848	0.307489	0.637422
63	family	Pleosporaceae	0.00549436	0.0056944	0.0045602	1.03641	0.344704	0.829979	0.96985	0.800823	0.427355	0.572685
64	family	Trematosphaeriaceae	0.00205931	0.00332103	0.00155489	1.61269	0.121225	0.755054	0.73373	0.468196	0.161972	0.208247
65	family	Cyphellophoraceae	0.0148173	0.0149936	0.0121394	1.0119	0.909722	0.819271	0.307489	0.809638	0.307489	0.46586
66	family	Herpotrichiellaceae	0.0595578	0.061285	0.0593335	1.029	1	0.996234	0.850107	0.968156	0.677585	0.921926
67	family	Aspergillaceae	1.85353	1.62796	1.69427	0.8783	0.909722	0.914073	0.96985	1.04073	0.791337	0.960789
68	family	Elaphomycetaceae	0.0224097	0.0240362	0.0185567	1.07258	0.791337	0.828064	0.677585	0.772029	0.427355	0.753836
69	family	Thermoascaceae	0.577996	0.622296	0.528161	1.07664	0.520523	0.91378	0.677585	0.84873	0.623176	0.755784
70	family	Trichocomaceae	0.668845	0.635536	0.71725	0.950198	1	1.07237	0.57075	1.12857	0.73373	0.846664
71	family	Ajellomycetaceae	0.0670049	0.0627835	0.0576058	0.936998	0.520523	0.859725	0.57075	0.917531	0.677585	0.727087
72	family	Arthrodermataceae	0.0216563	0.0185462	0.0153533	0.856389	0.791337	0.708953	0.909722	0.82784	0.96985	0.965761
73	family	Ascosphaeraceae	0.00849798	0.0116002	0.015622	1.36505	0.623176	1.83832	0.472676	1.3467	0.623176	0.688732
74	family	Onygenaceae	0.0048818	0.00898961	0.00490174	1.84145	0.520523	1.00408	1	0.545268	0.307489	0.594521
75	family	Phaeomoniellaceae	0.0216167	0.014487	0.0122921	0.670177	0.909722	0.568642	0.57075	0.848496	0.384673	0.665151
76	family	Verrucariaceae	0.00835208	0.00690531	0.00584636	0.826778	0.791337	0.699989	0.623176	0.846647	0.850107	0.866558
77	family	Myxotrichaceae	0.00778482	0.00541236	0.0091807	0.695245	0.96985	1.17931	0.623176	1.69625	0.677585	0.846664
78	family	Pseudeurotiaceae	0.0301129	0.0295816	0.0349815	0.982356	0.850107	1.16168	0.677585	1.18254	0.520523	0.783589
79	family	Erysiphaceae	0.00900146	0.00450992	0.00634395	0.501021	0.344704	0.704769	0.850107	1.40667	0.520523	0.606139
80	family	Dermateaceae	0.0054472	0.00157477	0.00272259	0.289096	0.273036	0.499815	0.520523	1.72889	0.850107	0.546691
81	family	Orbiliaceae	0.00499078	0.0046515	0.00867302	0.932018	1	1.73781	0.850107	1.86456	0.73373	0.938731
82	family	Debaryomycetaceae	0.0632957	0.0236016	0.026617	0.372879	0.0140193	0.420518	0.0172575	1.12776	0.677585	0.0158716
83	family	Saccharomycetaceae	0.0124013	0.00830317	0.00940249	0.669539	1	0.758184	0.677585	1.1324	0.677585	0.869919
84	family	Diaporthaceae	0.0142323	0.00975181	0.0194133	0.685187	0.384673	1.36402	0.344704	1.99073	0.121225	0.234797
85	family	Glomerellaceae	0.0920351	0.0812862	0.117656	0.883208	0.520523	1.27838	1	1.44742	0.344704	0.622788
86	family	Hypocreaceae	0.00320419	0.00268699	0.00562432	0.838589	0.472676	1.75531	0.677585	2.09317	0.623176	0.703099
87	family	Nectriaceae	0.0201689	0.0163465	0.0217392	0.810481	0.520523	1.07785	0.96985	1.3299	0.73373	0.826159
88	family	Ceratocystidaceae	0.292366	0.455623	0.343574	1.5584	0.909722	1.17515	0.96985	0.754076	1	0.996137
89	family	Microascaceae	0.0277427	0.0356924	0.0271338	1.28655	0.909722	0.978053	0.909722	0.760212	0.791337	0.964516
90	family	Ophiostomataceae	0.00315545	0.00339973	0.00452923	1.07741	0.791337	1.43537	0.212294	1.33223	0.96985	0.606922
91	family	Chaetomiaceae	0.006045	0.0104587	0.00844903	1.73015	0.520523	1.39769	1	0.807845	0.520523	0.730849
92	family	Xylonaceae	0.00665008	0.00410458	0.00238288	0.617223	0.73373	0.358324	0.73373	0.580542	1	0.907761
93	family	Spizellomycetaceae	0.00829029	0.00371773	0.00820733	0.448444	0.96985	0.989994	0.384673	2.20762	0.73373	0.736529
94	family	Gigasporaceae	0.0260962	0.0195017	0.021154	0.747301	0.850107	0.810617	0.73373	1.08473	0.520523	0.800967
95	family	Cunninghamellaceae	0.00305096	0.00546155	0.00290732	1.79011	0.791337	0.95292	0.850107	0.532325	0.57075	0.842305
96	family	Lichtheimiaceae	1.4543	1.0986	0.804506	0.755416	0.623176	0.553192	0.677585	0.732302	0.909722	0.842305
97	family	Mucoraceae	0.0180857	0.00273504	0.0110294	0.151227	0.121225	0.609843	0.850107	4.03264	0.0539026	0.117883
98	family	Rhizopodaceae	0.692009	0.227067	0.70096	0.328128	0.161972	1.01293	0.677585	3.08702	0.427355	0.367879
99	family	Syncephalastraceae	0.0130432	0.0247563	0.0119127	1.89802	0.96985	0.91333	0.850107	0.481201	0.791337	0.95338
100	family	Pedaliaceae	0.0167902	0.00354988	0.00654875	0.211426	0.00728456	0.390034	0.121225	1.84478	0.0640221	0.0110304
101	family	Poaceae	0.0398625	0.0363046	0.0351213	0.910747	0.344704	0.881063	0.344704	0.967407	0.677585	0.496265
102	family	Siphoviridae	0.0342464	0.0803213	0.0591548	2.3454	0.0640221	1.72733	0.161972	0.736477	0.344704	0.110375
FALSE	genus	Corynebacterium	0.0306072	0.0193309	0.0333969	0.631582	0.185877	1.09115	0.791337	1.72764	0.140465	0.239386
FALSE	genus	Brachybacterium	0.0101133	0.00848817	0.0108379	0.839306	0.307489	1.07165	0.850107	1.27683	0.241322	0.416392
FALSE	genus	Saccharopolyspora	0.00771467	0.00466175	0.00475735	0.604271	0.909722	0.616663	0.850107	1.02051	1	0.975782
FALSE	genus	Streptomyces	0.0787375	0.0354084	0.0579488	0.449702	0.0756616	0.735975	0.57075	1.63659	0.161972	0.144914
FALSE	genus	Alicyclobacillus	0.00860848	0.00902944	0.00962485	1.0489	0.677585	1.11807	0.677585	1.06594	0.96985	0.868798
FALSE	genus	Aeribacillus	0.00470047	0.00353123	0.00498269	0.751251	0.57075	1.06004	0.520523	1.41103	0.212294	0.431711
FALSE	genus	Alkalicoccus	0.00640705	0.00508748	0.00999458	0.794043	0.520523	1.55993	0.241322	1.96455	0.427355	0.416392
FALSE	genus	Alkalihalobacillus	0.0229795	0.0187251	0.0214358	0.81486	0.472676	0.932823	0.850107	1.14476	0.850107	0.804074
FALSE	genus	Allobacillus	0.00209617	0.00265976	0.0024626	1.26887	0.96985	1.17481	0.57075	0.925872	0.850107	0.88692
FALSE	genus	Alteribacillus	0.0194669	0.0112076	0.0191072	0.57573	0.307489	0.981526	0.96985	1.70484	0.0640221	0.217305
FALSE	genus	Anoxybacillus	0.0579552	0.0224187	0.0466689	0.386828	0.161972	0.805258	0.96985	2.0817	0.088973	0.179297
FALSE	genus	Aquibacillus	0.0140908	0.00741319	0.0141602	0.5261	0.212294	1.00492	0.96985	1.91014	0.088973	0.208247
FALSE	genus	Bacillus	9.53813	15.6047	10.4595	1.63604	0.121225	1.0966	0.677585	0.670277	0.241322	0.242182
FALSE	genus	Caldibacillus	0.373876	0.313368	0.501903	0.83816	0.241322	1.34243	0.73373	1.60164	0.520523	0.497547
FALSE	genus	Cerasibacillus	0.0319758	0.0434299	0.0592586	1.35821	0.850107	1.85323	0.0640221	1.36447	0.121225	0.12886
FALSE	genus	Edaphobacillus	0.00492104	0.00303704	0.00408956	0.617155	0.241322	0.831036	0.623176	1.34656	0.57075	0.489903
FALSE	genus	Fictibacillus	0.0140694	0.00889931	0.0134561	0.632529	0.520523	0.956407	0.791337	1.51204	0.185877	0.49371
FALSE	genus	Gracilibacillus	0.016497	0.0132113	0.020462	0.800833	0.161972	1.24035	0.384673	1.54882	0.088973	0.140858
FALSE	genus	Halobacillus	0.0174519	0.0213251	0.0263541	1.22194	0.677585	1.5101	0.273036	1.23583	0.212294	0.348473
FALSE	genus	Lentibacillus	0.0728422	0.0584965	0.0905343	0.803058	0.161972	1.24288	0.520523	1.54769	0.0539026	0.115176
FALSE	genus	Lysinibacillus	0.00680833	0.00491994	0.00697272	0.722635	0.241322	1.02415	0.677585	1.41724	0.185877	0.31633
FALSE	genus	Neobacillus	0.0128699	0.00544087	0.00785677	0.422758	0.0451546	0.610475	0.307489	1.44403	0.212294	0.0963898
FALSE	genus	Oceanobacillus	7.48836	6.24629	8.0344	0.834134	0.57075	1.07292	0.472676	1.28627	0.384673	0.563886
FALSE	genus	Ornithinibacillus	0.0313892	0.0225955	0.0358256	0.71985	0.185877	1.14133	0.520523	1.58552	0.0539026	0.123488
FALSE	genus	Paraliobacillus	0.00571905	0.00774416	0.00809046	1.3541	0.96985	1.41465	0.344704	1.04472	0.384673	0.544579
FALSE	genus	Peribacillus	0.0316344	0.0192989	0.0256015	0.61006	0.161972	0.809294	0.520523	1.32658	0.472676	0.350277
FALSE	genus	Pontibacillus	0.0584765	0.0248235	0.0511011	0.424504	0.161972	0.873874	0.73373	2.05858	0.0640221	0.152787
FALSE	genus	Pseudogracilibacillus	0.0580465	0.0412587	0.0671867	0.710787	0.10411	1.15746	0.73373	1.62843	0.0640221	0.111664
FALSE	genus	Psychrobacillus	0.0106292	0.00442655	0.0100998	0.416451	0.273036	0.950196	0.791337	2.28165	0.0376353	0.144914
FALSE	genus	Salinibacillus	0.025821	0.0361188	0.0378545	1.39882	0.909722	1.46604	0.384673	1.04806	0.472676	0.618783
FALSE	genus	Terrilactibacillus	0.0317485	0.0350969	0.0404809	1.10547	0.96985	1.27505	0.73373	1.1534	0.791337	0.924308
FALSE	genus	Virgibacillus	0.245353	0.254576	0.318222	1.03759	0.384673	1.297	0.212294	1.25001	0.161972	0.229407
FALSE	genus	Weizmannia	0.030519	0.0354359	0.0518977	1.16111	0.427355	1.7005	0.520523	1.46455	0.909722	0.671186
FALSE	genus	Aneurinibacillus	0.00832972	0.0039687	0.00725127	0.47645	0.677585	0.87053	0.427355	1.82711	0.10411	0.2939
FALSE	genus	Cohnella	0.0074819	0.00939716	0.00806296	1.25599	0.96985	1.07766	0.623176	0.85802	0.677585	0.848852
FALSE	genus	Paenibacillus	0.0414057	0.0269651	0.0450018	0.651243	0.185877	1.08685	1	1.66889	0.121225	0.228816
FALSE	genus	Planococcus	0.0405873	0.0425561	0.0530076	1.04851	0.344704	1.30602	0.472676	1.24559	0.185877	0.322513
FALSE	genus	Sporosarcina	0.0280931	0.0345242	0.047435	1.22892	0.73373	1.68849	0.185877	1.37397	0.427355	0.403695
FALSE	genus	Ureibacillus	0.0672336	0.0117779	0.0273884	0.175179	0.0140193	0.407362	0.212294	2.3254	0.0756616	0.0237388
FALSE	genus	Scopulibacillus	0.0541599	0.026174	0.051845	0.483272	0.57075	0.957258	0.909722	1.98078	0.273036	0.576392
FALSE	genus	Sporolactobacillus	0.00647167	0.00948109	0.00872701	1.46501	0.909722	1.3485	0.909722	0.920465	0.909722	0.979566
FALSE	genus	Staphylococcus	0.0829283	0.0598612	0.07913	0.721843	0.307489	0.954198	1	1.32189	0.161972	0.345786
FALSE	genus	Kroppenstedtia	3.56864	2.06291	2.52971	0.578066	0.0756616	0.70887	0.472676	1.22628	0.185877	0.145852
FALSE	genus	Marininema	0.0105975	0.0101399	0.00997932	0.956817	0.623176	0.941667	0.96985	0.984167	0.909722	0.921926
FALSE	genus	Melghirimyces	0.264248	0.218278	0.219171	0.826034	0.384673	0.829412	0.791337	1.00409	0.57075	0.648205
FALSE	genus	Novibacillus	0.00479935	0.00225318	0.00743541	0.469476	0.241322	1.54925	1	3.29996	0.273036	0.394426
FALSE	genus	Paludifilum	0.0615159	0.0511553	0.048504	0.831578	0.427355	0.788478	0.791337	0.948171	0.677585	0.715915
FALSE	genus	Planifilum	0.0146054	0.00965216	0.00880159	0.660863	0.10411	0.602626	0.384673	0.911878	0.427355	0.234797
FALSE	genus	Thermoactinomyces	0.0594208	0.0259254	0.0482247	0.436301	0.0539026	0.81158	0.623176	1.86014	0.161972	0.12222
FALSE	genus	Thermoflavimicrobium	0.00572534	0.00610917	0.00570221	1.06704	0.384673	0.99596	0.96985	0.933386	0.57075	0.67815
FALSE	genus	Alkalibacterium	0.00918121	0.0040054	0.00988654	0.436261	0.212294	1.07682	0.850107	2.4683	0.121225	0.239386
FALSE	genus	Enterococcus	0.026595	0.00410908	0.0105377	0.154506	0.0172575	0.396227	0.384673	2.56448	0.0172575	0.0157695
FALSE	genus	Companilactobacillus	0.0674037	0.0320499	0.0244372	0.475493	0.344704	0.36255	0.185877	0.762472	0.96985	0.39341
FALSE	genus	Latilactobacillus	0.0546941	0.00747366	0.0196401	0.136645	0.0539026	0.35909	0.344704	2.62791	0.273036	0.126389
FALSE	genus	Pediococcus	0.141727	0.301796	0.147593	2.12942	0.57075	1.04139	0.850107	0.48905	0.623176	0.791719
FALSE	genus	Weissella	0.155713	0.185799	0.141572	1.19322	0.850107	0.909188	0.850107	0.761963	0.909722	0.960789
FALSE	genus	Lactococcus	0.0216839	0.0186455	0.0185773	0.85988	0.307489	0.856732	0.273036	0.996339	0.850107	0.43958
FALSE	genus	Clostridium	0.0243142	0.0147116	0.0201328	0.605063	0.140465	0.828024	0.623176	1.36849	0.212294	0.242182
FALSE	genus	Brachyspira	0.00529789	0.00432505	0.00689851	0.816372	0.57075	1.30212	0.677585	1.59501	1	0.826159
FALSE	genus	Coniosporium	0.0125744	0.0153637	0.0123589	1.22182	0.850107	0.982863	0.791337	0.804423	0.472676	0.789679
FALSE	genus	Pseudovirgaria	0.00420227	0.00198549	0.00268578	0.47248	0.73373	0.639126	0.96985	1.3527	0.850107	0.935105
FALSE	genus	Dissoconium	0.00273288	0.006933	0.00216891	2.53688	0.96985	0.793636	0.57075	0.312839	0.677585	0.827226
FALSE	genus	Ramularia	0.015173	0.0131557	0.0181041	0.867046	0.850107	1.19318	0.57075	1.37615	0.909722	0.866558
FALSE	genus	Trichodelitschia	0.0609998	0.0432853	0.0791462	0.709598	0.677585	1.29748	0.850107	1.82848	0.307489	0.637422
FALSE	genus	Massariosphaeria	0.00904287	0.00688066	0.00640693	0.760893	1	0.708506	0.677585	0.931151	0.623176	0.848852
FALSE	genus	Trematosphaeria	0.00205931	0.00332103	0.00155489	1.61269	0.121225	0.755054	0.73373	0.468196	0.161972	0.208247
FALSE	genus	Cyphellophora	0.0148173	0.0149936	0.0121394	1.0119	0.909722	0.819271	0.307489	0.809638	0.307489	0.46586
FALSE	genus	Cladophialophora	0.0209706	0.0273994	0.0192333	1.30656	0.623176	0.917156	0.96985	0.701961	0.677585	0.848852
FALSE	genus	Exophiala	0.019385	0.0148802	0.0180736	0.767612	0.427355	0.93235	0.472676	1.21461	1	0.6524
FALSE	genus	Aspergillus	0.647989	0.671537	0.601656	1.03634	0.850107	0.928498	0.677585	0.895939	0.791337	0.889212
FALSE	genus	Monascus	0.665478	0.464624	0.563065	0.698181	0.520523	0.846106	0.96985	1.21187	0.791337	0.846664
FALSE	genus	Penicilliopsis	0.0292421	0.0251907	0.0330394	0.861453	0.850107	1.12986	0.520523	1.31157	0.73373	0.800967
FALSE	genus	Penicillium	0.123194	0.120476	0.117939	0.977945	0.677585	0.957346	0.57075	0.978936	0.472676	0.686071
FALSE	genus	Elaphomyces	0.0224097	0.0240362	0.0185567	1.07258	0.791337	0.828064	0.677585	0.772029	0.427355	0.753836
FALSE	genus	Byssochlamys	0.136057	0.125848	0.108858	0.924962	0.96985	0.800088	0.791337	0.864996	0.57075	0.859875
FALSE	genus	Paecilomyces	0.0519845	0.0286011	0.0603077	0.550185	0.520523	1.16011	0.909722	2.10858	0.623176	0.771549
FALSE	genus	Thermoascus	0.349057	0.45486	0.321808	1.30311	0.623176	0.921937	0.73373	0.707489	0.57075	0.773543
FALSE	genus	Rasamsonia	0.260227	0.275309	0.251092	1.05796	0.96985	0.964898	0.677585	0.912038	0.623176	0.846664
FALSE	genus	Talaromyces	0.217856	0.229561	0.220403	1.05373	0.850107	1.01169	0.57075	0.960105	0.472676	0.715915
FALSE	genus	Thermomyces	0.145916	0.0655289	0.140269	0.449085	0.57075	0.9613	0.909722	2.14057	0.677585	0.817675
FALSE	genus	Coccidioides	0.0107449	0.0089547	0.00819904	0.833388	0.791337	0.76306	0.520523	0.915612	0.677585	0.773543
FALSE	genus	Paracoccidioides	0.0137453	0.00817621	0.00573078	0.594837	0.909722	0.416927	0.791337	0.70091	0.623176	0.87555
FALSE	genus	Blastomyces	0.0248981	0.0243944	0.0244755	0.979772	0.73373	0.98303	0.850107	1.00332	0.791337	0.91718
FALSE	genus	Emmonsia	0.00213831	0.00169284	0.00170963	0.791672	0.57075	0.799522	0.850107	1.00992	0.677585	0.810323
FALSE	genus	Helicocarpus	0.00633526	0.00543465	0.00913345	0.857842	0.677585	1.44169	0.791337	1.6806	0.791337	0.89728
FALSE	genus	Histoplasma	0.0184815	0.019417	0.00995437	1.05062	0.520523	0.538612	0.427355	0.512663	0.96985	0.67553
FALSE	genus	Microsporum	0.00814854	0.00574786	0.00539406	0.705385	0.57075	0.661966	0.677585	0.938446	0.909722	0.817675
FALSE	genus	Trichophyton	0.00889035	0.00825444	0.00707105	0.928471	0.909722	0.795362	0.96985	0.856636	0.73373	0.946027
FALSE	genus	Ascosphaera	0.00849798	0.0116002	0.015622	1.36505	0.623176	1.83832	0.472676	1.3467	0.623176	0.688732
FALSE	genus	Uncinocarpus	0.0048818	0.00898961	0.00490174	1.84145	0.520523	1.00408	1	0.545268	0.307489	0.594521
FALSE	genus	Phaeomoniella	0.0216167	0.014487	0.0122921	0.670177	0.909722	0.568642	0.57075	0.848496	0.384673	0.665151
FALSE	genus	Endocarpon	0.00835208	0.00690531	0.00584636	0.826778	0.791337	0.699989	0.623176	0.846647	0.850107	0.866558
FALSE	genus	Pseudogymnoascus	0.0301129	0.0295816	0.0349815	0.982356	0.850107	1.16168	0.677585	1.18254	0.520523	0.783589
FALSE	genus	Millerozyma	0.0388321	0.00381877	0.00250814	0.0983405	0.00100798	0.0645894	0.000439639	0.656793	0.121225	0.000172158
FALSE	genus	Diaporthe	0.0142323	0.00975181	0.0194133	0.685187	0.384673	1.36402	0.344704	1.99073	0.121225	0.234797
FALSE	genus	Colletotrichum	0.0920351	0.0812862	0.117656	0.883208	0.520523	1.27838	1	1.44742	0.344704	0.622788
FALSE	genus	Trichoderma	0.0021967	0.00169062	0.00381902	0.76962	0.307489	1.73853	0.520523	2.25894	0.909722	0.599141
FALSE	genus	Fusarium	0.0168132	0.0154363	0.0190904	0.918105	0.677585	1.13544	0.791337	1.23672	0.623176	0.827226
FALSE	genus	Chaetomium	0.00295791	0.00684023	0.0041754	2.31253	0.850107	1.41161	0.96985	0.610418	0.623176	0.90659
FALSE	genus	Xylona	0.00665008	0.00410458	0.00238288	0.617223	0.73373	0.358324	0.73373	0.580542	1	0.907761
FALSE	genus	Spizellomyces	0.00829029	0.00371773	0.00820733	0.448444	0.96985	0.989994	0.384673	2.20762	0.73373	0.736529
FALSE	genus	Gigaspora	0.0260962	0.0195017	0.021154	0.747301	0.850107	0.810617	0.73373	1.08473	0.520523	0.800967
FALSE	genus	Lichtheimia	1.44055	1.05332	0.800168	0.731193	0.472676	0.555462	0.677585	0.759665	0.791337	0.745132
FALSE	genus	Rhizomucor	0.013751	0.0452816	0.00433792	3.29296	0.520523	0.315462	0.57075	0.0957987	0.241322	0.460481
FALSE	genus	Mucor	0.00456807	0.00210105	0.00481707	0.459942	0.241322	1.05451	0.791337	2.2927	0.088973	0.213415
FALSE	genus	Rhizopus	0.692009	0.227067	0.70096	0.328128	0.161972	1.01293	0.677585	3.08702	0.427355	0.367879
FALSE	genus	Syncephalastrum	0.0130432	0.0247563	0.0119127	1.89802	0.96985	0.91333	0.850107	0.481201	0.791337	0.95338
FALSE	genus	Sesamum	0.0167902	0.00354988	0.00654875	0.211426	0.00728456	0.390034	0.121225	1.84478	0.0640221	0.0110304

## Sheet: Yellow
label	level	name	mean.Sp	mean.Su	mean.Au	FC.Su_Sp	pvalue.Su_Sp	FC.Au_Sp	pvalue.Au_Sp	FC.Au_Su	pvalue.Au_Su	pvalue.KW
FALSE	root	root	100	100	100	1	1	1	1	1	1	NaN
FALSE	superkingdom	Archaea	0.0319263	0.0667918	0.0314895	2.09206	0.00131494	0.98632	0.909722	0.471458	0.00220222	0.00108121
FALSE	superkingdom	Bacteria	35.8075	39.7939	38.5146	1.11133	0.909722	1.0756	0.850107	0.967852	0.96985	0.973267
FALSE	superkingdom	Eukaryota	64.1438	60.0951	61.4362	0.936881	0.909722	0.957788	0.850107	1.02232	0.96985	0.973267
FALSE	superkingdom	Viruses	0.0167314	0.0441553	0.0176803	2.63907	0.307489	1.05671	0.850107	0.400411	0.384673	0.509239
1	phylum	Candidatus Bathyarchaeota	0.00999829	0.0152853	0.00706627	1.52879	0.427355	0.706747	0.677585	0.462292	0.185877	0.394426
FALSE	phylum	Crenarchaeota	0.00712772	0.00870352	0.0116555	1.22108	0.73373	1.63524	0.0539026	1.33917	0.384673	0.205312
FALSE	phylum	Actinobacteria	0.897463	0.721743	0.831639	0.804204	0.307489	0.926656	0.623176	1.15226	0.57075	0.55023
2	phylum	Armatimonadetes	0.00455358	0.00668881	0.00497274	1.46891	0.427355	1.09205	0.791337	0.743441	0.472676	0.642377
FALSE	phylum	Bacteroidetes	0.157606	0.166405	0.151318	1.05583	0.791337	0.960105	0.96985	0.909337	0.384673	0.771549
FALSE	phylum	Chloroflexi	0.0276786	0.0240884	0.0314572	0.870288	0.520523	1.13652	0.850107	1.30591	0.384673	0.63578
FALSE	phylum	Cyanobacteria	0.0375536	0.0527642	0.040761	1.40504	0.472676	1.08541	0.791337	0.772513	0.212294	0.459294
FALSE	phylum	Firmicutes	22.8613	23.0378	24.3037	1.00772	0.96985	1.06309	0.850107	1.05495	0.791337	0.950923
FALSE	phylum	Ignavibacteriae	0.0321784	0.0228971	0.0356596	0.711567	0.307489	1.10818	0.73373	1.55738	0.212294	0.37362
FALSE	phylum	Planctomycetes	0.0166131	0.00526019	0.0121906	0.316629	0.0113297	0.733792	0.307489	2.31751	0.0211339	0.0122932
FALSE	phylum	Proteobacteria	1.05844	1.24642	0.958836	1.1776	0.273036	0.905898	0.73373	0.769273	0.088973	0.222699
FALSE	phylum	Spirochaetes	0.0110601	0.00707516	0.00758594	0.639702	0.384673	0.685884	0.57075	1.07219	0.909722	0.665151
FALSE	phylum	Tenericutes	0.00791158	0.00948024	0.00702276	1.19827	0.677585	0.887656	0.909722	0.740779	0.677585	0.865441
FALSE	phylum	Verrucomicrobia	0.0648054	0.128946	0.0604278	1.98975	0.121225	0.932451	0.73373	0.468627	0.121225	0.175634
FALSE	phylum	Arthropoda	0.173976	0.129568	0.165645	0.744742	0.384673	0.952113	0.909722	1.27845	0.520523	0.642377
FALSE	phylum	Ascomycota	39.8809	37.1414	37.7918	0.931308	0.909722	0.947616	0.791337	1.01751	1	0.964516
3	phylum	Bacillariophyta	0.0177654	0.00466515	0.00305732	0.262597	0.121225	0.172094	0.0451546	0.655354	0.520523	0.0893241
FALSE	phylum	Basidiomycota	0.0673301	0.0251512	0.0437172	0.373551	0.0140193	0.649297	0.307489	1.73817	0.0539026	0.0231938
FALSE	phylum	Cercozoa	0.0138414	0.00713164	0.0153017	0.515241	0.0756616	1.1055	0.57075	2.14561	0.00458639	0.0181275
4	phylum	Chordata	0.0236781	0.0102492	0.0224636	0.432855	0.0539026	0.948707	0.850107	2.19174	0.0756616	0.0871609
FALSE	phylum	Chytridiomycota	0.0340452	0.00413176	0.0146111	0.121361	0.00282727	0.429168	0.241322	3.53629	0.0257481	0.00493715
FALSE	phylum	Mucoromycota	0.570385	0.406925	0.527759	0.713422	0.241322	0.925268	0.273036	1.29694	0.520523	0.351182
FALSE	phylum	Streptophyta	0.0550468	0.146694	0.0604561	2.66489	0.031209	1.09827	0.96985	0.412125	0.0172575	0.0272885
FALSE	phylum	Uroviricota	0.0082123	0.0384988	0.0104592	4.68795	0.427355	1.2736	0.909722	0.271675	0.677585	0.736529
5	class	Thermoprotei	0.00712772	0.00870352	0.0116555	1.22108	0.73373	1.63524	0.0539026	1.33917	0.384673	0.205312
6	class	Acidimicrobiia	0.0182694	0.0411605	0.0161295	2.25298	0.384673	0.882873	0.623176	0.391869	0.307489	0.478655
FALSE	class	Actinomycetia	0.79675	0.611803	0.730611	0.767873	0.344704	0.91699	0.909722	1.19419	0.623176	0.657471
7	class	Bacteroidia	0.0033203	0.00148122	0.00408836	0.446111	0.0451546	1.23132	0.96985	2.76013	0.0257481	0.0427555
FALSE	class	Chitinophagia	0.0176129	0.00868251	0.0118326	0.492962	0.140465	0.671811	0.472676	1.3628	0.427355	0.300806
FALSE	class	Flavobacteriia	0.0747579	0.0921476	0.0734161	1.23261	0.57075	0.982052	1	0.796723	0.623176	0.804074
FALSE	class	Sphingobacteriia	0.0112878	0.00273647	0.00867729	0.242428	0.031209	0.768734	0.623176	3.17098	0.0756616	0.058728
8	class	Anaerolineae	0.00917477	0.0154698	0.00891747	1.68612	0.850107	0.971956	1	0.576445	0.850107	0.965761
FALSE	class	Bacilli	20.7595	20.3015	22.0547	0.977937	0.96985	1.06239	0.73373	1.08636	0.73373	0.90659
FALSE	class	Clostridia	0.158779	0.141178	0.153091	0.889148	0.677585	0.964177	0.850107	1.08438	0.909722	0.910107
FALSE	class	Erysipelotrichia	0.0334116	0.231294	0.0349994	6.92256	0.0113297	1.04752	1	0.15132	0.0113297	0.0113921
FALSE	class	Tissierellia	0.0122039	0.0192493	0.0140965	1.5773	0.241322	1.15508	0.57075	0.732314	0.161972	0.272005
FALSE	class	Ignavibacteria	0.0321784	0.0228971	0.0356596	0.711567	0.307489	1.10818	0.73373	1.55738	0.212294	0.37362
9	class	Planctomycetia	0.0103457	0.00466263	0.010352	0.450682	0.121225	1.00061	0.472676	2.2202	0.031209	0.069096
FALSE	class	Alphaproteobacteria	0.312971	0.316641	0.373091	1.01173	0.472676	1.19209	0.241322	1.17827	0.161972	0.257656
FALSE	class	Betaproteobacteria	0.0816699	0.0974211	0.12624	1.19286	0.73373	1.54574	0.241322	1.29582	0.427355	0.459294
FALSE	class	Deltaproteobacteria	0.0707349	0.0565547	0.0533671	0.79953	0.212294	0.754467	0.520523	0.943638	0.57075	0.431711
FALSE	class	Gammaproteobacteria	0.230041	0.538436	0.193291	2.34061	0.00728456	0.840247	0.384673	0.358987	0.000768539	0.00123012
10	class	Spirochaetia	0.0110601	0.00707516	0.00758594	0.639702	0.384673	0.685884	0.57075	1.07219	0.909722	0.665151
11	class	Mollicutes	0.00791158	0.00948024	0.00702276	1.19827	0.677585	0.887656	0.909722	0.740779	0.677585	0.865441
FALSE	class	Verrucomicrobiae	0.00946646	0.0245259	0.00936231	2.59082	0.185877	0.988999	0.791337	0.381732	0.185877	0.279476
FALSE	class	Dinophyceae	0.0697646	0.0663797	0.0711619	0.95148	0.73373	1.02003	1	1.07204	0.57075	0.846664
FALSE	class	Insecta	0.173976	0.129568	0.165645	0.744742	0.384673	0.952113	0.909722	1.27845	0.520523	0.642377
FALSE	class	Dothideomycetes	0.891832	0.721622	0.738016	0.809145	0.427355	0.827528	0.384673	1.02272	0.909722	0.597597
FALSE	class	Eurotiomycetes	17.8908	16.0221	16.8426	0.895551	0.623176	0.941411	0.791337	1.05121	0.791337	0.855449
FALSE	class	Leotiomycetes	0.423871	0.320622	0.424347	0.756415	0.140465	1.00112	0.73373	1.32351	0.241322	0.282012
FALSE	class	Orbiliomycetes	0.0157095	0.00330615	0.00580162	0.210455	0.0140193	0.369306	0.088973	1.75479	0.088973	0.0174843
FALSE	class	Pezizomycetes	0.0158236	0.0110393	0.0188411	0.697646	0.0756616	1.1907	0.677585	1.70673	0.088973	0.113407
FALSE	class	Saccharomycetes	0.325641	0.323259	0.234777	0.992686	0.161972	0.720968	0.10411	0.72628	0.791337	0.194984
FALSE	class	Sordariomycetes	1.08414	1.56676	1.28912	1.44516	0.520523	1.18907	0.73373	0.822793	0.623176	0.745132
FALSE	class	Xylonomycetes	0.0261379	0.00851621	0.0240009	0.325819	0.00728456	0.918242	0.96985	2.81826	0.0211339	0.0129443
FALSE	class	Agaricomycetes	0.0197889	0.0116722	0.0244699	0.589836	0.0539026	1.23654	0.161972	2.09642	0.0172575	0.0206508
FALSE	class	Pucciniomycetes	0.00600374	0.000991735	0.00457148	0.165186	0.00220222	0.761438	0.273036	4.60957	0.00361051	0.00146798
12	class	Chlorarachniophyceae	0.0138414	0.00713164	0.0153017	0.515241	0.0756616	1.1055	0.57075	2.14561	0.00458639	0.0181275
FALSE	class	Chytridiomycetes	0.0340452	0.00413176	0.0146111	0.121361	0.00282727	0.429168	0.241322	3.53629	0.0257481	0.00493715
FALSE	class	Glomeromycetes	0.0405246	0.0315887	0.0277756	0.779495	0.791337	0.685401	0.520523	0.879289	0.520523	0.715915
FALSE	class	Mucoromycetes	0.498729	0.358634	0.465882	0.719097	0.307489	0.934139	0.384673	1.29904	0.520523	0.45693
FALSE	class	Magnoliopsida	0.0494165	0.118186	0.0552833	2.39162	0.212294	1.11872	0.96985	0.467766	0.185877	0.3055
FALSE	class	Caudoviricetes	0.0082123	0.0384988	0.0104592	4.68795	0.427355	1.2736	0.909722	0.271675	0.677585	0.736529
FALSE	order	Actinomycetales	0.0208408	0.0147469	0.0130667	0.7076	0.212294	0.62698	0.10411	0.886065	0.73373	0.227638
FALSE	order	Corynebacteriales	0.00211637	0.00526614	0.00191015	2.48829	0.0376353	0.902559	0.909722	0.362723	0.00579536	0.0166262
FALSE	order	Micrococcales	0.0516579	0.0722939	0.067385	1.39947	0.241322	1.30445	0.909722	0.932098	0.212294	0.345786
FALSE	order	Pseudonocardiales	0.469963	0.28806	0.454695	0.612941	0.212294	0.967512	1	1.57848	0.307489	0.39341
FALSE	order	Streptomycetales	0.0864122	0.0704419	0.0396484	0.815186	0.623176	0.458829	0.0539026	0.562852	0.140465	0.113407
FALSE	order	Chitinophagales	0.0176129	0.00868251	0.0118326	0.492962	0.140465	0.671811	0.472676	1.3628	0.427355	0.300806
FALSE	order	Flavobacteriales	0.0747579	0.0921476	0.0734161	1.23261	0.57075	0.982052	1	0.796723	0.623176	0.804074
FALSE	order	Sphingobacteriales	0.0112878	0.00273647	0.00867729	0.242428	0.031209	0.768734	0.623176	3.17098	0.0756616	0.058728
FALSE	order	Synechococcales	0.0331957	0.049279	0.0339843	1.4845	0.384673	1.02376	0.73373	0.689631	0.241322	0.43958
FALSE	order	Bacillales	20.0026	18.9397	21.2184	0.946864	0.909722	1.06078	0.73373	1.12031	0.623176	0.859875
FALSE	order	Lactobacillales	0.26571	0.628602	0.228364	2.36575	0.00728456	0.859448	0.212294	0.363288	0.00131494	0.00138517
FALSE	order	Eubacteriales	0.139214	0.130389	0.135111	0.936603	0.791337	0.970527	0.791337	1.03622	0.909722	0.935105
FALSE	order	Erysipelotrichales	0.0334116	0.231294	0.0349994	6.92256	0.0113297	1.04752	1	0.15132	0.0113297	0.0113921
FALSE	order	Tissierellales	0.00978349	0.00799992	0.0109823	0.817696	0.307489	1.12253	0.791337	1.3728	0.161972	0.330091
13	order	Ignavibacteriales	0.0321784	0.0228971	0.0356596	0.711567	0.307489	1.10818	0.73373	1.55738	0.212294	0.37362
FALSE	order	Hyphomicrobiales	0.0463708	0.0439908	0.0462279	0.948675	0.96985	0.996919	0.850107	1.05085	0.73373	0.964516
FALSE	order	Rhodobacterales	0.0230626	0.0214005	0.0239546	0.927931	0.520523	1.03867	0.909722	1.11934	0.57075	0.753836
FALSE	order	Rhodospirillales	0.0491746	0.0172417	0.0434643	0.350621	0.00579536	0.883877	0.623176	2.52089	0.0113297	0.00693196
FALSE	order	Burkholderiales	0.0101849	0.0426699	0.0300633	4.18953	0.00728456	2.95176	0.850107	0.704556	0.0211339	0.012485
FALSE	order	Desulfovibrionales	0.0286947	0.0398199	0.0253769	1.38771	0.677585	0.884374	0.850107	0.637291	0.623176	0.842305
14	order	Myxococcales	0.00297191	0.00371357	0.00815201	1.24956	0.0756616	2.74302	0.427355	2.19519	0.0640221	0.082563
15	order	Alteromonadales	0.0739254	0.33309	0.0696661	4.50576	0.0640221	0.942383	0.909722	0.209151	0.0756616	0.0976416
16	order	Chromatiales	0.0641459	0.0873168	0.0403366	1.36122	0.96985	0.628826	0.623176	0.461957	0.677585	0.848852
FALSE	order	Enterobacterales	0.0628636	0.0927347	0.0505758	1.47517	0.121225	0.804533	0.0539026	0.545382	0.0113297	0.0137005
FALSE	order	Oceanospirillales	0.00974433	0.005415	0.00874745	0.555708	0.121225	0.897697	1	1.61541	0.10411	0.167014
FALSE	order	Xanthomonadales	0.00754232	0.00602274	0.00712275	0.798526	0.273036	0.944372	0.73373	1.18264	0.307489	0.426176
17	order	Verrucomicrobiales	0.00946646	0.0245259	0.00936231	2.59082	0.185877	0.988999	0.791337	0.381732	0.185877	0.279476
FALSE	order	Gymnodiniales	0.0363194	0.041144	0.0406634	1.13284	0.73373	1.11961	0.427355	0.988319	0.307489	0.517185
18	order	Diptera	0.167067	0.129251	0.163542	0.773646	0.623176	0.9789	0.96985	1.26531	0.520523	0.776543
FALSE	order	Acrospermales	0.00890544	0.0151668	0.00744497	1.70309	0.10411	0.836002	0.791337	0.490874	0.0539026	0.102681
FALSE	order	Aulographales	0.0309374	0.0243239	0.0362514	0.786232	0.307489	1.17177	0.677585	1.49036	0.121225	0.272005
FALSE	order	Botryosphaeriales	0.0640257	0.0700803	0.0695413	1.09457	0.73373	1.08615	0.623176	0.992309	0.96985	0.865441
FALSE	order	Mycosphaerellales	0.116441	0.0757749	0.0908386	0.65076	0.121225	0.780128	0.344704	1.1988	0.344704	0.225009
FALSE	order	Phaeotrichales	0.173663	0.0314741	0.0698314	0.181237	0.0140193	0.402109	0.10411	2.2187	0.212294	0.0278577
FALSE	order	Pleosporales	0.208686	0.189285	0.19891	0.907032	0.850107	0.953153	0.909722	1.05085	0.909722	0.973267
FALSE	order	Venturiales	0.0161302	0.0117494	0.0125664	0.728412	0.344704	0.779062	0.57075	1.06954	0.677585	0.594521
FALSE	order	Chaetothyriales	0.231833	0.188257	0.205152	0.812036	0.520523	0.884909	0.520523	1.08974	0.791337	0.715915
FALSE	order	Eurotiales	12.352	11.1339	11.5409	0.901389	0.677585	0.934331	0.73373	1.03655	0.909722	0.882355
FALSE	order	Onygenales	1.0325	0.823624	0.96464	0.797699	0.307489	0.934275	0.909722	1.17121	0.57075	0.606139
FALSE	order	Phaeomoniellales	0.0696274	0.0448749	0.070357	0.644501	0.185877	1.01048	0.96985	1.56785	0.241322	0.325019
FALSE	order	Verrucariales	0.0449145	0.0423224	0.055665	0.942288	0.96985	1.23936	0.623176	1.31526	0.344704	0.665151
FALSE	order	Erysiphales	0.0322634	0.025724	0.0260404	0.79731	0.212294	0.807119	0.344704	1.0123	1	0.416392
FALSE	order	Helotiales	0.16344	0.135899	0.188232	0.831488	0.57075	1.15169	0.791337	1.38509	0.57075	0.764612
FALSE	order	Orbiliales	0.0157095	0.00330615	0.00580162	0.210455	0.0140193	0.369306	0.088973	1.75479	0.088973	0.0174843
FALSE	order	Pezizales	0.0158236	0.0110393	0.0188411	0.697646	0.0756616	1.1907	0.677585	1.70673	0.088973	0.113407
FALSE	order	Saccharomycetales	0.325641	0.323259	0.234777	0.992686	0.161972	0.720968	0.10411	0.72628	0.791337	0.194984
19	order	Diaporthales	0.0259978	0.0151924	0.0165644	0.584372	0.121225	0.637146	0.140465	1.09031	0.850107	0.19348
FALSE	order	Glomerellales	0.0562143	0.0719093	0.0308837	1.2792	0.520523	0.549392	0.623176	0.429482	0.791337	0.755784
FALSE	order	Hypocreales	0.206595	0.123973	0.176241	0.600075	0.0640221	0.853073	0.472676	1.42161	0.344704	0.177685
FALSE	order	Microascales	0.546145	1.17665	0.836799	2.15446	0.161972	1.53219	0.677585	0.711173	0.57075	0.416392
FALSE	order	Sordariales	0.0692446	0.0758358	0.0685176	1.09519	0.677585	0.9895	0.791337	0.9035	0.677585	0.852144
20	order	Xylariales	0.0294724	0.0102303	0.0170545	0.347115	0.0113297	0.578659	0.121225	1.66705	0.121225	0.0201767
FALSE	order	Xylonales	0.0261379	0.00851621	0.0240009	0.325819	0.00728456	0.918242	0.96985	2.81826	0.0211339	0.0129443
21	order	Agaricales	0.00344132	0.00144754	0.00561558	0.420633	0.0539026	1.63181	0.520523	3.87941	0.0172575	0.0320233
22	order	Pucciniales	0.00600374	0.000991735	0.00457148	0.165186	0.00220222	0.761438	0.273036	4.60957	0.00361051	0.00146798
FALSE	order	Spizellomycetales	0.019984	0.00128234	0.00625536	0.0641686	0.00579536	0.313019	0.307489	4.87807	0.0211339	0.00784607
FALSE	order	Synchytriales	0.0130668	0.00234463	0.00704023	0.179434	0.00361051	0.538786	0.241322	3.0027	0.0172575	0.00465864
FALSE	order	Diversisporales	0.0405246	0.0315887	0.0277756	0.779495	0.791337	0.685401	0.520523	0.879289	0.520523	0.715915
FALSE	order	Mucorales	0.498729	0.358634	0.465882	0.719097	0.307489	0.934139	0.384673	1.29904	0.520523	0.45693
FALSE	order	Lamiales	0.0401667	0.106215	0.0423628	2.64435	0.161972	1.05467	1	0.398841	0.185877	0.26576
FALSE	order	Caudovirales	0.0082123	0.0384988	0.0104592	4.68795	0.427355	1.2736	0.909722	0.271675	0.677585	0.736529
23	family	Actinomycetaceae	0.00609387	0.000783081	0.00223035	0.128503	0.00458639	0.365999	0.185877	2.84817	0.0113297	0.00395449
24	family	Corynebacteriaceae	0.00211637	0.00526614	0.00191015	2.48829	0.0376353	0.902559	0.909722	0.362723	0.00579536	0.0166262
25	family	Brevibacteriaceae	0.0146465	0.0418158	0.018652	2.855	0.0756616	1.27348	0.384673	0.446052	0.0140193	0.0303341
26	family	Dermabacteraceae	0.0184709	0.0160991	0.0182631	0.871594	0.520523	0.988749	0.96985	1.13441	0.57075	0.753836
27	family	Microbacteriaceae	0.0100118	0.00632901	0.0162049	0.632153	0.0640221	1.61857	0.73373	2.56041	0.0539026	0.0776046
28	family	Micrococcaceae	0.00531999	0.00289349	0.0076485	0.54389	0.00728456	1.43769	0.96985	2.64335	0.031209	0.0163286
29	family	Pseudonocardiaceae	0.469963	0.28806	0.454695	0.612941	0.212294	0.967512	1	1.57848	0.307489	0.39341
30	family	Streptomycetaceae	0.0864122	0.0704419	0.0396484	0.815186	0.623176	0.458829	0.0539026	0.562852	0.140465	0.113407
31	family	Chitinophagaceae	0.0176129	0.00868251	0.0118326	0.492962	0.140465	0.671811	0.472676	1.3628	0.427355	0.300806
32	family	Flavobacteriaceae	0.0160856	0.0119962	0.0140449	0.74577	0.273036	0.873135	0.384673	1.17078	0.384673	0.390376
33	family	Sphingobacteriaceae	0.0112878	0.00273647	0.00867729	0.242428	0.031209	0.768734	0.623176	3.17098	0.0756616	0.058728
34	family	Leptolyngbyaceae	0.0331957	0.049279	0.0339843	1.4845	0.384673	1.02376	0.73373	0.689631	0.241322	0.43958
35	family	Alicyclobacillaceae	0.0140675	0.0090093	0.0152786	0.640433	0.161972	1.08609	0.909722	1.69586	0.121225	0.210136
36	family	Bacillaceae	5.21652	9.16471	6.36952	1.75686	0.307489	1.22103	0.96985	0.695005	0.427355	0.545986
37	family	Paenibacillaceae	0.107449	0.107568	0.111991	1.00111	0.909722	1.04227	0.791337	1.04112	1	0.964516
38	family	Planococcaceae	0.0914446	0.277954	0.0953059	3.0396	0.10411	1.04223	0.909722	0.342883	0.0640221	0.117883
39	family	Sporolactobacillaceae	0.0656386	0.164737	0.0659775	2.50976	0.212294	1.00516	0.791337	0.400501	0.185877	0.300806
40	family	Staphylococcaceae	0.0624827	0.12527	0.0983936	2.00487	0.623176	1.57473	0.791337	0.785455	0.472676	0.727087
41	family	Thermoactinomycetaceae	10.8621	4.92884	10.6323	0.453765	0.140465	0.978843	0.850107	2.15716	0.0756616	0.148703
42	family	Aerococcaceae	0.00136397	0.00179715	0.00120979	1.31759	0.677585	0.886959	0.677585	0.67317	0.850107	0.859875
43	family	Carnobacteriaceae	0.00170016	0.00170541	0.00403762	1.00309	0.121225	2.37485	0.427355	2.36754	0.0376353	0.0746579
44	family	Enterococcaceae	0.00927435	0.0195317	0.00932258	2.10599	0.96985	1.0052	0.73373	0.477305	0.850107	0.939944
45	family	Lactobacillaceae	0.22633	0.586284	0.188946	2.5904	0.00220222	0.834825	0.241322	0.322277	0.000768539	0.000512872
46	family	Streptococcaceae	0.0192561	0.00867192	0.0115576	0.450348	0.0640221	0.600206	0.241322	1.33276	0.472676	0.149858
47	family	Clostridiaceae	0.0123438	0.00720654	0.0129361	0.583818	0.0640221	1.04798	0.909722	1.79505	0.0756616	0.0971389
48	family	Lachnospiraceae	0.0196702	0.0306831	0.0167304	1.55987	0.344704	0.850546	0.96985	0.545266	0.344704	0.519191
49	family	Oscillospiraceae	0.0734825	0.0532609	0.0764831	0.724811	0.427355	1.04083	0.850107	1.43601	0.427355	0.618783
50	family	Erysipelotrichaceae	0.0334116	0.231294	0.0349994	6.92256	0.0113297	1.04752	1	0.15132	0.0113297	0.0113921
51	family	Tissierellaceae	0.00978349	0.00799992	0.0109823	0.817696	0.307489	1.12253	0.791337	1.3728	0.161972	0.330091
52	family	Bradyrhizobiaceae	0.0287054	0.0279105	0.0267133	0.972309	1	0.930604	0.623176	0.957108	0.909722	0.91718
53	family	Rhizobiaceae	0.00839383	0.0104159	0.00985581	1.2409	0.791337	1.17417	0.850107	0.946227	0.623176	0.866558
54	family	Rhodobacteraceae	0.0230626	0.0214005	0.0239546	0.927931	0.520523	1.03867	0.909722	1.11934	0.57075	0.753836
55	family	Acetobacteraceae	0.0127851	0.0113379	0.0243869	0.886808	0.10411	1.90745	0.344704	2.15091	0.0756616	0.100194
56	family	Azospirillaceae	0.0315263	0.00315495	0.0108296	0.100074	0.00458639	0.34351	0.241322	3.43257	0.0172575	0.00547402
57	family	Burkholderiaceae	0.0101849	0.0426699	0.0300633	4.18953	0.00728456	2.95176	0.850107	0.704556	0.0211339	0.012485
58	family	Desulfovibrionaceae	0.0286947	0.0398199	0.0253769	1.38771	0.677585	0.884374	0.850107	0.637291	0.623176	0.842305
59	family	Enterobacteriaceae	0.0441063	0.0680246	0.0305544	1.54229	0.088973	0.692745	0.0140193	0.449167	0.00579536	0.00389373
60	family	Morganellaceae	0.0163451	0.0211682	0.0160207	1.29508	0.57075	0.98015	0.73373	0.756829	0.73373	0.835809
61	family	Halomonadaceae	0.00200775	0.000760462	0.00300319	0.378763	0.0376353	1.4958	0.520523	3.94916	0.0172575	0.0262523
62	family	Rhodanobacteraceae	0.00754232	0.00602274	0.00712275	0.798526	0.273036	0.944372	0.73373	1.18264	0.307489	0.426176
63	family	Kareniaceae	0.0363194	0.041144	0.0406634	1.13284	0.73373	1.11961	0.427355	0.988319	0.307489	0.517185
64	family	Acrospermaceae	0.00890544	0.0151668	0.00744497	1.70309	0.10411	0.836002	0.791337	0.490874	0.0539026	0.102681
65	family	Aulographaceae	0.0309374	0.0243239	0.0362514	0.786232	0.307489	1.17177	0.677585	1.49036	0.121225	0.272005
66	family	Aplosporellaceae	0.0214134	0.0153743	0.0303608	0.717979	0.10411	1.41785	0.185877	1.97477	0.0211339	0.0343342
67	family	Botryosphaeriaceae	0.0426123	0.0547059	0.0391804	1.28381	0.909722	0.919462	0.791337	0.716201	0.57075	0.852144
68	family	Mycosphaerellaceae	0.0816421	0.0414591	0.0519148	0.507815	0.0539026	0.635883	0.307489	1.25219	0.427355	0.146418
69	family	Teratosphaeriaceae	0.0191483	0.0178401	0.0227607	0.931678	0.185877	1.18865	0.384673	1.27582	0.121225	0.181392
70	family	Phaeotrichaceae	0.173663	0.0314741	0.0698314	0.181237	0.0140193	0.402109	0.10411	2.2187	0.212294	0.0278577
71	family	Didymellaceae	0.00593947	0.00159101	0.00405575	0.26787	0.00458639	0.682847	0.241322	2.54917	0.0091085	0.00387869
72	family	Pleosporaceae	0.00484834	0.00137644	0.00373765	0.283899	0.00361051	0.770913	0.520523	2.71544	0.0091085	0.00427281
73	family	Sporormiaceae	0.0198041	0.0117381	0.0256184	0.592707	0.0451546	1.29359	0.307489	2.18251	0.0113297	0.0183867
74	family	Sympoventuriaceae	0.0105164	0.0102945	0.0108846	0.978894	0.850107	1.03501	0.791337	1.05732	0.677585	0.889212
75	family	Cyphellophoraceae	0.0604533	0.0439508	0.0545742	0.72702	0.384673	0.902749	0.73373	1.24171	0.427355	0.576392
76	family	Herpotrichiellaceae	0.167434	0.143414	0.146578	0.856541	0.57075	0.87544	0.57075	1.02206	1	0.780561
77	family	Aspergillaceae	4.72701	4.49184	4.65502	0.950251	0.791337	0.984771	0.96985	1.03633	0.909722	0.965761
78	family	Elaphomycetaceae	0.148035	0.100765	0.169217	0.680683	0.0539026	1.14309	0.520523	1.67933	0.121225	0.111664
79	family	Thermoascaceae	1.63948	1.86261	1.36745	1.1361	1	0.83408	0.344704	0.734162	0.472676	0.597597
80	family	Trichocomaceae	1.88954	1.48695	1.44921	0.786935	0.73373	0.766962	0.427355	0.97462	0.791337	0.732738
81	family	Ajellomycetaceae	0.261272	0.202336	0.258658	0.774426	0.140465	0.989992	0.791337	1.27836	0.307489	0.32628
82	family	Arthrodermataceae	0.0680539	0.0587271	0.0700418	0.86295	0.344704	1.02921	1	1.19267	0.427355	0.571947
83	family	Ascosphaeraceae	0.0516652	0.0105634	0.0181421	0.204459	0.0091085	0.351148	0.10411	1.71745	0.140465	0.0174168
84	family	Onygenaceae	0.030093	0.0227058	0.0340571	0.754522	0.384673	1.13173	0.73373	1.49993	0.212294	0.412116
85	family	Phaeomoniellaceae	0.0696274	0.0448749	0.070357	0.644501	0.185877	1.01048	0.96985	1.56785	0.241322	0.325019
86	family	Verrucariaceae	0.0449145	0.0423224	0.055665	0.942288	0.96985	1.23936	0.623176	1.31526	0.344704	0.665151
87	family	Myxotrichaceae	0.0264118	0.00470292	0.00895323	0.178061	0.00728456	0.338986	0.0539026	1.90376	0.161972	0.0115251
88	family	Pseudeurotiaceae	0.114301	0.0982968	0.114162	0.859982	0.57075	0.998784	0.791337	1.1614	0.472676	0.722411
89	family	Erysiphaceae	0.0322634	0.025724	0.0260404	0.79731	0.212294	0.807119	0.344704	1.0123	1	0.416392
90	family	Dermateaceae	0.0148423	0.00553705	0.00641326	0.37306	0.0257481	0.432095	0.088973	1.15824	0.185877	0.0363399
91	family	Hyaloscyphaceae	0.0135364	0.000678933	0.00291148	0.0501562	0.00170625	0.215086	0.10411	4.28832	0.00282727	0.000754332
92	family	Rutstroemiaceae	0.0131853	0.00406616	0.0105766	0.308385	0.00361051	0.802147	0.384673	2.60112	0.0140193	0.0049563
93	family	Orbiliaceae	0.0157095	0.00330615	0.00580162	0.210455	0.0140193	0.369306	0.088973	1.75479	0.088973	0.0174843
94	family	Pyronemataceae	0.00782027	0.00598962	0.011829	0.765909	0.0451546	1.51261	0.427355	1.97492	0.0257481	0.0352318
95	family	Debaryomycetaceae	0.164269	0.162772	0.126664	0.99089	0.185877	0.771079	0.161972	0.778169	0.472676	0.236622
96	family	Glomerellaceae	0.0457775	0.0694501	0.0253999	1.51712	0.909722	0.554854	1	0.365728	0.909722	0.984635
97	family	Hypocreaceae	0.00932235	0.00440807	0.0120599	0.472849	0.0539026	1.29366	0.520523	2.73588	0.0140193	0.0281468
98	family	Nectriaceae	0.0909486	0.0427727	0.0592493	0.470295	0.031209	0.651459	0.140465	1.38521	0.307489	0.0629659
99	family	Ophiocordycipitaceae	0.0169216	0.00165634	0.00901997	0.0978835	0.00058284	0.533045	0.10411	5.44571	0.00728456	0.000582756
100	family	Ceratocystidaceae	0.520012	1.13195	0.810285	2.17678	0.140465	1.55821	0.57075	0.715829	0.472676	0.336542
101	family	Microascaceae	0.0261328	0.0446924	0.0265138	1.7102	0.212294	1.01458	0.57075	0.593251	0.241322	0.324182
102	family	Chaetomiaceae	0.0225617	0.0275775	0.0248759	1.22232	0.909722	1.10257	0.850107	0.902036	0.850107	0.960789
103	family	Xylonaceae	0.0261379	0.00851621	0.0240009	0.325819	0.00728456	0.918242	0.96985	2.81826	0.0211339	0.0129443
104	family	Spizellomycetaceae	0.019984	0.00128234	0.00625536	0.0641686	0.00579536	0.313019	0.307489	4.87807	0.0211339	0.00784607
105	family	Synchytriaceae	0.0130668	0.00234463	0.00704023	0.179434	0.00361051	0.538786	0.241322	3.0027	0.0172575	0.00465864
106	family	Gigasporaceae	0.0405246	0.0315887	0.0277756	0.779495	0.791337	0.685401	0.520523	0.879289	0.520523	0.715915
107	family	Lichtheimiaceae	0.326426	0.24581	0.295305	0.753036	0.344704	0.904664	0.273036	1.20135	0.677585	0.453406
108	family	Syncephalastraceae	0.00458045	0.00650376	0.00650858	1.41989	0.273036	1.42095	0.472676	1.00074	0.088973	0.191988
109	family	Pedaliaceae	0.00265086	0.00367977	0.0016143	1.38814	0.088973	0.608974	0.241322	0.438696	0.140465	0.112532
110	family	Siphoviridae	0.0082123	0.0384988	0.0104592	4.68795	0.427355	1.2736	0.909722	0.271675	0.677585	0.736529
FALSE	genus	Corynebacterium	0.00211637	0.00526614	0.00191015	2.48829	0.0376353	0.902559	0.909722	0.362723	0.00579536	0.0166262
FALSE	genus	Brevibacterium	0.0146465	0.0418158	0.018652	2.855	0.0756616	1.27348	0.384673	0.446052	0.0140193	0.0303341
FALSE	genus	Brachybacterium	0.0184709	0.0160991	0.0182631	0.871594	0.520523	0.988749	0.96985	1.13441	0.57075	0.753836
FALSE	genus	Microbacterium	0.00538973	0.00335277	0.0104602	0.622065	0.10411	1.94076	0.623176	3.11987	0.0451546	0.0871609
FALSE	genus	Saccharomonospora	0.0214994	0.0429644	0.0178743	1.9984	0.140465	0.831387	0.791337	0.416026	0.0539026	0.12886
FALSE	genus	Saccharopolyspora	0.371191	0.200926	0.375543	0.541302	0.273036	1.01173	0.909722	1.86906	0.185877	0.343119
FALSE	genus	Streptomyces	0.0864122	0.0704419	0.0396484	0.815186	0.623176	0.458829	0.0539026	0.562852	0.140465	0.113407
FALSE	genus	Mucilaginibacter	0.0112878	0.00273647	0.00867729	0.242428	0.031209	0.768734	0.623176	3.17098	0.0756616	0.058728
FALSE	genus	Leptolyngbya	0.0331957	0.049279	0.0339843	1.4845	0.384673	1.02376	0.73373	0.689631	0.241322	0.43958
FALSE	genus	Alicyclobacillus	0.0140675	0.0090093	0.0152786	0.640433	0.161972	1.08609	0.909722	1.69586	0.121225	0.210136
FALSE	genus	Aeribacillus	0.00205648	0.00244499	0.00278976	1.18892	0.850107	1.35657	0.384673	1.14101	0.57075	0.67815
FALSE	genus	Alkalicoccus	0.00513755	0.0173675	0.00633679	3.3805	0.10411	1.23343	0.623176	0.364864	0.140465	0.167014
FALSE	genus	Alkalihalobacillus	0.0243243	0.0283761	0.0215732	1.16657	0.96985	0.886901	0.73373	0.760261	0.96985	0.964516
FALSE	genus	Allobacillus	0.0030672	0.0018089	0.00611659	0.589756	0.121225	1.99419	0.677585	3.38139	0.0756616	0.131039
FALSE	genus	Alteribacillus	0.00673193	0.00246205	0.00983496	0.365728	0.00579536	1.46094	0.96985	3.99462	0.00361051	0.00373623
FALSE	genus	Amphibacillus	0.00174617	0.0022814	0.00320699	1.30652	0.161972	1.83659	0.427355	1.40571	0.0756616	0.132058
FALSE	genus	Anoxybacillus	0.00187427	0.00532081	0.00508462	2.83887	0.10411	2.71285	0.623176	0.95561	0.0451546	0.0871609
FALSE	genus	Aquibacillus	0.00456474	0.00265632	0.00588234	0.581922	0.088973	1.28865	0.791337	2.21447	0.0640221	0.104149
FALSE	genus	Bacillus	0.610693	1.98961	0.376465	3.25796	0.472676	0.616455	0.791337	0.189215	0.472676	0.665151
FALSE	genus	Caldibacillus	0.202837	0.525108	0.135976	2.58881	0.791337	0.670369	0.850107	0.258949	0.677585	0.889212
FALSE	genus	Cerasibacillus	0.0210576	0.0189147	0.043448	0.898237	0.677585	2.0633	0.623176	2.29705	0.427355	0.67292
FALSE	genus	Domibacillus	0.00906142	0.00583512	0.00969778	0.643952	0.121225	1.07023	0.791337	1.66197	0.121225	0.177685
FALSE	genus	Edaphobacillus	0.00351947	0.0118069	0.00360306	3.35475	0.344704	1.02375	0.623176	0.305164	0.472676	0.545986
FALSE	genus	Fictibacillus	0.00557956	0.0137427	0.00897395	2.46304	0.791337	1.60836	0.427355	0.652999	0.909722	0.773543
FALSE	genus	Gracilibacillus	0.0256903	0.022908	0.0354379	0.891697	0.791337	1.37943	0.472676	1.54697	0.472676	0.665151
FALSE	genus	Halobacillus	0.0206569	0.0136277	0.0369474	0.659719	0.344704	1.78863	0.57075	2.71119	0.212294	0.367879
FALSE	genus	Lederbergia	0.00504632	0.00352985	0.0136103	0.699489	0.088973	2.69707	0.520523	3.85577	0.0257481	0.0539337
FALSE	genus	Lentibacillus	0.100915	0.100159	0.100952	0.992509	0.73373	1.00037	0.96985	1.00792	0.73373	0.90659
FALSE	genus	Litchfieldia	0.00176062	0.00096778	0.00259414	0.549682	0.0451546	1.47342	0.472676	2.6805	0.0172575	0.0281468
FALSE	genus	Lysinibacillus	0.0106121	0.0114413	0.0104025	1.07814	0.791337	0.980249	1	0.909202	0.850107	0.95338
FALSE	genus	Marinococcus	0.00418929	0.0163467	0.0042659	3.90203	0.273036	1.01829	0.73373	0.260964	0.273036	0.40526
FALSE	genus	Neobacillus	0.00352474	0.00513388	0.00375005	1.45653	0.623176	1.06393	0.909722	0.730452	0.57075	0.802001
FALSE	genus	Niallia	0.00244956	0.00160929	0.00250075	0.656972	0.384673	1.0209	0.850107	1.55394	0.185877	0.399549
FALSE	genus	Oceanobacillus	1.40041	2.43111	2.12427	1.736	0.909722	1.51689	0.850107	0.873787	0.850107	0.960789
FALSE	genus	Ornithinibacillus	0.0253486	0.0192587	0.0286154	0.759752	0.344704	1.12887	0.96985	1.48584	0.384673	0.545986
FALSE	genus	Paraliobacillus	0.00711149	0.00725513	0.0100556	1.0202	0.677585	1.41399	0.472676	1.386	0.273036	0.497547
FALSE	genus	Peribacillus	0.0116967	0.0449444	0.0154924	3.84249	0.0756616	1.32452	0.427355	0.344702	0.185877	0.140858
FALSE	genus	Pontibacillus	0.0149599	0.0143433	0.0173942	0.958785	0.57075	1.16272	0.96985	1.2127	0.384673	0.671186
FALSE	genus	Pseudogracilibacillus	0.045271	0.0391772	0.0677783	0.865393	0.344704	1.49717	0.791337	1.73004	0.427355	0.566073
FALSE	genus	Salinibacillus	0.0960558	0.0758309	0.0805144	0.789446	0.241322	0.838205	0.384673	1.06176	0.791337	0.447016
FALSE	genus	Siminovitchia	0.00140089	0.000677729	0.00176965	0.483786	0.0211339	1.26324	0.677585	2.61114	0.0140193	0.017826
FALSE	genus	Streptohalobacillus	0.0222216	0.0149026	0.0325814	0.670635	0.140465	1.46621	0.520523	2.18629	0.0640221	0.118799
FALSE	genus	Terribacillus	0.00706579	0.0094448	0.00625894	1.33669	0.520523	0.885808	0.850107	0.662686	0.677585	0.783589
FALSE	genus	Terrilactibacillus	0.021372	0.100925	0.0195099	4.72233	0.0756616	0.912872	0.850107	0.19331	0.088973	0.116072
FALSE	genus	Virgibacillus	0.267165	0.245242	0.355273	0.917942	0.623176	1.32979	0.96985	1.44867	0.520523	0.776543
FALSE	genus	Weizmannia	0.0250987	0.0392191	0.0212327	1.56259	0.57075	0.845966	0.850107	0.541386	0.520523	0.744171
FALSE	genus	Paenibacillus	0.0446883	0.0424457	0.0501472	0.949818	0.96985	1.12216	0.57075	1.18144	0.520523	0.753836
FALSE	genus	Planococcus	0.0406852	0.0463668	0.0474671	1.13965	0.791337	1.16669	0.677585	1.02373	1	0.90659
FALSE	genus	Sporosarcina	0.0269271	0.17169	0.0257599	6.37613	0.0211339	0.956653	0.73373	0.150037	0.0211339	0.0234647
FALSE	genus	Ureibacillus	0.0127439	0.0533124	0.0092473	4.18337	0.427355	0.725626	0.850107	0.173455	0.384673	0.589936
FALSE	genus	Scopulibacillus	0.0545189	0.145823	0.0522293	2.67472	0.185877	0.958003	1	0.35817	0.161972	0.26576
FALSE	genus	Sporolactobacillus	0.0101482	0.0166992	0.012682	1.64552	1	1.24967	0.73373	0.759439	1	0.968257
FALSE	genus	Salinicoccus	0.0048984	0.0120107	0.0061376	2.45196	0.273036	1.25298	0.384673	0.511012	0.307489	0.362227
FALSE	genus	Staphylococcus	0.0427884	0.0727497	0.0709594	1.70022	0.57075	1.65838	0.73373	0.975391	0.344704	0.606922
FALSE	genus	Desmospora	0.00504406	0.00412069	0.0054289	0.816938	0.0376353	1.0763	0.909722	1.31747	0.0451546	0.053105
FALSE	genus	Kroppenstedtia	6.47706	2.66005	6.16407	0.410688	0.10411	0.951677	0.791337	2.31728	0.0640221	0.113407
FALSE	genus	Marininema	0.00909274	0.00676522	0.0130738	0.744024	0.10411	1.43783	0.791337	1.9325	0.0539026	0.102681
FALSE	genus	Melghirimyces	0.33347	0.241174	0.372107	0.723227	0.161972	1.11586	0.791337	1.5429	0.121225	0.205842
FALSE	genus	Paludifilum	0.0755623	0.0334092	0.0831893	0.442141	0.0756616	1.10094	0.96985	2.49001	0.0539026	0.0885209
FALSE	genus	Planifilum	0.0119695	0.00705613	0.0177595	0.589509	0.031209	1.48372	0.677585	2.51688	0.0257481	0.0326071
FALSE	genus	Thermoactinomyces	0.0116769	0.0134598	0.0101781	1.15269	0.850107	0.871648	0.677585	0.756188	0.909722	0.910107
FALSE	genus	Thermoflavimicrobium	0.00558872	0.0105688	0.0107795	1.8911	0.121225	1.92879	0.427355	1.01993	0.0451546	0.0835274
FALSE	genus	Enterococcus	0.00927435	0.0195317	0.00932258	2.10599	0.96985	1.0052	0.73373	0.477305	0.850107	0.939944
FALSE	genus	Latilactobacillus	0.00316365	0.000480915	0.00128945	0.152012	0.00458639	0.407583	0.73373	2.68125	0.00282727	0.00271656
FALSE	genus	Ligilactobacillus	0.00653269	0.0107871	0.0158083	1.65124	0.791337	2.41988	0.677585	1.46549	0.427355	0.715915
FALSE	genus	Pediococcus	0.030076	0.282344	0.0194107	9.38769	0.031209	0.645386	0.307489	0.0687482	0.00728456	0.0112896
FALSE	genus	Weissella	0.00813095	0.0300838	0.0123465	3.69992	0.307489	1.51846	0.623176	0.410403	0.57075	0.55023
FALSE	genus	Lactococcus	0.0184565	0.00831192	0.0107789	0.450353	0.0640221	0.584016	0.241322	1.2968	0.520523	0.155372
FALSE	genus	Clostridium	0.00913978	0.00142175	0.00639173	0.155556	0.000768539	0.699331	0.384673	4.49569	0.00361051	0.000809811
FALSE	genus	Sporanaerobacter	0.00912474	0.00642122	0.0102388	0.703715	0.185877	1.12209	1	1.59453	0.0756616	0.179297
FALSE	genus	Bradyrhizobium	0.0287054	0.0279105	0.0267133	0.972309	1	0.930604	0.623176	0.957108	0.909722	0.91718
FALSE	genus	Azospirillum	0.0315263	0.00315495	0.0108296	0.100074	0.00458639	0.34351	0.241322	3.43257	0.0172575	0.00547402
FALSE	genus	Desulfovibrio	0.00433897	0.00618296	0.00501206	1.42498	0.384673	1.15513	0.520523	0.810626	0.344704	0.486125
FALSE	genus	Rhodanobacter	0.00754232	0.00602274	0.00712275	0.798526	0.273036	0.944372	0.73373	1.18264	0.307489	0.426176
FALSE	genus	Coniosporium	0.0304435	0.0280497	0.0290281	0.921369	0.791337	0.953508	0.96985	1.03488	0.909722	0.960789
FALSE	genus	Pseudovirgaria	0.00890544	0.0151668	0.00744497	1.70309	0.10411	0.836002	0.791337	0.490874	0.0539026	0.102681
FALSE	genus	Aulographum	0.0309374	0.0243239	0.0362514	0.786232	0.307489	1.17177	0.677585	1.49036	0.121225	0.272005
FALSE	genus	Aplosporella	0.0214134	0.0153743	0.0303608	0.717979	0.10411	1.41785	0.185877	1.97477	0.0211339	0.0343342
FALSE	genus	Ramularia	0.0571284	0.0165385	0.0176823	0.289497	0.0539026	0.309519	0.121225	1.06916	0.96985	0.116072
FALSE	genus	Acidomyces	0.00555299	0.00382508	0.00585086	0.688833	0.241322	1.05364	0.909722	1.5296	0.241322	0.369306
FALSE	genus	Trichodelitschia	0.173663	0.0314741	0.0698314	0.181237	0.0140193	0.402109	0.10411	2.2187	0.212294	0.0278577
FALSE	genus	Massariosphaeria	0.0305246	0.0314786	0.0322431	1.03125	1	1.0563	0.791337	1.02429	0.909722	0.964516
FALSE	genus	Westerdykella	0.0174654	0.0114962	0.0245105	0.658226	0.140465	1.40337	0.273036	2.13205	0.0172575	0.0413449
FALSE	genus	Verruconis	0.0105164	0.0102945	0.0108846	0.978894	0.850107	1.03501	0.791337	1.05732	0.677585	0.889212
FALSE	genus	Cyphellophora	0.0604533	0.0439508	0.0545742	0.72702	0.384673	0.902749	0.73373	1.24171	0.427355	0.576392
FALSE	genus	Cladophialophora	0.0417857	0.0339402	0.0355264	0.812245	0.73373	0.850205	0.791337	1.04673	0.96985	0.921926
FALSE	genus	Exophiala	0.0638187	0.0365795	0.0439774	0.573179	0.161972	0.6891	0.57075	1.20224	0.384673	0.332656
FALSE	genus	Phialophora	0.00508355	0.00274388	0.00254969	0.539758	0.0257481	0.501557	0.0640221	0.929226	0.10411	0.0246757
FALSE	genus	Aspergillus	2.42228	2.19401	2.49962	0.905759	0.677585	1.03193	0.850107	1.1393	0.520523	0.783589
FALSE	genus	Monascus	0.612086	1.01366	0.642351	1.65608	0.791337	1.04945	0.73373	0.633692	0.850107	0.91718
FALSE	genus	Penicilliopsis	0.0977792	0.0525723	0.0680424	0.537663	0.0539026	0.695878	0.140465	1.29426	0.273036	0.0849403
FALSE	genus	Penicillium	0.325664	0.260219	0.237723	0.799041	0.520523	0.729965	0.10411	0.91355	0.677585	0.322513
FALSE	genus	Elaphomyces	0.148035	0.100765	0.169217	0.680683	0.0539026	1.14309	0.520523	1.67933	0.121225	0.111664
FALSE	genus	Byssochlamys	0.720908	0.470727	0.819379	0.652964	0.0376353	1.13659	0.384673	1.74067	0.0640221	0.0572318
FALSE	genus	Paecilomyces	0.224658	0.0375104	0.0434433	0.166967	0.0539026	0.193375	0.088973	1.15817	0.850107	0.0953999
FALSE	genus	Thermoascus	0.546184	1.34995	0.478363	2.4716	0.088973	0.875827	0.307489	0.354356	0.0257481	0.044443
FALSE	genus	Rasamsonia	0.857521	0.796276	0.805265	0.928579	0.850107	0.939061	0.791337	1.01129	0.909722	0.946027
FALSE	genus	Talaromyces	0.522471	0.555693	0.480095	1.06359	0.850107	0.918894	0.791337	0.863958	0.677585	0.889212
FALSE	genus	Thermomyces	0.377741	0.058827	0.118966	0.155734	0.031209	0.31494	0.185877	2.0223	0.161972	0.0543529
FALSE	genus	Coccidioides	0.0499678	0.0364177	0.0440451	0.728822	0.212294	0.881468	0.57075	1.20944	0.677585	0.47374
FALSE	genus	Paracoccidioides	0.0779552	0.0581011	0.0968463	0.745314	0.140465	1.24233	0.520523	1.66686	0.161972	0.209054
FALSE	genus	Blastomyces	0.0804693	0.0777863	0.0760773	0.966659	0.791337	0.945421	0.850107	0.978029	0.96985	0.95338
FALSE	genus	Emmonsia	0.00598642	0.00207167	0.00706254	0.346062	0.0640221	1.17976	0.73373	3.4091	0.0140193	0.0347353
FALSE	genus	Helicocarpus	0.0257892	0.0105136	0.0190558	0.407675	0.0376353	0.738905	0.344704	1.81249	0.0640221	0.0503037
FALSE	genus	Histoplasma	0.0530419	0.0308517	0.064305	0.581647	0.0091085	1.21234	0.307489	2.08433	0.0376353	0.0186255
FALSE	genus	Polytolypa	0.0473299	0.0354279	0.03756	0.748531	0.344704	0.793577	0.472676	1.06018	0.96985	0.594521
FALSE	genus	Microsporum	0.0370687	0.0328363	0.0387051	0.885822	0.472676	1.04415	1	1.17873	0.472676	0.679025
FALSE	genus	Trichophyton	0.0180555	0.0130915	0.0178885	0.72507	0.427355	0.990752	0.909722	1.36642	0.57075	0.694085
FALSE	genus	Ascosphaera	0.0516652	0.0105634	0.0181421	0.204459	0.0091085	0.351148	0.10411	1.71745	0.140465	0.0174168
FALSE	genus	Uncinocarpus	0.030093	0.0227058	0.0340571	0.754522	0.384673	1.13173	0.73373	1.49993	0.212294	0.412116
FALSE	genus	Phaeomoniella	0.0696274	0.0448749	0.070357	0.644501	0.185877	1.01048	0.96985	1.56785	0.241322	0.325019
FALSE	genus	Endocarpon	0.0449145	0.0423224	0.055665	0.942288	0.96985	1.23936	0.623176	1.31526	0.344704	0.665151
FALSE	genus	Scytalidium	0.0609989	0.0476856	0.0590379	0.781745	0.472676	0.967852	0.909722	1.23807	0.241322	0.503359
FALSE	genus	Pseudogymnoascus	0.114301	0.0982968	0.114162	0.859982	0.57075	0.998784	0.791337	1.1614	0.472676	0.722411
FALSE	genus	Erysiphe	0.0152611	0.00565684	0.0162921	0.37067	0.0451546	1.06756	0.520523	2.88008	0.0140193	0.0254847
FALSE	genus	Cadophora	0.0493283	0.0413727	0.0828291	0.838722	0.472676	1.67914	0.472676	2.00202	0.273036	0.446439
FALSE	genus	Hyaloscypha	0.0135364	0.000678933	0.00291148	0.0501562	0.00170625	0.215086	0.10411	4.28832	0.00282727	0.000754332
FALSE	genus	Rutstroemia	0.0131853	0.00406616	0.0105766	0.308385	0.00361051	0.802147	0.384673	2.60112	0.0140193	0.0049563
FALSE	genus	Millerozyma	0.109625	0.118395	0.0689949	1.07999	0.140465	0.62937	0.0376353	0.582754	0.344704	0.0968886
FALSE	genus	Colletotrichum	0.0457775	0.0694501	0.0253999	1.51712	0.909722	0.554854	1	0.365728	0.909722	0.984635
FALSE	genus	Trichoderma	0.00566243	0.00281264	0.00654289	0.496721	0.121225	1.15549	0.520523	2.32624	0.0451546	0.0893241
FALSE	genus	Fusarium	0.0898424	0.0422428	0.0577525	0.470188	0.0376353	0.64282	0.161972	1.36716	0.307489	0.0758229
FALSE	genus	Tolypocladium	0.00431121	0.0013945	0.00610456	0.32346	0.0376353	1.41597	0.427355	4.37758	0.0113297	0.0188187
FALSE	genus	Lomentospora	0.00309128	0.00128117	0.00446358	0.414445	0.0172575	1.44393	0.472676	3.484	0.0172575	0.0166907
FALSE	genus	Chaetomium	0.0108277	0.0074604	0.0100564	0.689013	0.307489	0.928768	0.850107	1.34797	0.344704	0.486125
FALSE	genus	Xylona	0.0261379	0.00851621	0.0240009	0.325819	0.00728456	0.918242	0.96985	2.81826	0.0211339	0.0129443
FALSE	genus	Bigelowiella	0.0120944	0.00692567	0.0112636	0.572636	0.185877	0.931307	0.850107	1.62635	0.0756616	0.181392
FALSE	genus	Spizellomyces	0.019984	0.00128234	0.00625536	0.0641686	0.00579536	0.313019	0.307489	4.87807	0.0211339	0.00784607
FALSE	genus	Synchytrium	0.0130668	0.00234463	0.00704023	0.179434	0.00361051	0.538786	0.241322	3.0027	0.0172575	0.00465864
FALSE	genus	Gigaspora	0.0405246	0.0315887	0.0277756	0.779495	0.791337	0.685401	0.520523	0.879289	0.520523	0.715915
FALSE	genus	Lichtheimia	0.314182	0.211991	0.290966	0.674741	0.161972	0.926106	0.307489	1.37254	0.273036	0.234797
FALSE	genus	Rhizomucor	0.0122436	0.033819	0.00433939	2.76218	0.273036	0.354421	0.850107	0.128312	0.241322	0.388366
FALSE	genus	Syncephalastrum	0.00458045	0.00650376	0.00650858	1.41989	0.273036	1.42095	0.472676	1.00074	0.088973	0.191988
FALSE	genus	Sesamum	0.00265086	0.00367977	0.0016143	1.38814	0.088973	0.608974	0.241322	0.438696	0.140465	0.112532

## Sheet: Black
label	level	name	mean.Sp	mean.Su	mean.Au	FC.Su_Sp	pvalue.Su_Sp	FC.Au_Sp	pvalue.Au_Sp	FC.Au_Su	pvalue.Au_Su	pvalue.KW
FALSE	root	root	100	100	100	1	1	1	1	1	1	NaN
FALSE	superkingdom	Archaea	0.0330848	0.0503606	0.0447892	1.52216	0.00728456	1.35377	0.57075	0.889369	0.241322	0.0480824
FALSE	superkingdom	Bacteria	49.92	35.2695	25.9774	0.706521	0.161972	0.52038	0.0451546	0.736539	0.10411	0.0539337
FALSE	superkingdom	Eukaryota	50.027	64.6645	73.9647	1.29259	0.161972	1.4785	0.0451546	1.14382	0.10411	0.0539337
FALSE	superkingdom	Viruses	0.0199864	0.0156572	0.0131626	0.78339	0.677585	0.658574	0.73373	0.840672	0.96985	0.889212
FALSE	phylum	Crenarchaeota	0.0130656	0.013863	0.0139447	1.06103	0.791337	1.06729	0.472676	1.00589	0.909722	0.826159
1	phylum	Acidobacteria	0.00446027	0.00979618	0.00346151	2.19632	0.185877	0.776077	0.273036	0.353353	0.0113297	0.036907
FALSE	phylum	Actinobacteria	2.72221	3.04417	1.20797	1.11827	0.10411	0.443745	0.0376353	0.396813	0.00361051	0.00489275
FALSE	phylum	Bacteroidetes	0.139572	0.138827	0.230143	0.994664	0.909722	1.64892	0.031209	1.65777	0.031209	0.0383636
FALSE	phylum	Chloroflexi	0.0307859	0.0233789	0.0364782	0.759401	0.427355	1.1849	0.185877	1.56031	0.0640221	0.127372
FALSE	phylum	Cyanobacteria	0.0345286	0.0450611	0.0440072	1.30504	0.307489	1.27452	0.212294	0.976613	0.850107	0.384378
FALSE	phylum	Firmicutes	30.1832	19.7755	14.867	0.655181	0.212294	0.49256	0.0539026	0.751791	0.140465	0.0770061
FALSE	phylum	Ignavibacteriae	0.0467706	0.0245167	0.0303179	0.524189	0.0451546	0.648224	0.10411	1.23662	0.850107	0.0978939
FALSE	phylum	Planctomycetes	0.00942723	0.0249152	0.0100249	2.6429	0.00100798	1.0634	0.307489	0.40236	0.00361051	0.00107287
FALSE	phylum	Proteobacteria	0.945147	1.45652	1.02761	1.54105	0.0091085	1.08725	0.472676	0.705527	0.0211339	0.0122615
FALSE	phylum	Spirochaetes	0.00869946	0.0147815	0.0104792	1.69913	0.0756616	1.20458	0.427355	0.708938	0.273036	0.168312
FALSE	phylum	Tenericutes	0.0057624	0.00780723	0.00687704	1.35486	0.623176	1.19343	0.96985	0.880855	0.623176	0.826159
FALSE	phylum	Verrucomicrobia	0.036041	0.06646	0.0799401	1.84401	0.241322	2.21803	0.0451546	1.20283	0.520523	0.127372
FALSE	phylum	Arthropoda	0.271981	0.123238	0.126962	0.453113	0.0172575	0.466805	0.0257481	1.03022	0.96985	0.024234
FALSE	phylum	Ascomycota	30.7372	40.4882	46.3323	1.31724	0.121225	1.50737	0.0640221	1.14434	0.185877	0.0770061
FALSE	phylum	Bacillariophyta	0.0747256	0.0677794	0.0591012	0.907044	0.427355	0.79091	0.0756616	0.871964	0.140465	0.123488
FALSE	phylum	Basidiomycota	0.0489079	0.102264	0.0601395	2.09094	0.0172575	1.22965	0.212294	0.588082	0.10411	0.0318585
2	phylum	Chordata	0.0223571	0.0183024	0.0298379	0.818639	0.57075	1.33461	0.140465	1.63027	0.185877	0.232086
FALSE	phylum	Chytridiomycota	0.0242205	0.0253769	0.0317995	1.04774	0.850107	1.31291	0.427355	1.25309	0.344704	0.569737
FALSE	phylum	Haptista	0.0154979	0.00648369	0.00484542	0.418359	0.161972	0.31265	0.0113297	0.747324	0.140465	0.0248675
FALSE	phylum	Mucoromycota	0.53387	0.563193	0.482479	1.05492	0.0756616	0.903738	0.57075	0.856684	0.0211339	0.0451365
FALSE	phylum	Streptophyta	0.0462627	0.0604926	0.0991477	1.30759	0.427355	2.14315	0.121225	1.63901	0.212294	0.198794
3	phylum	Zoopagomycota	0.0107532	0.00969257	0.0299314	0.901367	0.791337	2.78349	0.0257481	3.08807	0.0376353	0.0373381
FALSE	phylum	Uroviricota	0.015015	0.0126291	0.00368889	0.841101	0.623176	0.245681	0.0211339	0.292094	0.00579536	0.010013
4	class	Thermoprotei	0.0130656	0.013863	0.0139447	1.06103	0.791337	1.06729	0.472676	1.00589	0.909722	0.826159
FALSE	class	Actinomycetia	2.49341	2.88681	1.02236	1.15777	0.0640221	0.410026	0.0539026	0.35415	0.00361051	0.00465864
FALSE	class	Thermoleophilia	0.00461518	0.00665047	0.00515101	1.441	0.273036	1.1161	0.57075	0.774534	0.472676	0.47374
FALSE	class	Chitinophagia	0.00486154	0.0121767	0.0108276	2.50469	0.0211339	2.22719	0.0756616	0.889208	0.850107	0.0506946
FALSE	class	Cytophagia	0.00564259	0.0110228	0.00740333	1.9535	0.088973	1.31204	0.677585	0.671637	0.384673	0.257656
FALSE	class	Flavobacteriia	0.0563056	0.0508086	0.158191	0.902372	0.850107	2.80951	0.0140193	3.11347	0.0172575	0.016498
FALSE	class	Sphingobacteriia	0.0114082	0.0131066	0.00589963	1.14888	0.909722	0.517142	0.0140193	0.450126	0.0113297	0.0128777
5	class	Anaerolineae	0.00581677	0.00624484	0.00579105	1.07359	0.212294	0.995578	0.677585	0.927333	0.307489	0.366931
FALSE	class	Bacilli	27.3753	17.7747	13.3708	0.649298	0.185877	0.488428	0.0539026	0.75224	0.140465	0.0730381
FALSE	class	Clostridia	0.20118	0.135179	0.11712	0.671929	0.427355	0.582166	0.307489	0.866409	0.472676	0.460481
FALSE	class	Ignavibacteria	0.0467706	0.0245167	0.0303179	0.524189	0.0451546	0.648224	0.10411	1.23662	0.850107	0.0978939
6	class	Planctomycetia	0.00872709	0.0157071	0.00950058	1.79981	0.088973	1.08863	0.384673	0.604859	0.0756616	0.0963898
FALSE	class	Alphaproteobacteria	0.335439	0.37088	0.337522	1.10566	0.161972	1.00621	1	0.910057	0.344704	0.366931
FALSE	class	Betaproteobacteria	0.0824198	0.174682	0.0651583	2.11942	0.0451546	0.790566	0.472676	0.373011	0.0257481	0.0363399
FALSE	class	Deltaproteobacteria	0.069961	0.100067	0.0535338	1.43033	0.121225	0.765195	0.273036	0.534978	0.031209	0.0558458
FALSE	class	Gammaproteobacteria	0.174438	0.2689	0.269729	1.54152	0.121225	1.54627	0.241322	1.00308	0.96985	0.261677
7	class	Spirochaetia	0.00869946	0.0147815	0.0104792	1.69913	0.0756616	1.20458	0.427355	0.708938	0.273036	0.168312
FALSE	class	Mollicutes	0.0057624	0.00780723	0.00687704	1.35486	0.623176	1.19343	0.96985	0.880855	0.623176	0.826159
FALSE	class	Verrucomicrobiae	0.00894372	0.0251434	0.0109559	2.81129	0.520523	1.22498	0.520523	0.435736	0.850107	0.722411
8	class	Cryptophyceae	0.0627847	0.0622564	0.146405	0.991586	0.850107	2.33186	0.0539026	2.35165	0.031209	0.0533798
9	class	Dinophyceae	0.0371993	0.0300568	0.0626225	0.807994	0.850107	1.68343	0.161972	2.08347	0.0756616	0.167014
FALSE	class	Insecta	0.271981	0.123238	0.126962	0.453113	0.0172575	0.466805	0.0257481	1.03022	0.96985	0.024234
FALSE	class	Dothideomycetes	0.742119	0.980894	1.03312	1.32175	0.241322	1.39212	0.140465	1.05325	0.427355	0.229407
FALSE	class	Eurotiomycetes	13.7796	18.6213	20.5336	1.35136	0.121225	1.49014	0.0756616	1.10269	0.307489	0.103346
FALSE	class	Leotiomycetes	0.340695	0.396841	0.47925	1.1648	0.307489	1.40668	0.088973	1.20766	0.273036	0.162759
FALSE	class	Orbiliomycetes	0.00842463	0.0160145	0.00786803	1.90091	0.0451546	0.933932	0.677585	0.491308	0.0257481	0.0419901
FALSE	class	Pezizomycetes	0.0186587	0.0230673	0.0319833	1.23627	0.427355	1.71412	0.088973	1.38652	0.0640221	0.0945421
FALSE	class	Pneumocystidomycetes	0.00683372	0.00539314	0.00436065	0.789195	0.212294	0.638107	0.307489	0.808554	0.0211339	0.0608886
FALSE	class	Saccharomycetes	0.147546	0.258155	0.215717	1.74966	0.0376353	1.46203	0.0451546	0.835611	0.96985	0.0533798
FALSE	class	Sordariomycetes	0.788507	0.811812	1.58371	1.02956	0.73373	2.00849	0.0640221	1.95083	0.0756616	0.0941769
FALSE	class	Xylonomycetes	0.0114903	0.017312	0.025384	1.50667	0.344704	2.20917	0.00728456	1.46626	0.0640221	0.0175521
10	class	Bacillariophyceae	0.0628453	0.0586557	0.0520392	0.933335	0.623176	0.828053	0.121225	0.887198	0.427355	0.308272
11	class	Agaricomycetes	0.0158798	0.0226871	0.0207824	1.42868	0.121225	1.30873	0.791337	0.916042	0.273036	0.284938
12	class	Exobasidiomycetes	0.00294086	0.00459728	0.00631707	1.56324	0.0539026	2.14803	0.185877	1.37409	0.677585	0.152787
13	class	Microbotryomycetes	0.00442626	0.00644607	0.00298188	1.45633	0.140465	0.673679	0.140465	0.462588	0.0140193	0.026662
FALSE	class	Tremellomycetes	0.0133702	0.0431741	0.0145919	3.22913	0.121225	1.09137	0.472676	0.337978	0.241322	0.217305
FALSE	class	Chytridiomycetes	0.0242205	0.0253769	0.0317995	1.04774	0.850107	1.31291	0.427355	1.25309	0.344704	0.569737
FALSE	class	Haptophyta	0.0154979	0.00648369	0.00484542	0.418359	0.161972	0.31265	0.0113297	0.747324	0.140465	0.0248675
FALSE	class	Glomeromycetes	0.0433796	0.0517628	0.0586727	1.19325	0.791337	1.35254	0.273036	1.13349	0.344704	0.453406
FALSE	class	Mucoromycetes	0.460021	0.470832	0.392425	1.0235	0.10411	0.853057	0.57075	0.83347	0.0376353	0.076117
FALSE	class	Magnoliopsida	0.0462627	0.0604926	0.0991477	1.30759	0.427355	2.14315	0.121225	1.63901	0.212294	0.198794
FALSE	class	Caudoviricetes	0.015015	0.0126291	0.00368889	0.841101	0.623176	0.245681	0.0211339	0.292094	0.00579536	0.010013
FALSE	order	Micrococcales	0.0434503	0.0420878	0.0211129	0.968643	0.909722	0.485909	0.307489	0.501639	0.0211339	0.12222
FALSE	order	Pseudonocardiales	1.81982	2.11654	0.724441	1.16305	0.0756616	0.398084	0.185877	0.342276	0.00458639	0.010819
FALSE	order	Streptomycetales	0.0711199	0.0925904	0.0818039	1.30189	0.791337	1.15023	0.73373	0.883503	0.73373	0.90076
FALSE	order	Solirubrobacterales	0.00461518	0.00665047	0.00515101	1.441	0.273036	1.1161	0.57075	0.774534	0.472676	0.47374
FALSE	order	Chitinophagales	0.00486154	0.0121767	0.0108276	2.50469	0.0211339	2.22719	0.0756616	0.889208	0.850107	0.0506946
14	order	Cytophagales	0.00564259	0.0110228	0.00740333	1.9535	0.088973	1.31204	0.677585	0.671637	0.384673	0.257656
FALSE	order	Flavobacteriales	0.0563056	0.0508086	0.158191	0.902372	0.850107	2.80951	0.0140193	3.11347	0.0172575	0.016498
FALSE	order	Sphingobacteriales	0.0114082	0.0131066	0.00589963	1.14888	0.909722	0.517142	0.0140193	0.450126	0.0113297	0.0128777
15	order	Nostocales	0.00398865	0.00791028	0.00331463	1.9832	0.0451546	0.831015	0.344704	0.419028	0.0257481	0.0328605
FALSE	order	Synechococcales	0.0305399	0.0371508	0.0406926	1.21647	0.57075	1.33244	0.161972	1.09534	0.520523	0.376524
FALSE	order	Bacillales	26.6761	16.9824	12.7762	0.636617	0.185877	0.47894	0.0539026	0.752321	0.161972	0.0776046
FALSE	order	Lactobacillales	0.162353	0.318552	0.254237	1.9621	0.031209	1.56595	0.0539026	0.798103	0.623176	0.0487697
FALSE	order	Eubacteriales	0.172316	0.118404	0.10024	0.687131	0.520523	0.581725	0.212294	0.8466	0.427355	0.388868
16	order	Halanaerobiales	0.0288646	0.0167754	0.0168799	0.581175	0.677585	0.584796	0.623176	1.00623	0.677585	0.804074
17	order	Ignavibacteriales	0.0467706	0.0245167	0.0303179	0.524189	0.0451546	0.648224	0.10411	1.23662	0.850107	0.0978939
FALSE	order	Caulobacterales	0.191056	0.26636	0.222447	1.39415	0.088973	1.1643	0.57075	0.835136	0.185877	0.170498
FALSE	order	Hyphomicrobiales	0.0514229	0.033665	0.0616928	0.65467	0.00579536	1.19971	0.088973	1.83255	0.00131494	0.000853806
FALSE	order	Rhodobacterales	0.0169401	0.0111289	0.00859854	0.656956	0.909722	0.507586	0.307489	0.772633	0.161972	0.339596
18	order	Rhodospirillales	0.0464363	0.0407906	0.0338806	0.878421	0.850107	0.729614	0.307489	0.830597	0.241322	0.416392
FALSE	order	Burkholderiales	0.00712709	0.0144674	0.0133728	2.02992	0.031209	1.87633	0.427355	0.924341	0.472676	0.133428
FALSE	order	Desulfovibrionales	0.033532	0.0542114	0.0244361	1.6167	0.10411	0.728741	0.384673	0.450757	0.0172575	0.0409731
19	order	Alteromonadales	0.0520194	0.1418	0.171543	2.7259	0.161972	3.29768	0.0376353	1.20976	0.57075	0.0963898
20	order	Chromatiales	0.0679907	0.0733007	0.0449346	1.0781	0.57075	0.660893	0.427355	0.613017	0.185877	0.37362
21	order	Enterobacterales	0.0147518	0.022721	0.021368	1.54022	0.0451546	1.4485	0.0539026	0.940451	0.677585	0.0624803
22	order	Oceanospirillales	0.00939306	0.00971274	0.0105382	1.03403	1	1.12192	0.427355	1.08499	0.520523	0.67815
FALSE	order	Acholeplasmatales	0.0057624	0.00780723	0.00687704	1.35486	0.623176	1.19343	0.96985	0.880855	0.623176	0.826159
23	order	Verrucomicrobiales	0.00894372	0.0251434	0.0109559	2.81129	0.520523	1.22498	0.520523	0.435736	0.850107	0.722411
24	order	Diptera	0.262913	0.112364	0.116524	0.42738	0.0211339	0.443203	0.0376353	1.03702	0.909722	0.033894
FALSE	order	Acrospermales	0.00905659	0.0151241	0.0150461	1.66996	0.140465	1.66134	0.121225	0.994841	0.850107	0.19348
FALSE	order	Botryosphaeriales	0.0475247	0.0653093	0.086941	1.37422	0.241322	1.82938	0.0172575	1.33122	0.0756616	0.0286969
FALSE	order	Mycosphaerellales	0.0792879	0.107475	0.11115	1.3555	0.307489	1.40186	0.212294	1.0342	1	0.39341
FALSE	order	Phaeotrichales	0.12178	0.219846	0.101105	1.80527	0.520523	0.830228	0.850107	0.459892	0.427355	0.665151
FALSE	order	Pleosporales	0.175832	0.209902	0.270813	1.19377	0.307489	1.54018	0.088973	1.29019	0.121225	0.11488
FALSE	order	Venturiales	0.00796928	0.00683353	0.0176973	0.857484	0.427355	2.22069	0.031209	2.58978	0.0257481	0.029868
FALSE	order	Chaetothyriales	0.132163	0.195823	0.257194	1.48168	0.384673	1.94603	0.0257481	1.3134	0.185877	0.0708109
FALSE	order	Eurotiales	9.57797	12.7607	13.9089	1.3323	0.121225	1.45218	0.088973	1.08998	0.384673	0.123488
FALSE	order	Onygenales	0.77324	0.910018	1.39037	1.17689	0.427355	1.7981	0.0140193	1.52784	0.00579536	0.00785621
FALSE	order	Phaeomoniellales	0.0464436	0.0507211	0.080369	1.0921	0.791337	1.73046	0.088973	1.58453	0.031209	0.0729439
FALSE	order	Verrucariales	0.0351837	0.0416259	0.0538212	1.1831	0.73373	1.52972	0.0640221	1.29297	0.121225	0.121121
FALSE	order	Erysiphales	0.0211021	0.0217617	0.026644	1.03126	0.73373	1.26262	0.273036	1.22435	0.273036	0.40526
FALSE	order	Helotiales	0.142864	0.135946	0.234468	0.951571	0.623176	1.64119	0.140465	1.72472	0.212294	0.242182
FALSE	order	Orbiliales	0.00842463	0.0160145	0.00786803	1.90091	0.0451546	0.933932	0.677585	0.491308	0.0257481	0.0419901
FALSE	order	Pezizales	0.0186587	0.0230673	0.0319833	1.23627	0.427355	1.71412	0.088973	1.38652	0.0640221	0.0945421
FALSE	order	Pneumocystidales	0.00683372	0.00539314	0.00436065	0.789195	0.212294	0.638107	0.307489	0.808554	0.0211339	0.0608886
FALSE	order	Saccharomycetales	0.147546	0.258155	0.215717	1.74966	0.0376353	1.46203	0.0451546	0.835611	0.96985	0.0533798
25	order	Diaporthales	0.0159136	0.02477	0.0208225	1.55653	0.307489	1.30847	0.185877	0.840634	0.73373	0.348473
FALSE	order	Glomerellales	0.0955535	0.0830265	0.127831	0.868901	0.73373	1.33779	0.57075	1.53964	0.520523	0.736529
FALSE	order	Hypocreales	0.127615	0.153272	0.204063	1.20105	0.520523	1.59906	0.031209	1.33138	0.0257481	0.031369
FALSE	order	Microascales	0.345472	0.325968	0.863749	0.943542	0.57075	2.5002	0.0640221	2.6498	0.0756616	0.0892089
FALSE	order	Ophiostomatales	0.0097659	0.0162209	0.00718742	1.66098	0.121225	0.735971	0.241322	0.443095	0.031209	0.053105
FALSE	order	Sordariales	0.0516179	0.0567421	0.09592	1.09927	0.623176	1.85827	0.0451546	1.69046	0.031209	0.0459
26	order	Xylariales	0.0315629	0.0245017	0.0359636	0.77628	0.909722	1.13943	0.73373	1.4678	0.273036	0.637422
FALSE	order	Xylonales	0.0114903	0.017312	0.025384	1.50667	0.344704	2.20917	0.00728456	1.46626	0.0640221	0.0175521
27	order	Tremellales	0.0133702	0.0431741	0.0145919	3.22913	0.121225	1.09137	0.472676	0.337978	0.241322	0.217305
FALSE	order	Spizellomycetales	0.00942345	0.0150167	0.00712917	1.59355	0.140465	0.756535	0.677585	0.474748	0.0756616	0.141405
FALSE	order	Synchytriales	0.0119998	0.00867715	0.015911	0.72311	0.96985	1.32595	0.384673	1.83367	0.140465	0.359434
28	order	Isochrysidales	0.0154979	0.00648369	0.00484542	0.418359	0.161972	0.31265	0.0113297	0.747324	0.140465	0.0248675
FALSE	order	Diversisporales	0.0433796	0.0517628	0.0586727	1.19325	0.791337	1.35254	0.273036	1.13349	0.344704	0.453406
FALSE	order	Mucorales	0.460021	0.470832	0.392425	1.0235	0.10411	0.853057	0.57075	0.83347	0.0376353	0.076117
29	order	Lamiales	0.0386372	0.0514253	0.0847899	1.33098	0.344704	2.19452	0.10411	1.6488	0.273036	0.187097
FALSE	order	Caudovirales	0.015015	0.0126291	0.00368889	0.841101	0.623176	0.245681	0.0211339	0.292094	0.00579536	0.010013
30	family	Microbacteriaceae	0.0113971	0.00699814	0.00244006	0.614028	0.73373	0.214095	0.212294	0.348672	0.0091085	0.0567172
31	family	Micrococcaceae	0.011653	0.0107646	0.00538583	0.923761	0.909722	0.462185	0.121225	0.50033	0.0756616	0.138694
32	family	Pseudonocardiaceae	1.81982	2.11654	0.724441	1.16305	0.0756616	0.398084	0.185877	0.342276	0.00458639	0.010819
33	family	Streptomycetaceae	0.0711199	0.0925904	0.0818039	1.30189	0.791337	1.15023	0.73373	0.883503	0.73373	0.90076
34	family	Solirubrobacteraceae	0.00461518	0.00665047	0.00515101	1.441	0.273036	1.1161	0.57075	0.774534	0.472676	0.47374
35	family	Chitinophagaceae	0.00486154	0.0121767	0.0108276	2.50469	0.0211339	2.22719	0.0756616	0.889208	0.850107	0.0506946
36	family	Flavobacteriaceae	0.0191033	0.0146148	0.026353	0.765041	0.307489	1.3795	0.088973	1.80317	0.0113297	0.0263882
37	family	Sphingobacteriaceae	0.0114082	0.0131066	0.00589963	1.14888	0.909722	0.517142	0.0140193	0.450126	0.0113297	0.0128777
38	family	Leptolyngbyaceae	0.0305399	0.0371508	0.0406926	1.21647	0.57075	1.33244	0.161972	1.09534	0.520523	0.376524
39	family	Alicyclobacillaceae	0.0185206	0.0119145	0.00921108	0.643312	0.677585	0.497343	0.212294	0.773098	0.344704	0.385371
40	family	Bacillaceae	6.35854	5.20883	3.39587	0.819186	0.677585	0.534064	0.273036	0.651945	0.0539026	0.165726
41	family	Paenibacillaceae	0.110145	0.0908204	0.0490511	0.824552	0.909722	0.445331	0.185877	0.540089	0.212294	0.304712
42	family	Planococcaceae	0.0937007	0.102636	0.114249	1.09537	0.791337	1.2193	0.472676	1.11314	0.96985	0.810323
43	family	Sporolactobacillaceae	0.042194	0.0944529	0.0931473	2.23854	0.031209	2.20759	0.307489	0.986177	0.427355	0.107424
44	family	Staphylococcaceae	0.159789	0.34748	0.0943743	2.17461	0.0451546	0.590617	0.212294	0.271597	0.00131494	0.00389373
45	family	Thermoactinomycetaceae	14.7296	7.58984	6.35447	0.515277	0.0756616	0.431407	0.0257481	0.837233	0.161972	0.0318585
46	family	Aerococcaceae	0.00301173	0.00379709	0.0023667	1.26077	0.00728456	0.785828	0.909722	0.623294	0.0376353	0.0188917
47	family	Enterococcaceae	0.0133864	0.00578811	0.00593896	0.432386	0.472676	0.443655	0.307489	1.02606	0.73373	0.537597
48	family	Lactobacillaceae	0.136296	0.298868	0.238121	2.19278	0.0257481	1.74708	0.0539026	0.796743	0.623176	0.0433107
49	family	Clostridiaceae	0.0187947	0.0273877	0.0107487	1.45721	1	0.5719	0.088973	0.392463	0.0539026	0.0976416
50	family	Lachnospiraceae	0.0226631	0.0199522	0.0199849	0.880382	1	0.881824	1	1.00164	0.520523	0.90076
51	family	Oscillospiraceae	0.0935239	0.0525027	0.0446096	0.561383	0.273036	0.476986	0.185877	0.849662	0.909722	0.343119
52	family	Peptococcaceae	0.0113025	0.00775896	0.00698947	0.68648	0.850107	0.6184	0.241322	0.900827	0.241322	0.366931
53	family	Caulobacteraceae	0.191056	0.26636	0.222447	1.39415	0.088973	1.1643	0.57075	0.835136	0.185877	0.170498
54	family	Bradyrhizobiaceae	0.0235338	0.0173951	0.0482211	0.739153	0.850107	2.04901	0.0140193	2.77211	0.00361051	0.00632512
55	family	Rhodobacteraceae	0.0169401	0.0111289	0.00859854	0.656956	0.909722	0.507586	0.307489	0.772633	0.161972	0.339596
56	family	Burkholderiaceae	0.00618796	0.012964	0.0126688	2.09503	0.0376353	2.04734	0.307489	0.977233	0.57075	0.135685
57	family	Desulfovibrionaceae	0.033532	0.0542114	0.0244361	1.6167	0.10411	0.728741	0.384673	0.450757	0.0172575	0.0409731
58	family	Acholeplasmataceae	0.0057624	0.00780723	0.00687704	1.35486	0.623176	1.19343	0.96985	0.880855	0.623176	0.826159
59	family	Acrospermaceae	0.00905659	0.0151241	0.0150461	1.66996	0.140465	1.66134	0.121225	0.994841	0.850107	0.19348
60	family	Aplosporellaceae	0.0188033	0.02196	0.0170761	1.16788	0.850107	0.908144	0.241322	0.777601	0.241322	0.366931
61	family	Botryosphaeriaceae	0.0287215	0.0433493	0.0698649	1.5093	0.212294	2.4325	0.0211339	1.61167	0.212294	0.0511546
62	family	Dissoconiaceae	0.0129438	0.0090583	0.0342257	0.699819	0.623176	2.64418	0.0257481	3.77838	0.0113297	0.0183867
63	family	Mycosphaerellaceae	0.0565179	0.0881294	0.0657911	1.55932	0.0756616	1.16408	0.791337	0.746528	0.0640221	0.0963898
64	family	Teratosphaeriaceae	0.00982617	0.0102872	0.0111334	1.04692	0.384673	1.13304	0.472676	1.08226	0.791337	0.606139
65	family	Phaeotrichaceae	0.12178	0.219846	0.101105	1.80527	0.520523	0.830228	0.850107	0.459892	0.427355	0.665151
66	family	Amniculicolaceae	0.0130049	0.0127275	0.00758687	0.978671	1	0.583386	0.241322	0.596101	0.161972	0.304712
67	family	Didymellaceae	0.00315871	0.0046297	0.00277338	1.46569	0.0756616	0.878011	0.472676	0.599042	0.0376353	0.0606533
68	family	Didymosphaeriaceae	0.00351557	0.00420568	0.00171429	1.1963	0.0257481	0.487628	0.623176	0.407613	0.00058284	0.00279479
69	family	Pleosporaceae	0.0108026	0.00992649	0.0240318	0.918897	0.850107	2.22463	0.00282727	2.42098	0.000768539	0.000884076
70	family	Sporormiaceae	0.0233458	0.0270775	0.0181392	1.15984	0.344704	0.77698	0.273036	0.669901	0.0640221	0.139953
71	family	Sympoventuriaceae	0.00685303	0.00516222	0.0169163	0.753276	0.623176	2.46844	0.031209	3.27694	0.0257481	0.0326071
72	family	Cyphellophoraceae	0.0280054	0.0171618	0.0648756	0.612804	0.909722	2.31654	0.0451546	3.78023	0.0257481	0.0424257
73	family	Herpotrichiellaceae	0.102927	0.175865	0.189729	1.70865	0.161972	1.84334	0.0376353	1.07883	0.472676	0.0899023
74	family	Aspergillaceae	3.72733	4.72064	5.16994	1.26649	0.10411	1.38703	0.0451546	1.09518	0.212294	0.059953
75	family	Elaphomycetaceae	0.109281	0.151111	0.185449	1.38277	0.212294	1.69699	0.0172575	1.22724	0.088973	0.0294851
76	family	Thermoascaceae	1.27894	2.07456	1.72405	1.6221	0.0376353	1.34803	0.0451546	0.831042	0.384673	0.0451365
77	family	Trichocomaceae	1.46385	1.87449	2.12909	1.28052	0.307489	1.45444	0.161972	1.13582	0.384673	0.26576
78	family	Ajellomycetaceae	0.193965	0.230923	0.324817	1.19054	0.472676	1.67461	0.0140193	1.4066	0.0140193	0.0129778
79	family	Arthrodermataceae	0.0429388	0.0464647	0.0865727	1.08211	0.57075	2.01619	0.00728456	1.86319	0.00282727	0.00356665
80	family	Ascosphaeraceae	0.034161	0.0735634	0.0429235	2.15343	0.161972	1.25651	0.384673	0.583491	0.623176	0.342235
81	family	Onygenaceae	0.0216533	0.0279526	0.0277767	1.29091	0.472676	1.28279	0.427355	0.99371	1	0.6524
82	family	Phaeomoniellaceae	0.0464436	0.0507211	0.080369	1.0921	0.791337	1.73046	0.088973	1.58453	0.031209	0.0729439
83	family	Verrucariaceae	0.0351837	0.0416259	0.0538212	1.1831	0.73373	1.52972	0.0640221	1.29297	0.121225	0.121121
84	family	Myxotrichaceae	0.0132355	0.0236785	0.0137396	1.78901	0.088973	1.03808	0.161972	0.580254	0.344704	0.135685
85	family	Pseudeurotiaceae	0.0928392	0.107051	0.126814	1.15308	0.344704	1.36595	0.0451546	1.18462	0.161972	0.0888643
86	family	Erysiphaceae	0.0211021	0.0217617	0.026644	1.03126	0.73373	1.26262	0.273036	1.22435	0.273036	0.40526
87	family	Dermateaceae	0.0142275	0.0369551	0.00730886	2.59744	0.384673	0.513713	0.472676	0.197777	0.10411	0.24438
88	family	Hyaloscyphaceae	0.00792324	0.0116699	0.00686195	1.47287	0.161972	0.866053	0.850107	0.588003	0.121225	0.211496
89	family	Rutstroemiaceae	0.00649754	0.00938593	0.00849407	1.44454	0.088973	1.30727	0.791337	0.904979	0.344704	0.256992
90	family	Sclerotiniaceae	0.0153989	0.0298316	0.033539	1.93726	0.241322	2.17802	0.088973	1.12428	0.623176	0.199051
91	family	Orbiliaceae	0.00842463	0.0160145	0.00786803	1.90091	0.0451546	0.933932	0.677585	0.491308	0.0257481	0.0419901
92	family	Ascobolaceae	0.00744418	0.00547358	0.0136731	0.735283	0.73373	1.83675	0.161972	2.49802	0.10411	0.19348
93	family	Pyronemataceae	0.00636555	0.013263	0.00810661	2.08356	0.121225	1.27351	0.472676	0.611219	0.241322	0.217305
94	family	Pneumocystidaceae	0.00683372	0.00539314	0.00436065	0.789195	0.212294	0.638107	0.307489	0.808554	0.0211339	0.0608886
95	family	Debaryomycetaceae	0.0421378	0.108156	0.0715904	2.56671	0.000182672	1.69896	0.00579536	0.661921	0.0376353	0.000141864
96	family	Saccharomycetaceae	0.0310503	0.0386714	0.0645724	1.24544	0.427355	2.0796	0.000768539	1.66977	0.0113297	0.00167663
97	family	Glomerellaceae	0.0881246	0.0719808	0.119697	0.816807	0.677585	1.35827	0.623176	1.6629	0.472676	0.736529
98	family	Clavicipitaceae	0.0188951	0.0200941	0.0403412	1.06345	0.73373	2.13501	0.0211339	2.00762	0.00728456	0.0128777
99	family	Hypocreaceae	0.0074104	0.00714591	0.00953603	0.964308	0.909722	1.28684	0.140465	1.33447	0.185877	0.24438
100	family	Nectriaceae	0.0530102	0.059611	0.0486782	1.12452	0.623176	0.91828	0.909722	0.816597	0.241322	0.594521
101	family	Ophiocordycipitaceae	0.008521	0.0141377	0.00747962	1.65915	0.0539026	0.877786	0.57075	0.529057	0.0539026	0.0672489
102	family	Ceratocystidaceae	0.317452	0.305151	0.794563	0.961251	0.520523	2.50294	0.10411	2.60383	0.10411	0.138337
103	family	Microascaceae	0.0280199	0.0208162	0.0691859	0.742907	0.791337	2.46917	0.031209	3.32366	0.0091085	0.018965
104	family	Ophiostomataceae	0.0097659	0.0162209	0.00718742	1.66098	0.121225	0.735971	0.241322	0.443095	0.031209	0.053105
105	family	Chaetomiaceae	0.0282067	0.0273723	0.0471531	0.970416	0.623176	1.6717	0.140465	1.72266	0.0172575	0.0729439
106	family	Xylonaceae	0.0114903	0.017312	0.025384	1.50667	0.344704	2.20917	0.00728456	1.46626	0.0640221	0.0175521
107	family	Spizellomycetaceae	0.00942345	0.0150167	0.00712917	1.59355	0.140465	0.756535	0.677585	0.474748	0.0756616	0.141405
108	family	Synchytriaceae	0.0119998	0.00867715	0.015911	0.72311	0.96985	1.32595	0.384673	1.83367	0.140465	0.359434
109	family	Gigasporaceae	0.0433796	0.0517628	0.0586727	1.19325	0.791337	1.35254	0.273036	1.13349	0.344704	0.453406
110	family	Cunninghamellaceae	0.001861	0.0102437	0.00517043	5.50437	0.00458639	2.7783	0.241322	0.504745	0.00220222	0.00160467
111	family	Lichtheimiaceae	0.222066	0.189337	0.155613	0.852617	0.0756616	0.700754	0.472676	0.821886	0.0640221	0.0849403
112	family	Mucoraceae	0.0014128	0.00346489	0.00240508	2.45249	0.00058284	1.70235	0.623176	0.694129	0.00282727	0.000763143
113	family	Rhizopodaceae	0.00258664	0.00480323	0.00441628	1.85694	0.0172575	1.70734	0.10411	0.919439	0.791337	0.059414
114	family	Syncephalastraceae	0.00800315	0.0222532	0.0180422	2.78055	0.00131494	2.25439	0.185877	0.810771	0.00282727	0.000895557
115	family	Siphoviridae	0.015015	0.0126291	0.00368889	0.841101	0.623176	0.245681	0.0211339	0.292094	0.00579536	0.010013
FALSE	genus	Saccharomonospora	0.0042733	0.00411162	0.00120313	0.962165	0.0640221	0.281545	0.031209	0.292616	0.000182672	0.000468579
FALSE	genus	Saccharopolyspora	1.68951	1.98175	0.659882	1.17298	0.0640221	0.390577	0.384673	0.332979	0.00458639	0.013807
FALSE	genus	Streptomyces	0.0711199	0.0925904	0.0818039	1.30189	0.791337	1.15023	0.73373	0.883503	0.73373	0.90076
FALSE	genus	Solirubrobacter	0.00461518	0.00665047	0.00515101	1.441	0.273036	1.1161	0.57075	0.774534	0.472676	0.47374
FALSE	genus	Mucilaginibacter	0.0114082	0.0131066	0.00589963	1.14888	0.909722	0.517142	0.0140193	0.450126	0.0113297	0.0128777
FALSE	genus	Leptolyngbya	0.0305399	0.0371508	0.0406926	1.21647	0.57075	1.33244	0.161972	1.09534	0.520523	0.376524
FALSE	genus	Alicyclobacillus	0.0185206	0.0119145	0.00921108	0.643312	0.677585	0.497343	0.212294	0.773098	0.344704	0.385371
FALSE	genus	Alkalicoccus	0.00587244	0.0113151	0.00942596	1.92681	0.0451546	1.60512	0.472676	0.833043	0.427355	0.162759
FALSE	genus	Alkalihalobacillus	0.0309839	0.0241719	0.0244358	0.780143	0.384673	0.788659	0.472676	1.01092	0.96985	0.626011
FALSE	genus	Alteribacillus	0.0121985	0.00511972	0.00551788	0.419702	0.273036	0.452343	0.0539026	1.07777	0.088973	0.0689179
FALSE	genus	Bacillus	1.0482	0.689578	0.335962	0.657867	0.96985	0.320512	0.031209	0.4872	0.0257481	0.0344229
FALSE	genus	Caldibacillus	0.148385	0.162006	0.159993	1.0918	0.623176	1.07823	0.472676	0.987571	0.427355	0.606922
FALSE	genus	Cerasibacillus	0.0423845	0.0127244	0.0167212	0.300212	0.57075	0.394512	0.185877	1.31411	0.520523	0.403695
FALSE	genus	Domibacillus	0.0134429	0.00875928	0.00620399	0.65159	0.73373	0.461506	0.161972	0.708276	0.241322	0.289384
FALSE	genus	Fictibacillus	0.00909258	0.00760907	0.00723676	0.836844	0.96985	0.795897	0.427355	0.95107	0.427355	0.625204
FALSE	genus	Gracilibacillus	0.0276484	0.0221291	0.0182462	0.800376	0.909722	0.659938	0.427355	0.824535	0.307489	0.537597
FALSE	genus	Halobacillus	0.0292521	0.0134635	0.0165861	0.460256	1	0.567006	0.307489	1.23194	0.273036	0.442996
FALSE	genus	Lentibacillus	0.126493	0.0870785	0.0606552	0.688408	1	0.479515	0.212294	0.696557	0.241322	0.348473
FALSE	genus	Marinococcus	0.00430003	0.00665885	0.00996539	1.54856	0.088973	2.31752	0.241322	1.49656	0.909722	0.220696
FALSE	genus	Oceanobacillus	1.40099	1.46662	0.753741	1.04684	0.185877	0.538005	0.161972	0.513931	0.0091085	0.0248675
FALSE	genus	Ornithinibacillus	0.0368071	0.022096	0.0168398	0.600319	0.96985	0.457515	0.212294	0.762121	0.140465	0.26576
FALSE	genus	Paraliobacillus	0.0111652	0.0077779	0.00510163	0.696619	1	0.456922	0.273036	0.655913	0.0756616	0.223562
FALSE	genus	Pontibacillus	0.0185567	0.0173406	0.0090278	0.934461	0.73373	0.486497	0.520523	0.520618	0.0211339	0.152787
FALSE	genus	Pseudogracilibacillus	0.0457256	0.0375346	0.0250327	0.820865	0.850107	0.547455	0.241322	0.666924	0.273036	0.388366
FALSE	genus	Salimicrobium	0.0110881	0.0119348	0.00663102	1.07636	0.623176	0.598029	0.472676	0.555604	0.0640221	0.232987
FALSE	genus	Salinibacillus	0.0724695	0.0603367	0.103667	0.83258	0.307489	1.43049	0.10411	1.71814	0.0376353	0.0612827
FALSE	genus	Streptohalobacillus	0.0235374	0.0177258	0.011926	0.753089	1	0.506682	0.273036	0.672805	0.273036	0.418546
FALSE	genus	Terrilactibacillus	0.0189129	0.0340765	0.0382669	1.80176	0.161972	2.02332	0.384673	1.12297	0.472676	0.311872
FALSE	genus	Virgibacillus	0.428437	0.289689	0.184497	0.676152	0.96985	0.430628	0.161972	0.636881	0.241322	0.303144
FALSE	genus	Weizmannia	0.0159687	0.0260036	0.0129223	1.62841	0.185877	0.809229	0.241322	0.496945	0.0172575	0.0449621
FALSE	genus	Paenibacillus	0.0277274	0.017886	0.0147779	0.645065	0.472676	0.532972	0.10411	0.826231	0.384673	0.24438
FALSE	genus	Planococcus	0.0599403	0.0376501	0.0339524	0.628127	0.384673	0.566437	0.344704	0.901786	0.791337	0.532077
FALSE	genus	Sporosarcina	0.018143	0.0495801	0.0672138	2.73274	0.10411	3.70468	0.088973	1.35566	0.909722	0.139772
FALSE	genus	Ureibacillus	0.00555157	0.00587836	0.00454052	1.05886	0.307489	0.81788	0.344704	0.772412	0.10411	0.196499
FALSE	genus	Scopulibacillus	0.027398	0.0860595	0.0867383	3.14109	0.00458639	3.16587	0.273036	1.00789	0.57075	0.0403957
FALSE	genus	Staphylococcus	0.121157	0.314306	0.0688738	2.59419	0.0211339	0.568465	0.0539026	0.21913	0.00058284	0.000757258
FALSE	genus	Desmospora	0.00472586	0.0040979	0.00272049	0.867122	0.96985	0.575659	0.088973	0.663873	0.121225	0.152787
FALSE	genus	Kroppenstedtia	8.61366	4.63793	3.68364	0.538439	0.10411	0.427651	0.0211339	0.794242	0.140465	0.0304124
FALSE	genus	Marininema	0.0119036	0.00682337	0.00582196	0.573218	0.427355	0.489092	0.185877	0.853238	0.121225	0.204255
FALSE	genus	Melghirimyces	0.497107	0.267586	0.221489	0.538287	0.161972	0.445556	0.0376353	0.82773	0.344704	0.0794281
FALSE	genus	Paludifilum	0.101333	0.0422679	0.0483121	0.41712	0.0640221	0.476767	0.031209	1.143	0.472676	0.0494031
FALSE	genus	Planifilum	0.0238585	0.0121458	0.0100695	0.509075	0.73373	0.422052	0.0756616	0.829057	0.273036	0.204255
FALSE	genus	Thermoactinomyces	0.00210738	0.00552927	0.0034596	2.62376	0.000768539	1.64166	0.791337	0.625688	0.0091085	0.00183986
FALSE	genus	Thermoflavimicrobium	0.0184746	0.00889074	0.0056559	0.481242	0.273036	0.306145	0.0257481	0.636156	0.161972	0.0569372
FALSE	genus	Facklamia	0.00301173	0.00379709	0.0023667	1.26077	0.00728456	0.785828	0.909722	0.623294	0.0376353	0.0188917
FALSE	genus	Enterococcus	0.0133864	0.00578811	0.00593896	0.432386	0.472676	0.443655	0.307489	1.02606	0.73373	0.537597
FALSE	genus	Ligilactobacillus	0.0246636	0.0170321	0.013644	0.690576	0.909722	0.553206	0.212294	0.801079	0.212294	0.325019
FALSE	genus	Pediococcus	0.0267944	0.132495	0.0340678	4.94487	0.0451546	1.27145	0.677585	0.257126	0.10411	0.0892089
FALSE	genus	Weissella	0.02921	0.0400214	0.0736819	1.37013	0.520523	2.52249	0.0211339	1.84106	0.088973	0.0478349
FALSE	genus	Clostridium	0.0108627	0.0243671	0.00835922	2.24318	0.241322	0.769532	0.57075	0.343054	0.088973	0.19348
FALSE	genus	Bradyrhizobium	0.0235338	0.0173951	0.0482211	0.739153	0.850107	2.04901	0.0140193	2.77211	0.00361051	0.00632512
FALSE	genus	Desulfovibrio	0.00652553	0.00698325	0.00617273	1.07014	0.57075	0.945935	0.96985	0.883933	0.427355	0.699479
FALSE	genus	Coniosporium	0.0235461	0.0385474	0.0551959	1.6371	0.273036	2.34416	0.031209	1.4319	0.241322	0.0776046
FALSE	genus	Pseudovirgaria	0.00905659	0.0151241	0.0150461	1.66996	0.140465	1.66134	0.121225	0.994841	0.850107	0.19348
FALSE	genus	Aplosporella	0.0188033	0.02196	0.0170761	1.16788	0.850107	0.908144	0.241322	0.777601	0.241322	0.366931
FALSE	genus	Dissoconium	0.0129438	0.0090583	0.0342257	0.699819	0.623176	2.64418	0.0257481	3.77838	0.0113297	0.0183867
FALSE	genus	Pseudocercospora	0.00805309	0.0105621	0.00534421	1.31156	0.427355	0.663622	0.623176	0.505981	0.0640221	0.221552
FALSE	genus	Ramularia	0.0262526	0.0427578	0.0328969	1.62871	0.57075	1.25309	0.677585	0.769379	0.909722	0.817675
FALSE	genus	Acidomyces	0.00389184	0.00531387	0.00666889	1.36539	0.307489	1.71356	0.0640221	1.255	0.273036	0.133428
FALSE	genus	Trichodelitschia	0.12178	0.219846	0.101105	1.80527	0.520523	0.830228	0.850107	0.459892	0.427355	0.665151
FALSE	genus	Massariosphaeria	0.0184212	0.0172447	0.0449777	0.936135	0.73373	2.44163	0.0451546	2.6082	0.0257481	0.0424257
FALSE	genus	Amniculicola	0.0130049	0.0127275	0.00758687	0.978671	1	0.583386	0.241322	0.596101	0.161972	0.304712
FALSE	genus	Bimuria	0.00351557	0.00420568	0.00171429	1.1963	0.0257481	0.487628	0.623176	0.407613	0.00058284	0.00279479
FALSE	genus	Westerdykella	0.0212822	0.0240796	0.0167195	1.13144	0.472676	0.785609	0.344704	0.694342	0.185877	0.322513
FALSE	genus	Verruconis	0.00685303	0.00516222	0.0169163	0.753276	0.623176	2.46844	0.031209	3.27694	0.0257481	0.0326071
FALSE	genus	Cyphellophora	0.0280054	0.0171618	0.0648756	0.612804	0.909722	2.31654	0.0451546	3.78023	0.0257481	0.0424257
FALSE	genus	Capronia	0.00749361	0.00771233	0.0162664	1.02919	0.520523	2.1707	0.088973	2.10914	0.0539026	0.0910698
FALSE	genus	Cladophialophora	0.0256104	0.0215144	0.0588141	0.840067	0.850107	2.2965	0.0211339	2.7337	0.0211339	0.0239542
FALSE	genus	Exophiala	0.0302622	0.0544035	0.0363616	1.79774	0.623176	1.20155	0.427355	0.668368	0.791337	0.697676
FALSE	genus	Phialophora	0.00519418	0.0118278	0.00343516	2.27712	0.472676	0.661349	0.791337	0.290432	0.273036	0.517185
FALSE	genus	Aspergillus	1.88176	2.47439	2.88154	1.31493	0.185877	1.5313	0.0257481	1.16455	0.0376353	0.0242027
FALSE	genus	Monascus	0.439067	0.346366	0.507738	0.788868	0.791337	1.1564	0.10411	1.4659	0.121225	0.162759
FALSE	genus	Penicilliopsis	0.0661571	0.0950819	0.0925963	1.43721	0.427355	1.39964	0.161972	0.973859	0.73373	0.37701
FALSE	genus	Penicillium	0.253429	0.450318	0.356513	1.7769	0.121225	1.40676	0.161972	0.791691	0.909722	0.210136
FALSE	genus	Elaphomyces	0.109281	0.151111	0.185449	1.38277	0.212294	1.69699	0.0172575	1.22724	0.088973	0.0294851
FALSE	genus	Byssochlamys	0.584006	0.744647	0.926827	1.27507	0.344704	1.58702	0.00282727	1.24465	0.140465	0.0155072
FALSE	genus	Paecilomyces	0.103489	0.161604	0.100262	1.56155	0.241322	0.968813	0.427355	0.620416	0.10411	0.191988
FALSE	genus	Thermoascus	0.549124	1.13428	0.654748	2.06561	0.185877	1.19235	0.273036	0.577237	0.850107	0.339596
FALSE	genus	Rasamsonia	0.719999	0.882484	1.15871	1.22567	0.241322	1.60932	0.0376353	1.31301	0.0640221	0.044443
FALSE	genus	Talaromyces	0.389598	0.481742	0.700244	1.23651	0.427355	1.79735	0.0756616	1.45357	0.161972	0.132058
FALSE	genus	Thermomyces	0.240827	0.330731	0.166456	1.37331	0.472676	0.691184	0.384673	0.503297	0.088973	0.22414
FALSE	genus	Coccidioides	0.0356072	0.0318564	0.0614238	0.894662	0.791337	1.72504	0.031209	1.92814	0.0211339	0.0297142
FALSE	genus	Paracoccidioides	0.0976728	0.0721297	0.170475	0.738483	0.520523	1.74537	0.0211339	2.36346	0.000439639	0.00191001
FALSE	genus	Blastomyces	0.0714729	0.090195	0.13128	1.26195	0.307489	1.83677	0.0539026	1.45551	0.10411	0.0773047
FALSE	genus	Emmonsia	0.00247003	0.00423188	0.00530807	1.71329	0.0451546	2.14899	0.0640221	1.25431	0.520523	0.0672489
FALSE	genus	Helicocarpus	0.0114555	0.0140058	0.0158293	1.22263	0.384673	1.38181	0.273036	1.13019	0.520523	0.428381
FALSE	genus	Histoplasma	0.0472216	0.0486408	0.0716271	1.03006	0.909722	1.51683	0.088973	1.47257	0.212294	0.212316
FALSE	genus	Polytolypa	0.0164298	0.018558	0.026048	1.12953	0.57075	1.58541	0.121225	1.4036	0.0376353	0.0953999
FALSE	genus	Microsporum	0.0230478	0.0208721	0.0451125	0.905603	1	1.95735	0.0140193	2.16138	0.00361051	0.00654937
FALSE	genus	Trichophyton	0.00833481	0.00858055	0.0254572	1.02948	0.57075	3.05433	0.0140193	2.96685	0.0376353	0.0236776
FALSE	genus	Ascosphaera	0.034161	0.0735634	0.0429235	2.15343	0.161972	1.25651	0.384673	0.583491	0.623176	0.342235
FALSE	genus	Uncinocarpus	0.0216533	0.0279526	0.0277767	1.29091	0.472676	1.28279	0.427355	0.99371	1	0.6524
FALSE	genus	Phaeomoniella	0.0464436	0.0507211	0.080369	1.0921	0.791337	1.73046	0.088973	1.58453	0.031209	0.0729439
FALSE	genus	Endocarpon	0.0351837	0.0416259	0.0538212	1.1831	0.73373	1.52972	0.0640221	1.29297	0.121225	0.121121
FALSE	genus	Pseudogymnoascus	0.0928392	0.107051	0.126814	1.15308	0.344704	1.36595	0.0451546	1.18462	0.161972	0.0888643
FALSE	genus	Cadophora	0.0506284	0.0176463	0.0886797	0.348546	0.96985	1.75158	0.10411	5.02539	0.0140193	0.0506946
FALSE	genus	Hyaloscypha	0.00792324	0.0116699	0.00686195	1.47287	0.161972	0.866053	0.850107	0.588003	0.121225	0.211496
FALSE	genus	Rutstroemia	0.00649754	0.00938593	0.00849407	1.44454	0.088973	1.30727	0.791337	0.904979	0.344704	0.256992
FALSE	genus	Ascobolus	0.00744418	0.00547358	0.0136731	0.735283	0.73373	1.83675	0.161972	2.49802	0.10411	0.19348
FALSE	genus	Pneumocystis	0.00683372	0.00539314	0.00436065	0.789195	0.212294	0.638107	0.307489	0.808554	0.0211339	0.0608886
FALSE	genus	Millerozyma	0.0114564	0.0703232	0.00933144	6.13834	0.000246128	0.814519	0.96985	0.132694	0.000182672	7.5775e-05
FALSE	genus	Colletotrichum	0.0881246	0.0719808	0.119697	0.816807	0.677585	1.35827	0.623176	1.6629	0.472676	0.736529
FALSE	genus	Claviceps	0.0150061	0.013118	0.0352535	0.874172	0.850107	2.34927	0.0211339	2.68743	0.031209	0.0300613
FALSE	genus	Trichoderma	0.00472724	0.00336209	0.00519199	0.711217	0.791337	1.09831	0.384673	1.54427	0.185877	0.418007
FALSE	genus	Fusarium	0.0500725	0.0579316	0.0475422	1.15695	0.623176	0.949468	0.850107	0.820661	0.241322	0.597597
FALSE	genus	Tolypocladium	0.00507	0.00917937	0.00495333	1.81053	0.088973	0.976988	0.57075	0.539615	0.088973	0.118799
FALSE	genus	Lomentospora	0.00252524	0.00474363	0.00434845	1.87848	0.0091085	1.72199	0.307489	0.916694	0.10411	0.0250608
FALSE	genus	Chaetomium	0.0181642	0.0161078	0.0284753	0.886792	0.57075	1.56766	0.140465	1.76779	0.0539026	0.12493
FALSE	genus	Xylona	0.0114903	0.017312	0.025384	1.50667	0.344704	2.20917	0.00728456	1.46626	0.0640221	0.0175521
FALSE	genus	Spizellomyces	0.00942345	0.0150167	0.00712917	1.59355	0.140465	0.756535	0.677585	0.474748	0.0756616	0.141405
FALSE	genus	Synchytrium	0.0119998	0.00867715	0.015911	0.72311	0.96985	1.32595	0.384673	1.83367	0.140465	0.359434
FALSE	genus	Gigaspora	0.0433796	0.0517628	0.0586727	1.19325	0.791337	1.35254	0.273036	1.13349	0.344704	0.453406
FALSE	genus	Lichtheimia	0.218359	0.177784	0.106975	0.81418	0.10411	0.489904	0.520523	0.601715	0.0539026	0.0920147
FALSE	genus	Rhizomucor	0.00370651	0.0115533	0.0486383	3.11703	0.0211339	13.1224	0.427355	4.20991	0.0539026	0.0392651
FALSE	genus	Rhizopus	0.00258664	0.00480323	0.00441628	1.85694	0.0172575	1.70734	0.10411	0.919439	0.791337	0.059414
FALSE	genus	Syncephalastrum	0.00800315	0.0222532	0.0180422	2.78055	0.00131494	2.25439	0.185877	0.810771	0.00282727	0.000895557
