# Supplementary material for: Quantitative metaproteomics reveals composition and metabolism characteristics of microbial communities in Chinese liquor fermentation starters
Source: Front Microbiol. 2023 Jan 9;13:1098268. doi: 10.3389/fmicb.2022.1098268 (PMC9868298; doi:10.3389/fmicb.2022.1098268)
Supplement: Supplementary file 4 [file Data_Sheet_4.XLSX]

## Sheet: Aggregate
Supplementary Data 4: Quantification results of key microbial enzymes related to saccharification process.
	SpW1	SpW10	SpW2	SpW3	SpW4	SpW5	SpW6	SpW7	SpW8	SpW9	SuW1	SuW10	SuW2	SuW3	SuW4	SuW5	SuW6	SuW7	SuW8	SuW9	AuW1	AuW10	AuW2	AuW3	AuW4	AuW5	AuW6	AuW7	AuW8	AuW9	SpY1	SpY10	SpY2	SpY3	SpY4	SpY5	SpY6	SpY7	SpY8	SpY9	SuY1	SuY10	SuY2	SuY3	SuY4	SuY5	SuY6	SuY7	SuY8
3.2.1.1 Basidiomycota	7408.5	59801.8	6060.99	79367.8	6155.13	24205.3	6108.83	209781	434689	6704.79	27121.1	7915.52	196660	100174	10909.4	6245.86	10779	72462.9	101716	6125.89	16034.1	84050	6058.54	6884.24	6069.02	6730.87	42752.7	6593.97	31684.9	202514	25005.3	8428.92	20591.9	176375	12033.3	12100.9	12221.6	11932.2	20429.4	18597.3	11625.7	15426.9	20621.9	11708.3	12392	11821.5	12178.6	11965.6	11997.1
3.2.1.21 Clostridia	9186.55	7221.13	5700.35	9652.36	4914.27	8321.29	5163.45	8743.22	6612.18	48656	12508.5	9832.39	7387.11	4362.57	7761.67	4583.78	8155.23	65448.8	40615.6	5060.41	7024.26	4828.39	5935.81	10560.7	6236.79	11096.2	6553.03	11658.8	6885.3	12250	33352.1	40770	31813.2	23806.3	13200.1	14244.7	13328	13968	14500	30767.9	17386.6	14222.8	23027	39341.3	14697.5	54949.2	14368.1	13157.9	14076.3
3.2.1.1 Eurotiales	11691.6	11627.3	180029	20461.2	15695.5	20165.7	15541.7	76685.4	12225	1.766e+06	11697.8	15238.3	15552.4	11901.8	15709.2	9316.68	98108.8	543457	90629.5	15599.8	179330	74437	15311.9	12102.4	13898.6	757141	15329.7	65180.6	21414.8	11729.4	263453	30208.3	1.0802e+06	6.81375e+06	256702	31806.9	25609.3	7.63003e+06	7088073	1.49649e+06	266855	22238.5	70557448	69423	32109.2	23865.4	3.74853e+06	17981.2	31729
3.2.1.20 Eurotiales	28009.7	23608.4	717103	25473.1	21560.6	24619.9	22716.4	98845.3	24458.2	2.42591e+06	41589.7	27336.5	43311	22365.6	25395.6	21993.4	160383	671265	195882	21409.8	346671	178661	17519.1	24780.4	85803.6	711364	24576.5	291869	51414.5	29161	467060	45637.8	832951	2.63811e+06	239752	810597	497168	7.16415e+06	2.26047e+06	646378	132453	190364	1.88992e+07	43646.9	260517	491846	1.09752e+06	1.93569e+06	40504.9
3.2.1.21 Eurotiales	102686	244308	801975	128207	46736.9	56067.1	45235.3	168732	148846	4.23817e+06	1.03451e+06	43928.3	93868.1	247014	63157.6	1.40162e+06	1.38509e+06	2.61065e+06	655127	44064.3	607413	194829	93309.8	1.28551e+06	531579	2.32513e+06	58116.1	407417	133223	93670.9	1.35596e+06	1.44386e+06	3.43351e+06	5.45814e+06	1.60233e+06	239246	789118	2.87379e+07	3.12804e+06	1.68498e+06	3.78508e+06	5.26371e+06	3.35675e+08	9.64573e+06	1.89386e+07	1.14836e+06	2.63142e+06	574490	2.29091e+07
3.2.1.3 Eurotiales	484090	1.2105e+06	638556	915679	54122.6	342386	141032	920846	1.70567e+06	9.76529e+06	1.93676e+06	74052.6	202999	618365	167653	2.19622e+06	1.43625e+06	1.92231e+06	1.26907e+06	102456	679312	613929	265572	2.09707e+06	473206	1.41323e+06	83809.2	191133	92504.5	745192	4.38332e+06	3.97512e+06	3.36187e+06	8.41131e+06	2.55644e+06	86904.6	369457	9.21878e+06	186157	138939	1.05286e+07	5.79369e+06	3.16364e+08	1.45167e+07	1.56069e+07	5.19331e+06	655055	224550	1.14939e+08
3.2.1.91 Eurotiales	635993	1.26591e+06	942834	1.09974e+06	162379	233292	310263	754492	648955	8522760	2.39431e+06	104034	693233	1.46275e+06	571583	5.29991e+06	2.14036e+06	3.44272e+06	2.77056e+06	74382.8	1.24452e+06	804395	346809	5.17965e+06	986095	2.41792e+06	45411.8	857403	167435	608955	4.73823e+06	2.53874e+06	2.08323e+06	3886590	3.46838e+06	218058	661291	7.26314e+06	67334.8	2.09457e+06	5.90765e+06	7.71731e+06	241751072	13457380	1.67279e+07	3236807	371128	515291	80584432
3.4.23.18 Eurotiales	29533	41443.8	222735	32437.8	27909.5	32998.5	31156.8	98490.5	26709.5	3.61752e+06	91437.6	29224.9	33259.6	27783.4	31186.7	132726	115080	585140	189230	28154.9	194627	40365.2	30002.2	51328.4	54436.4	955046	26857.4	70757.1	27323	34859.6	1275853	306046	1.2988e+06	5.44265e+06	607276	356530	253436	1.26328e+07	2.36733e+06	1.01463e+06	382566	430841	3.78906e+07	2.16771e+06	2.24403e+06	711615	1.38984e+06	249385	5.14463e+06
3.4.23.25 Eurotiales	122659	203184	209838	76955.8	26059.1	52443.5	25772.1	148081	120606	3.55017e+06	320432	20322.1	52343.6	70313	17447.4	565487	348031	1.1418e+06	314455	25042	208761	54704	40183.7	515146	134457	783684	20699.7	62925.3	20411.7	88567.9	842465	1.05679e+06	1.23041e+06	2.6838e+06	514977	763200	816422	6.77789e+06	1.21101e+06	438409	1.41255e+06	776688	5.30969e+07	2.76218e+06	3.78819e+06	758363	1.53983e+06	1.1207e+06	1.30899e+07
3.2.1.1 Fungi	40132.4	291814	16958.9	170534	19836.3	122878	17910.8	472767	549731	13286.7	231601	12735.2	236903	266074	13135.4	20581.6	12756.5	20042	288130	18126	71289.1	191457	16761.5	13823.7	17675.3	13357.2	153828	12923.5	163642	447406	1.05333e+06	146026	28088.5	791500	73358.5	37659.4	28011.9	491870	1.22459e+06	197574	28881.1	27456	2.69552e+07	2.73735e+06	1.36112e+06	286728	653238	4.0488e+06	37891.6
3.2.1.20 Fungi	9505.12	77936.6	5898.03	9987.08	5084.68	8609.85	5342.5	9046.42	6841.48	11584.6	4296.02	10173.4	7643.28	116739	8030.83	4742.73	8438.04	179386	42970.1	5235.89	10399.6	4666.56	6141.65	10926.9	6453.07	11481	6780.27	12063.1	7124.07	4207.23	14982.7	7868	7848.3	14236	9149.17	16595.6	8693.2	15768.5	21047	12211.8	10890.2	10824.7	18769.2	10347.5	17833.8	9831.77	16945	324106	16100.5
3.2.1.3 Fungi	225637	924157	357204	622709	16679.1	723258	62468.3	1.43906e+06	2.88416e+06	20594	1.1283e+06	38201.5	1.25659e+06	829787	151252	423744	389020	987202	588355	30545.7	411494	830535	99895.2	1.29992e+06	215508	452348	444862	132379	305659	1.92847e+06	1.17646e+06	885789	491769	3.25856e+06	826700	41089.3	525370	991769	37046.1	71227.6	2.06641e+06	1.31086e+06	1.0271e+08	3.16842e+06	2.81748e+06	1.42347e+06	42032.5	366093	2.09192e+07
3.2.1.21 Onygeles	64777	239496	43080.2	51733.2	7024.89	34294.3	13367.8	65422.2	120827	648625	833715	8136.73	50054.3	110195	31036.4	1.04294e+06	577698	312290	106229	6874.13	68879.6	41792.4	53065.9	448155	237532	376555	8760.38	102936	11674.7	75019.2	277330	510156	448154	318668	298948	256217	601274	1.49715e+06	383141	126187	1.17016e+06	2.15464e+06	83225240	3.13394e+06	6875182	383232	872451	518354	7506878
3.4.23.25 Onygeles	24473	66107	30239.7	24867.7	21928.8	23862.3	13999.1	24138.1	32180	594269	27960.2	26315.4	23436.8	28756.5	23572.9	114553	57666.7	194689	24018.6	22269.9	48105.4	23559.7	18387.7	161672	18727.1	55532.8	19112.3	25378.4	19544.3	24716.1	111788	175307	140702	436095	64620.8	332437	427390	1.19311e+06	356144	77387.8	158320	81825.8	2.57687e+06	233908	121561	200984	379798	512701	971412
3.2.1.20 Saccharomyceta	8454.21	5858.62	311189	8689.44	4689.77	10696.2	4807.53	34334.4	7393.88	1.1437e+06	10285.4	9286.75	7657.25	10664.8	7804.95	4543.4	71964.3	302896	67253.2	4758.14	134497	70469	6105.67	8597.37	34999.4	328065	6740.54	104269	20675.7	9972.61	114335	14835.9	490629	1.30593e+06	123387	12649.9	15647.8	3.86732e+06	624195	383153	92435.1	13828.9	9212978	39498	125702	45432.1	324430	15715.9	12606.2
3.2.1.3 Saccharomyceta	65978.1	253653	8905.87	202352	7329.41	388547	10039.2	709425	1116584	7728.35	126211	6666.91	798537	316263	6072.55	7374.52	5959.45	13649	112550	10096.6	34009.7	353529	9415.33	175475	11669	10910.5	220433	7842.14	142335	688858	35515.3	13553.4	13212.4	286200	36547.9	19533.7	200735	20558.3	15402.4	16698.6	9521.83	8443.21	2830375	10021.3	18177.5	10546.9	19130.9	176926	20134.4
[truncated: 41 more columns]

## Sheet: Protein
ID	EC	Taxonomy	SpW1	SpW10	SpW2	SpW3	SpW4	SpW5	SpW6	SpW7	SpW8	SpW9	SuW1	SuW10	SuW2	SuW3	SuW4	SuW5	SuW6	SuW7	SuW8	SuW9	AuW1	AuW10	AuW2	AuW3	AuW4	AuW5	AuW6	AuW7	AuW8	AuW9	SpY1	SpY10	SpY2	SpY3	SpY4	SpY5	SpY6	SpY7	SpY8	SpY9	SuY1	SuY10	SuY2	SuY3	SuY4	SuY5	SuY6
SuW324070	3.2.1.1	Basidiomycota	7408.5	59801.8	6060.99	79367.8	6155.13	24205.3	6108.83	209781	434689	6704.79	27121.1	7915.52	196660	100174	10909.4	6245.86	10779	72462.9	101716	6125.89	16034.1	84050	6058.54	6884.24	6069.02	6730.87	42752.7	6593.97	31684.9	202514	25005.3	8428.92	20591.9	176375	12033.3	12100.9	12221.6	11932.2	20429.4	18597.3	11625.7	15426.9	20621.9	11708.3	12392	11821.5	12178.6
SuB117898	3.2.1.1	Eurotiales	8911.02	7686.92	75622	8480.98	9596.05	9837.6	9132.96	33114.2	7131.93	1.17909e+06	6544.46	7678.27	6383.77	6228.63	6075.7	5928.05	34702.2	185521	39806.5	9318.93	62559.9	26748.4	7944.59	7751.52	7561.19	274926	7196.3	26545.4	10234.3	6682.58	109966	14425.3	459471	3121257	127934	17430.3	16830.2	3.11154e+06	3.07449e+06	618203	107496	10766.6	28036196	10867.9	18730.8	10326.3	1.38603e+06
SuB117901	3.2.1.1	Eurotiales	2780.61	3940.35	104407	11980.2	6099.44	10328.1	6408.71	43571.2	5093.05	586909	5153.39	7560.04	9168.65	5673.16	9633.55	3388.64	63406.6	357936	50823	6280.82	116771	47688.6	7367.35	4350.9	6337.41	482215	8133.42	38635.1	11180.4	5046.87	153487	15783	620732	3.69249e+06	128768	14376.6	8779.08	4518484	4.01359e+06	878289	159359	11471.9	42521252	58555.1	13378.5	13539.2	2.3625e+06
SuW217885	3.2.1.1	Fungi	31572.2	248606	9916.06	120706	11502.2	99456.4	10947.1	339471	299402	5048.52	223005	5069.98	172772	217744	7282.58	12331.5	6931.14	11736.4	258850	11170.1	62588.9	154066	9522.71	5352.39	9063.16	5094.09	132722	4848.26	147300	358509	1.03954e+06	131027	15135.8	377125	58258.7	22377.3	13664.7	7533.35	620147	58044.7	10908	12875.2	21931440	2.72028e+06	1.3447e+06	270502	81423.5
SuW324069	3.2.1.1	Fungi	8560.21	43208	7042.87	49828.5	8334.05	23421.7	6963.69	133296	250329	8238.21	8595.85	7665.23	64131.3	48329.6	5852.78	8250.07	5825.33	8305.6	29280	6955.93	8700.17	37390.8	7238.76	8471.29	8612.11	8263.14	21106.2	8075.21	16341.7	88897.2	13796.8	14999.1	12952.8	414375	15099.7	15282.1	14347.2	484336	604441	139530	17973.1	14580.7	5.02376e+06	17077.4	16422.3	16226.3	571814
SuB34702	3.2.1.20	Eurotiales	11615.6	7349.77	537156	7493.84	9038.78	7049.99	10657.6	68018.8	6667	1.64025e+06	28673.4	8126.52	26959.5	8601.06	6895.81	8767.73	142553	614993	179427	9165.9	275001	155075	6609.81	7842.54	67166.3	593614	6659.28	236426	34173.5	16022.5	199142	14006.6	577776	1.82478e+06	176527	13514.2	13041	5181032	1.00622e+06	448743	104513	15399.9	14870582	15827.9	10814.7	64117.6	531535
SuB34703	3.2.1.20	Eurotiales	8179.04	7856.72	175552	10160.6	7424.31	8500.64	7207.31	22194.9	6377.71	680902	6882.98	7769.93	6135.3	8022.38	8776.66	7760.66	8576.26	51070.6	7647.93	7293.59	64161.1	16206.4	6689.06	9791.78	6536.91	110948	6400.75	48970	6280.26	6977.86	46955.8	14817.1	221458	773669	43961.6	11170	15153	1.81858e+06	404271	179492	15187.1	15512.5	4.0128e+06	15112.1	13581.2	15525.9	73975.3
SuB75265	3.2.1.20	Eurotiales	8215.05	8401.87	4394.57	7818.6	5097.52	9069.26	4851.52	8631.59	11413.5	104753	6033.32	11440.1	10216.2	5742.16	9723.15	5465.05	9253.93	5201.32	8807.35	4950.31	7508.45	7379.68	4220.25	7146.11	12100.4	6801.25	11516.5	6473.03	10960.7	6160.65	220963	16814.1	33717.5	39655.6	19263.8	785912	468974	164540	849978	18143.4	12752.4	159451	15803.7	12706.9	236121	412202	492013
SuW236989	3.2.1.20	Fungi	9505.12	77936.6	5898.03	9987.08	5084.68	8609.85	5342.5	9046.42	6841.48	11584.6	4296.02	10173.4	7643.28	116739	8030.83	4742.73	8438.04	179386	42970.1	5235.89	10399.6	4666.56	6141.65	10926.9	6453.07	11481	6780.27	12063.1	7124.07	4207.23	14982.7	7868	7848.3	14236	9149.17	16595.6	8693.2	15768.5	21047	12211.8	10890.2	10824.7	18769.2	10347.5	17833.8	9831.77	16945
AuW59273	3.2.1.20	Saccharomyceta	8454.21	5858.62	311189	8689.44	4689.77	10696.2	4807.53	34334.4	7393.88	1.1437e+06	10285.4	9286.75	7657.25	10664.8	7804.95	4543.4	71964.3	302896	67253.2	4758.14	134497	70469	6105.67	8597.37	34999.4	328065	6740.54	104269	20675.7	9972.61	114335	14835.9	490629	1.30593e+06	123387	12649.9	15647.8	3.86732e+06	624195	383153	92435.1	13828.9	9212978	39498	125702	45432.1	324430
SpY35291	3.2.1.21	Clostridia	9186.55	7221.13	5700.35	9652.36	4914.27	8321.29	5163.45	8743.22	6612.18	48656	12508.5	9832.39	7387.11	4362.57	7761.67	4583.78	8155.23	65448.8	40615.6	5060.41	7024.26	4828.39	5935.81	10560.7	6236.79	11096.2	6553.03	11658.8	6885.3	12250	33352.1	40770	31813.2	23806.3	13200.1	14244.7	13328	13968	14500	30767.9	17386.6	14222.8	23027	39341.3	14697.5	54949.2	14368.1
SuB9031	3.2.1.21	Eurotiales	10916.6	9850.65	437997	20639.6	8026.33	17879.4	8999.92	49075.6	25778.3	620309	39810.4	6954.22	10176.6	50496.9	8531.34	8171.32	235921	1.07668e+06	258328	7976.97	299059	77612.2	7527.15	8361.23	116197	836886	7767.76	152260	64698.8	6637.08	320626	14631.9	1.209e+06	2453614	391950	12858.1	91068.1	14028197	1.34576e+06	715498	119983	16832.2	64918172	252580	13817.4	140602	1.00862e+06
SuB9032	3.2.1.21	Eurotiales	8071.11	17131.2	183628	11272.5	8413.43	8459.76	8302.14	28561	16005.3	975390	63732.2	7424.04	13934.7	30806.4	8628.58	70703.6	142286	546875	129528	8345.02	124978	28430.2	9996.28	77654.7	63089.3	488747	6350.94	78301.1	22296.9	20804.8	268961	67831.9	828558	1.81482e+06	307555	17812.3	54932.1	10956642	1.08932e+06	480443	250020	354687	44547848	387748	851515	144630	625989
SuB41300	3.2.1.21	Eurotiales	44790.3	115496	44102.8	52938.6	8819.58	7098.63	6137.75	27062.6	49036.5	1.65022e+06	614770	7242.5	29519.6	86320.8	19766	938218	687561	324014	81273.9	6082.78	30625	22695.2	45116.9	725451	198450	482450	8186.26	74087.4	9431.17	9751.31	263395	632753	669292	411703	428606	11942	87109	1.03408e+06	15145.2	220488	2.01081e+06	2932879	152016432	5.52895e+06	13090938	378504	54867
SuB111718	3.2.1.21	Eurotiales	16809.2	28301.9	14232.5	13711.9	7926.15	6580.28	7714.1	10795.1	21113.2	326986	63737.8	7934.12	11181.5	8517.31	6648.29	76039	38444.2	145532	49704.5	7798.21	25785.2	6806.74	6919.5	105208	28239.7	51465.2	6925.13	13368.8	9654.2	7926.68	180322	255772	255412	141364	127498	12355.2	21641.8	134784	13179.3	73818.8	321879	228583	12692.6	720880	12529.4	67126.9	12399.1
SuB111719	3.2.1.21	Eurotiales	10739.5	43199.2	6663.95	11284	5744.99	9727.94	6036.29	10221.2	7729.92	150266	86126.5	8026.48	8635.84	5100.03	9073.72	83186.4	55685.2	78170	32904	5915.83	24612.8	12442.8	6939.22	124515	7291.07	42148.6	7660.77	4524.19	8049.21	4753.59	191760	329074	205486	195772	212348	132617	368050	654478	282947	74552	675383	893161	40209372	1.6184e+06	2914039	212879	402779
SuY299013	3.2.1.21	Eurotiales	11359	30328.3	115351	18360	7806.46	6321.02	8045.09	43016	29182.7	514994	166336	6346.9	20419.9	65772.6	10509.7	225299	225195	439374	103390	7945.5	102353	46841.9	16810.8	244318	118313	423436	21225.3	84875.5	19092.9	43797.5	130892	143792	265769	440863	134378	51661.9	166317	1.92971e+06	381692	120183	407000	837569	33970780	1137177	2.05574e+06	204622	526765
SuY281381	3.2.1.21	Onygeles	64777	239496	43080.2	51733.2	7024.89	34294.3	13367.8	65422.2	120827	648625	833715	8136.73	50054.3	110195	31036.4	1.04294e+06	577698	312290	106229	6874.13	68879.6	41792.4	53065.9	448155	237532	376555	8760.38	102936	11674.7	75019.2	277330	510156	448154	318668	298948	256217	601274	1.49715e+06	383141	126187	1.17016e+06	2.15464e+06	83225240	3.13394e+06	6875182	383232	872451
SuB1985	3.2.1.3	Eurotiales	212757	516309	165630	216845	8305.16	44962	41502.2	81159.3	269746	4.34697e+06	697115	38105.1	50380.7	242496	26610.5	979425	596360	940705	606248	53633.4	271091	122001	122296	1.01476e+06	196790	495360	9690.06	74533.8	21606.4	66444.2	2.62923e+06	1.75741e+06	1681695	4234480	1.07908e+06	18682.3	130235	4558337	26807.7	22528.1	5692155	2.41754e+06	158734544	6439854	7415834	2.83601e+06	168730
SuB1986	3.2.1.3	Eurotiales	253012	680798	268714	323016	31053.1	120106	88955.7	315689	498113	5052401	991082	15680.3	79883.2	251329	53146.1	1.19985e+06	805079	966888	644382	38227.6	388897	187998	103188	1.02004e+06	176322	899331	16898.5	95538.9	40247.2	201656	1.72784e+06	1.88562e+06	1572639	4044135	1.45463e+06	29041.2	54716.3	3.98349e+06	13635.9	29725.7	4817325	1.51819e+06	157595200	8.05676e+06	8.15463e+06	2.33615e+06	39365.5
SuW360555	3.2.1.3	Eurotiales	10416.8	6133.16	199892	367915	6055.75	169352	6015.91	516072	929401	10445.8	240354	10380.9	64592	116207	79841	8473.27	26822.7	6076.24	10503.4	6030.37	10379.5	297552	30857.2	53750.7	91309.3	10435.6	48859.1	13349.6	22692.9	469754	18177.4	322116	37843.3	19130.8	9521.77	16410.7	170601	17271.5	12939.9	51103	7999.51	1.83532e+06	14510.3	8419.09	15271.3	8860.68	424659
SuY117092	3.2.1.3	Eurotiales	7904.25	7260.76	4320.27	7902.64	8708.54	7965.53	4558.59	7925.19	8411.75	355466	8212.32	9886.34	8142.9	8333.2	8055.37	8474.47	7987.56	8636.48	7939.29	4564.43	8943.8	6377.41	9231.03	8512.18	8785.56	8101.4	8361.58	7710.44	7958.06	7338.34	8067.74	9964.97	69693.9	113563	13211.7	22770.4	13904.7	659684	132773	35582.3	11099.6	22643.5	20133.4	11681.7	21189.4	12294.5	22300.9
SpW34118	3.2.1.3	Fungi	77201.2	491716	332846	290758	4948.82	167778	51225.7	411058	790598	6543.78	796671	7451.55	114966	343361	131585	395427	370373	946566	352385	13450.4	344279	336390	81637.5	884302	159806	413146	63802.8	117481	78753.8	1.08594e+06	963822	835072	310990	1.89661e+06	672218	10431.5	17082.6	908774	13229.5	7675.97	2.03045e+06	1.08699e+06	88067016	3.1311e+06	2.60665e+06	1.38469e+06	10651.1
SpW399786	3.2.1.3	Fungi	7664.53	9750.63	12352	16348.5	4755.92	8461.5	4526.41	17751.3	100321	6288.71	5629.01	7161.09	22460.6	5357.36	9071.58	5098.82	8633.79	4852.76	8217.14	4618.57	7005.29	7909.74	11862	6667.22	11289.6	6345.47	39128.8	6039.25	10226.2	5747.81	11773	16819.5	14396.4	275255	23335	12864.6	7855.77	13539.4	10143.8	17482.7	19604.4	23140.1	11374.8	20632.7	11971.4	21714.9	12599.4
SuW205167	3.2.1.3	Fungi	140772	422691	12006.2	315602	6974.36	547019	6716.27	1.01025e+06	1993238	7761.51	325999	23588.8	1.11916e+06	481069	10595.8	23217.8	10014.1	35782.5	227753	12476.7	60209.7	486235	6395.73	408953	44412.9	32856.9	341930	8859.25	216679	836784	200868	33897.8	166383	1.08669e+06	131147	17793.3	500432	69455.6	13672.9	46069	16349.4	200729	14632076	16685.5	198861	17065.3	18782.1
SuW205165	3.2.1.3	Saccharomyceta	65978.1	253653	8905.87	202352	7329.41	388547	10039.2	709425	1116584	7728.35	126211	6666.91	798537	316263	6072.55	7374.52	5959.45	13649	112550	10096.6	34009.7	353529	9415.33	175475	11669	10910.5	220433	7842.14	142335	688858	35515.3	13553.4	13212.4	286200	36547.9	19533.7	200735	20558.3	15402.4	16698.6	9521.83	8443.21	2830375	10021.3	18177.5	10546.9	19130.9
SuB108848	3.2.1.91	Eurotiales	488267	908975	748435	882104	133155	179842	269825	603154	503915	6.79282e+06	1945349	87303.8	577179	1.19632e+06	473998	4308038	1.7934e+06	2.8546e+06	2318143	58889.8	967258	678461	282745	4219554	798707	2.05928e+06	37093.5	716755	142947	520578	2779515	1.43578e+06	1.22456e+06	2.13899e+06	1.97347e+06	125491	325804	3.96697e+06	31817.8	1.16115e+06	3.13445e+06	4.24041e+06	121924472	6982455	8.07269e+06	1.81726e+06	178892
SuB108849	3.2.1.91	Eurotiales	147726	356937	194398	217641	29224.8	53450.5	40437.2	151338	145040	1.72994e+06	448965	16730.7	116054	266427	97585.2	991875	346966	588117	452421	15492.9	277258	125934	64063.8	960098	187387	358644	8318.38	140647	24488.4	88377.4	1.95872e+06	1.10296e+06	858665	1.7476e+06	1.49491e+06	92567.2	335487	3296170	35517	933421	2.7732e+06	3476894	119826600	6474925	8655220	1.41955e+06	192237
SuB6724	3.4.23.18	Eurotiales	5730.72	7961.64	200435	7966.38	9083.31	7918	9251.78	70915.9	10252	2.00449e+06	20188.3	5423.63	6205.04	9733.56	6325.35	10843	65526.9	556373	162864	9180.41	169126	19535.1	6996.93	6848.17	23445.2	922778	7240.22	45360.6	7388.29	7061.01	194150	14156.9	879928	4.86588e+06	315723	15742.2	11220	12326068	2.28009e+06	916704	98900.3	19574.7	18836856	134159	156472	177535	1.24562e+06
SuB86821	3.4.23.18	Eurotiales	7881.29	6787.68	8197.4	7796.22	7847.36	8109.54	7944.5	7985.64	4406.17	399808	10328.8	7194.73	8489.91	7691.88	8317.63	13972	8165.71	7813.29	8033.76	7902.58	7740.8	6811.22	8323.85	7690.3	8496.92	7658.61	4407.35	7645.66	4405.28	7651.42	614802	188956	270324	334068	151696	315066	210945	152051	63214.6	62318.1	143370	328500	9557811	1.20263e+06	1203138	370587	118435
SuB86823	3.4.23.18	Eurotiales	9410.71	7397.33	5839.45	9887.89	5034.18	8524.34	5289.44	8956.57	2962.5	102261	4253.35	10072.3	7567.36	4469.02	7951.06	4695.63	8354.23	4933.72	8777.83	5183.89	10296.3	4713.38	6080.65	10818.4	6388.97	11366.9	6712.93	11943.3	7053.31	12548.9	55835.3	12187.3	15840	20025.1	13082.1	10714	17545.3	10180	13587.8	7883.87	21979.4	16767.2	12117.3	20884	11513.4	19843.2	10939.6
SuW155877	3.4.23.18	Eurotiales	6510.26	19297.2	8262.94	6787.34	5944.68	8446.63	8671.13	10632.4	9088.8	1.11097e+06	56667.2	6534.22	10997.3	5888.96	8592.67	103215	33032.8	16020.4	9554.4	5888.01	7463.73	9305.45	8600.72	25971.5	16105.2	13241.8	8496.86	5807.55	8476.17	7598.26	411067	90745.4	132705	222679	126775	15007.6	13725.5	144494	10437.6	27726.1	118317	65999.3	9483853	810039	872909	143650	14850.1
SuB9074	3.4.23.25	Eurotiales	110453	189889	47520.2	17656.6	9026.91	38430.3	9206.25	56720.8	59324.3	1.70357e+06	303157	4714.83	38002.4	53571.8	4699.99	549238	252429	511672	177612	8291.05	79605.2	26681.8	22208.8	499756	120669	236324	5854.31	41947	5883.02	8951.46	526785	934779	680030	1.28261e+06	357149	27119.8	45654.2	1.34649e+06	15996.2	185110	1.31911e+06	559705	48349024	2.68388e+06	3644784	383719	16235.4
SuB24567	3.4.23.25	Eurotiales	7695.15	7555.84	7713.46	50957.3	8600.34	9033.62	8540.85	46318.4	55015	393441	7294.73	7418.13	8731.87	7243.1	7408.86	7209.19	29249.9	7192.93	7550.94	8562.56	6237.61	9175.66	8485.36	6177.98	8505.33	23483.7	9603.42	7398.95	8607.8	70581.3	196036	106490	162928	15694.1	15877.8	724713	756441	646867	478999	33558	17628.4	203634	12801.7	63620.4	131790	309707	811585
SuB112450	3.4.23.25	Eurotiales	4510.55	5738.22	154605	8341.86	8431.86	4979.57	8024.96	45041.9	6266.68	1.45316e+06	9979.78	8189.13	5609.29	9498.17	5338.6	9039.8	66352.7	622935	129292	8188.36	122918	18846.5	9489.54	9211.68	5282.23	523877	5241.94	13579.4	5920.91	9035.19	119644	15522.3	387451	1.3855e+06	141950	11367.3	14327.2	4784540	716012	219741	75815	13348.5	4.73505e+06	14673.9	11614	64937.2	712014
SuB9075	3.4.23.25	Onygeles	7528.61	50588.5	16340.9	7910.36	12132.9	6819.51	4231.58	7165.3	14259.1	210757	10251.1	8057.89	6053.92	10770.8	6360.89	96246.7	40583.5	148792	7022.31	12493.7	23012.5	5891.69	5991.64	139618	5702.49	41067.3	5427.3	10179.5	5165.39	8746.51	42272	103009	65415.7	122064	24511.3	15610.7	16598.7	46454.3	15807.2	15436.2	123314	45206.3	2.55713e+06	199088	101901	28042.8	15433.2
SuB24568	3.4.23.25	Onygeles	8550.13	10877.3	4573.82	8137.51	5305.45	9439.19	5049.41	8983.67	11879	207363	6279.41	7988.52	10632.9	5976.38	10119.8	5687.97	9631.39	5413.48	9166.59	5152.23	11805.9	12383.9	6972.19	12404.6	7325.71	4326.31	7697.17	4545.68	8087.46	4776.17	58443.3	59227.8	49429.3	8267.85	16611.5	306830	391707	230171	183465	7434.2	19772.6	18638.6	10900.6	18787.2	10357.4	156068	354574
SuB112451	3.4.23.25	Onygeles	8394.22	4641.26	9324.99	8819.86	4490.42	7603.59	4718.11	7989.13	6041.89	176150	11429.7	10269	6749.98	12009.2	7092.24	12618.2	7451.85	40484	7829.7	4623.95	13287	5284.14	5423.86	9649.86	5698.88	10139.2	5987.84	10653.3	6291.46	11193.4	11072.6	13069.5	25857.3	305764	23497.9	9996.43	19083.5	916486	156872	54517.4	15233.6	17981	8838.79	16032.6	9302.39	16873.6	9790.32
[truncated: 44 more columns]
