# Supplementary material for: Quantitative metaproteomics reveals composition and metabolism characteristics of microbial communities in Chinese liquor fermentation starters
Source: Front Microbiol. 2023 Jan 9;13:1098268. doi: 10.3389/fmicb.2022.1098268 (PMC9868298; doi:10.3389/fmicb.2022.1098268)
Supplement: Supplementary file 7 [file Data_Sheet_7.XLSX]

## Sheet: SData7_ko_quantity
Supplementary Data 7: The differential proteins in black Daqu microbiota across seasons with KEGG ko quantity.
protein	KEGG_ko	taxonomy	AUB1	AUB10	AUB2	AUB3	AUB4	AUB5	AUB6	AUB7	AUB8	AUB9	SPB1	SPB10	SPB2	SPB3	SPB4	SPB5	SPB6	SPB7	SPB8	SPB9	SUB1	SUB10	SUB2	SUB3	SUB4	SUB5	SUB6	SUB7	SUB8	SUB9
qsublack_gene_70531	K00844	Eurotiales	1.33647	0.436111	1.28888	-0.468034	2.14995	1.64905	0.997719	1.22817	0.956531	-0.868611	-0.677392	0.83274	-1.13179	1.06689	-0.452052	-0.645781	-1.1049	-0.662353	0.798106	0.949063	-0.695291	-0.896555	-0.599969	-0.73611	-0.538747	-0.736863	-0.638602	-1.08221	-0.655781	-1.09864
qsuy_gene_237748	K00844	Eurotiales	1.13669	0.88046	0.82661	-0.124162	1.8697	1.62449	0.773369	1.22694	0.863859	-0.745607	-1.83833	0.735796	-0.740893	0.870921	-0.318825	-1.05698	-1.12208	-0.737979	0.797023	1.019	-0.27366	-0.843562	-0.760954	-0.352049	-0.269638	-0.572293	-1.93579	-1.06009	0.0737536	0.0542813
qsublack_gene_13594	K01784,K01785	Eurotiales	1.7424	0.460221	1.20587	0.186507	2.06436	1.48856	1.13863	1.26662	0.887887	-1.16416	-1.19091	0.418744	-0.142266	1.25704	-0.319848	-1.0585	-1.03562	-1.02681	-0.138546	0.797052	-0.981051	-0.284786	-0.82853	-0.353653	-0.327919	-0.773476	-0.76104	-1.0675	-0.414096	-1.04517
qsublack_gene_86287	K01810	Eurotiales	0.97148	1.01116	1.07009	0.438448	1.71349	1.13615	1.0472	0.680057	0.545099	-0.189818	-0.268131	0.549195	0.308043	0.898442	0.345798	-0.60004	-0.63257	-2.07645	0.643919	0.755584	-0.63337	-0.172268	-1.63111	-0.243679	-0.0955596	-0.819144	-2.21992	-0.507105	-0.285058	-1.73995
qsublack_gene_86288	K01810	Eurotiales	1.01474	0.973392	0.894178	-0.0547086	1.65361	1.39021	1.33278	1.19265	0.804272	-0.561832	-0.920184	0.697006	-0.169453	1.04487	0.020335	-1.08102	-0.900382	-1.94776	0.790363	1.06678	-0.389846	-0.722055	-0.597995	-0.522035	-0.115083	-0.947194	-1.70112	-1.32007	-0.212099	-0.71235
qsublack_gene_103693	K01810	Eurotiales	0.679225	1.56176	0.661561	0.726357	1.67214	1.54431	0.799451	0.31173	0.224284	-0.321035	-0.741402	0.421237	-0.165072	1.33743	0.0273071	0.45492	-1.12453	-1.50956	0.894046	0.680311	-1.03656	-0.774387	0.191881	-0.120383	-0.604776	-1.18863	-2.06005	-1.06502	0.137868	-1.61441
qsuwhite_gene_208286	K03841	Eurotiales	0.883343	1.00096	0.880486	0.562645	2.09346	1.1742	0.550886	0.311516	0.193716	-0.171447	-0.657272	0.714346	0.332655	0.469309	-0.312219	-0.332729	-1.43543	-0.901357	1.45672	1.0696	-0.75147	-1.17759	-1.30689	-0.0279667	0.0335265	-0.590338	-2.62422	-0.717844	0.189971	-0.910576
qsublack_gene_94886	K00850	Eurotiales	1.43732	0.96712	1.22103	0.703383	2.0848	1.90301	-0.0670516	1.15015	0.763618	-0.980097	-0.987381	0.0973798	0.436389	1.08486	-0.544079	-0.0338761	-1.13077	-1.03707	0.61312	0.540813	-0.824386	-0.592679	-0.313839	-0.965514	-0.428926	-0.915822	-1.10702	-0.866129	-1.05732	-1.15103
qsublack_gene_15795	K01624	Eurotiales	1.04012	0.85489	1.29775	-0.679885	2.35995	1.73872	0.612551	0.99641	0.58446	-0.818811	-0.644919	0.821288	-1.22647	0.860351	0.117211	-1.04655	-1.02709	-0.737561	0.794904	1.0737	-0.279793	-1.03531	-0.884072	-0.208198	0.00355617	-0.675842	-1.0476	-0.868953	-1.04445	-0.930342
qsublack_gene_64353	K01192,K01624	Eurotiales	0.118964	1.06003	0.485325	1.20208	1.55911	1.23225	1.19048	0.444672	0.509734	0.402947	-0.543635	0.432828	0.0369714	0.861329	0.021486	-0.804585	-1.15074	-0.0324012	-0.0432301	1.10622	-1.40229	0.0476315	-2.09586	-0.21003	0.0941905	-0.306845	-2.67425	0.0992652	-0.207234	-1.4344
qsublack_gene_3996	K01803	Eurotiales	1.02988	0.950605	0.84472	0.337151	1.82696	1.43464	1.23877	1.02628	0.447946	0.17342	-0.782026	0.527977	-0.113828	0.71073	-0.229173	0.0197755	-1.05621	-2.08968	0.966231	0.749693	-0.301409	-1.30863	-1.0529	-0.805089	-0.0928607	-1.05507	-1.75616	-1.10534	0.191667	-0.728067
qsublack_gene_35029	K00134	Eurotiales	0.75407	1.29286	0.635395	0.44899	1.827	1.3402	1.10384	0.327403	0.122196	-0.547773	-1.35609	0.458905	-0.327634	1.40412	-0.470687	0.652137	-0.29942	-1.34738	1.243	0.758309	-0.328648	-1.25637	-0.350273	-0.628482	-0.318136	-1.45356	-1.33164	-1.36968	0.515933	-1.49858
qsublack_gene_86123	K00927	Eurotiales	0.312821	0.927858	0.738229	1.03788	1.68165	1.17392	1.10775	0.910092	0.591265	-0.0818557	-0.725216	0.729484	-0.310637	1.0111	0.125432	-0.562602	-0.760337	-0.291023	0.202444	1.0064	-1.16436	-0.0979414	-1.66485	-0.19584	-0.147951	-0.558607	-3.00753	-0.343389	-0.29706	-1.34714
qsublack_gene_105937	K00927	Eurotiales	0.966335	1.01657	1.18938	0.199896	1.86527	1.49167	1.13551	0.862483	0.581008	-0.757113	-0.650043	0.593442	-0.454964	0.949982	0.210946	-1.07607	-1.41796	-0.814723	0.490506	0.997023	-0.369065	-0.794714	-0.896404	-0.167906	-0.21887	-0.518105	-2.5561	-0.684905	-0.181869	-0.99122
qsuy_gene_284423	K00927	Eurotiales	0.589645	1.04799	0.592672	0.314166	1.73544	1.47667	1.07728	0.990612	0.59129	0.781396	-1.11555	0.479619	-0.140572	0.983074	-0.112759	-1.1086	-1.33106	0.932113	0.0148304	0.840903	-0.954311	-0.347916	-1.29752	-0.500698	-0.55635	-0.533106	-2.43562	-0.842991	0.0748132	-1.24547
qsublack_gene_12855	K01689	Eurotiales	-0.359597	1.04449	0.254851	1.40086	1.41686	0.738415	0.72443	-0.242981	0.41644	0.568825	-0.119598	0.49482	0.598324	0.590157	0.346374	-0.139513	-0.435149	0.20182	0.489451	0.725387	-1.20422	0.288701	-2.69869	-0.206088	-0.120844	-0.368899	-3.15948	0.0330819	-0.316461	-0.96177
qsublack_gene_117005	K01689	Eurotiales	0.889906	1.19645	1.01026	0.618394	1.9999	1.27179	0.822243	0.66022	0.421913	-0.20487	-0.628925	0.653283	-0.108298	1.09231	-0.0492025	-0.695753	-0.947513	-0.756651	0.759887	1.03125	-0.974037	-0.69292	-0.876482	-0.410833	-0.133479	-0.881466	-2.62529	-0.791712	-0.209488	-1.44088
qsuwhite_gene_193422	K01689	Fungi incertae sedis	-0.390965	0.672358	0.254172	1.58907	0.909181	0.824528	-0.250012	-0.456124	0.298421	1.30819	-0.78716	0.313323	1.8134	0.340573	-0.419963	1.38169	-0.759496	1.58145	-0.0364156	-0.0177883	-1.09161	-1.12338	-0.478779	-0.809177	0.0633533	-1.81562	-1.81497	-0.146043	0.649492	-1.6017
qsublack_gene_5084	K00873	Ascomycota	1.22761	1.06724	0.980741	0.487436	1.82318	1.24813	0.965781	0.91228	0.516573	-0.313696	-0.944539	0.490283	-0.186465	0.891576	0.0444413	-0.638683	-0.72199	-0.825976	0.662626	0.807144	-0.794115	-0.418869	-1.77839	-0.230886	0.0238002	-0.553279	-2.66794	-0.75463	-0.116654	-1.20274
qspy_gene_71704	K00873	Chaetomiaceae	1.35539	0.619299	1.10127	-0.813818	1.75778	1.43937	1.54569	1.3169	0.911727	-0.929178	-0.922396	0.595485	-1.03603	1.14721	-0.938382	-0.999302	-0.727756	-0.960849	0.759849	0.881723	-0.301632	-1.15887	0.0829274	-0.858787	-0.989126	-0.820333	-1.01497	-0.78188	-0.393067	0.131768
qsublack_gene_46475	K00873	Eurotiales	1.10184	1.0866	0.818362	0.204211	2.03697	1.66648	1.08275	1.01756	0.681795	0.196861	-1.61243	0.417065	-0.321681	1.1468	-0.141179	-0.713323	-1.25337	-0.315045	0.547323	0.657543	-0.793389	-0.501099	-1.41937	-0.527601	-0.343111	-0.981305	-1.70992	-1.0768	-0.0630864	-0.889447
qsublack_gene_27549	K00161	Eurotiales	0.739456	1.4695	0.57212	0.574024	1.6981	1.84978	0.371639	0.511608	0.457848	-0.696334	-0.920531	0.384591	-0.488477	1.19376	-0.353922	0.596216	-1.14338	-1.23224	1.21461	0.847777	-0.674248	-1.50642	-0.112037	-0.215953	-0.478325	-0.864603	-1.95853	-1.27101	0.312273	-0.877291
qsublack_gene_66767	K00161	Eurotiales	1.0663	0.877075	1.28658	-0.585665	2.07196	1.66881	0.704006	0.946062	0.532775	-0.469601	-0.531239	0.975809	-1.02057	1.22166	-0.270435	-0.453863	-0.943192	-0.492551	1.12915	1.0933	-0.772674	-1.15592	-1.22332	-0.811362	-1.262	-0.85005	-0.438096	-0.888738	-0.476784	-0.927426
qsublack_gene_68314	K00162	Eurotiales	0.704573	1.57193	0.778883	0.540269	1.90324	1.74774	0.618244	0.559204	0.506275	-0.315403	-0.921176	0.426423	-0.157719	1.22199	-0.13529	-0.00956705	-1.11801	-0.926993	0.95886	0.711996	-1.01854	-1.29718	-0.359842	-0.480638	-0.267383	-0.689391	-2.18837	-0.834557	-0.0502123	-1.47937
qsuy_gene_210484	K00627	Debaryomycetaceae	0.817447	0.818558	0.818509	0.421199	1.22364	0.960735	0.883718	0.801424	0.640163	0.238823	-0.167737	0.549409	-2.30974	0.701335	0.363882	-0.294836	-0.289228	-1.90263	0.411638	0.68725	-0.264803	-0.0885705	-0.500252	0.0812112	0.131534	0.0176522	-2.52572	-0.138935	0.152248	-2.23793
qsublack_gene_38201	K00627	Eurotiales	0.805822	1.29073	1.10575	1.0442	1.28794	1.18232	0.511725	-0.230732	0.0828993	-0.159146	0.0745719	-0.0757668	0.256236	0.983008	0.00549119	0.325706	-0.53107	-1.56788	0.819201	0.336822	-0.965569	-0.916403	-0.377487	-0.314055	0.302712	-0.879224	-2.47997	-0.102071	0.766388	-2.58215
qsublack_gene_97224	K00627	Eurotiales	1.47176	0.903596	1.30301	-0.251128	1.87886	1.39534	0.72873	1.15815	0.72456	-0.742938	-1.25765	0.668354	-1.23463	0.901172	-0.0650546	-1.18502	-1.2695	-1.22134	0.980102	0.88208	-0.191617	-1.11204	-0.449701	-0.297221	-0.335977	-0.921583	-0.719914	-1.31753	0.204026	-0.626902
qsublack_gene_58819	K00382,K17583	Eurotiales	0.848081	1.51656	0.165952	-0.261615	1.50085	1.71673	0.948484	1.27093	0.547277	-0.562108	-1.487	0.396485	-1.19243	1.33917	-0.697794	0.50835	-0.801311	-1.1228	0.758612	0.85565	-1.0645	-1.12376	0.401464	-0.445448	-0.694272	-0.390164	-1.71451	-1.09714	0.427526	-0.547264
qsuwhite_gene_103112	K00382,K17583	Eurotiales	1.43063	0.805979	1.00732	0.07619	1.89306	1.25865	0.895077	0.956155	0.661764	-1.27508	-0.92437	0.650909	0.118819	0.836056	-0.162286	-0.52426	-0.642733	-1.22112	0.965553	0.892307	-0.590585	-1.10937	-0.178982	-0.401348	-0.170381	-0.660623	-2.20724	-0.823446	0.0617246	-1.61838
qsublack_gene_12136	K01895	Chaetomiaceae	-0.255117	1.22485	0.731152	1.0865	1.14594	1.56609	0.78161	0.691539	0.684585	0.715669	-0.341065	0.474662	-0.261485	1.2793	0.250802	-0.240771	-0.817804	-0.495451	0.133746	0.858779	-1.34656	0.0748693	-1.16269	-0.216534	-0.206102	-0.814934	-2.32531	-0.285619	-0.383786	-2.54687
qsublack_gene_12137	K01895	Eurotiales	0.722272	0.976628	1.05617	0.660607	1.64388	1.75048	1.21114	0.815172	0.643904	-0.370693	-0.577089	0.511825	-0.409882	0.902083	0.259112	-0.722426	-0.799544	-1.11361	0.158255	0.844381	-0.665401	-0.285693	-2.11585	-0.355469	-0.026953	-0.390297	-2.27907	-0.412666	-0.197604	-1.43366
qsublack_gene_105560	K00128,K00129,K17819	Ascomycota	0.928793	0.747873	0.906076	0.0446061	2.02006	1.87518	1.433	1.2323	0.865839	-0.875044	-1.22066	0.21916	-1.04545	1.03989	-0.0945719	-1.3484	-1.23272	-1.633	0.624554	0.66636	-0.516483	-0.866772	-1.00409	-0.373786	-0.0712834	-0.36883	-0.742036	-0.525725	-0.0757209	-0.609115
qsublack_gene_105561	K00128,K00129,K17819	Eurotiales	1.28348	0.727663	1.2894	-0.774445	2.11165	1.71702	1.44074	1.12462	0.876407	-0.662092	-0.866478	0.516448	-0.951322	1.00326	-0.170246	-0.791576	-0.876419	-0.829027	0.601602	0.895395	-0.634997	-0.981462	-1.17483	-0.330834	-0.467401	-0.786254	-0.776313	-0.823705	-0.829123	-0.861157
qsublack_gene_105562	K00128,K00129,K17819	Eurotiales	0.991199	0.848819	1.14185	-0.455877	2.14452	1.9797	1.83473	1.56786	0.945957	-0.571091	-0.488585	-0.162318	-0.859116	1.05368	-0.97433	-0.565394	-0.935926	-0.526989	-0.743903	0.330347	-0.248918	-0.724759	-0.657854	-0.210514	-0.61945	-1.02839	-0.581045	-0.989981	-0.542641	-0.951577
qsublack_gene_33664	K00128,K00129	Leotiomycetes	1.17446	0.783742	1.06629	0.524598	1.89255	1.49459	0.768745	1.26291	0.689959	-0.905733	-1.02091	0.915991	-0.903368	0.769353	-0.384115	-1.0121	-1.44824	-1.0174	0.714388	1.1833	-0.663085	-0.958907	-0.992196	-0.751084	-0.0529025	-0.981755	-1.00944	-0.788866	0.60401	-0.954781
qsuy_gene_51352	K00128,K00129	Leotiomycetes	0.943232	0.841113	0.674726	1.1599	1.9385	0.516687	0.348105	1.04952	0.374486	0.0950246	-0.18339	0.546872	0.749546	-0.00623669	-0.428974	-0.97066	-0.858036	-0.599483	0.395283	0.353385	-1.04416	-0.529778	-2.29077	0.194372	0.3763	0.051272	-2.80639	0.0351558	0.459697	-1.38531
qsuwhite_gene_209853	K00128,K00129	Onygenales incertae sedis	0.749476	1.12069	0.762901	0.0286814	1.77233	1.71905	0.878439	1.59026	0.714738	-0.346519	-1.49094	0.696419	-0.793046	0.941912	-0.649943	-0.954635	-1.34966	-1.03112	0.581974	1.17605	-0.60093	-1.1606	-0.73689	-0.429226	-0.22192	-0.371629	-1.52923	-0.858863	0.482176	-0.689932
qsuy_gene_258932	K00121	Debaryomycetaceae	0.829091	1.31525	0.757612	1.88357	1.4742	1.2348	0.116409	0.05037	-0.226021	0.304102	-0.0908381	0.254577	0.0114025	1.02538	-0.108573	0.489907	-0.251796	-0.475841	0.515365	0.429423	-1.82298	0.0525684	-1.14967	-0.652968	-0.0623181	-1.27116	-2.44552	-0.184744	-0.0586484	-1.94295
qsublack_gene_56633	K01647	Eurotiales	1.19079	1.20478	1.14126	0.326022	1.8601	1.32026	0.549065	0.632147	0.379213	0.0672183	-0.644056	0.0743882	-0.263755	1.21049	-0.504219	-0.0723153	-1.37341	-0.837248	0.545248	0.602393	-1.2507	-0.907353	-0.0418094	-0.149733	-0.00936928	-0.643708	-2.4301	-0.281425	0.369738	-2.06392
qsuy_gene_170151	K01647	Eurotiales	0.5388	1.64355	0.450901	0.20368	1.51018	1.88959	0.988319	1.0105	0.458866	-0.410075	-1.35813	0.388248	-0.729551	1.34998	-0.585836	0.222613	-1.26188	-0.648742	0.4763	0.839846	-1.20881	-0.853281	0.112625	-0.19974	-0.664937	-0.575843	-2.16542	-0.417853	0.353793	-1.35769
qsuy_gene_223162	K01647	Eurotiales	0.632987	1.48402	0.410531	1.49527	1.2106	1.1727	0.341424	0.566469	0.114607	0.318319	-0.183831	0.240749	-0.0226828	1.00426	-0.408556	0.984401	-1.20109	-1.07598	0.556977	0.604312	-1.75736	-0.982823	-0.599309	-0.33697	0.0872718	-0.840175	-2.11899	0.245833	0.334036	-2.27701
qsublack_gene_28922	K01647	Glomerellales	1.38629	0.979116	1.07429	0.205207	1.79834	1.23759	0.355363	0.826294	0.458057	-0.364267	-0.879214	0.58291	-0.253006	0.629153	-0.577405	0.692597	-0.810349	-1.06076	1.1133	0.877762	-0.52043	-1.448	-0.372089	-0.31468	-0.339135	-1.97834	-1.91061	-0.63322	0.586591	-1.34135
qauy_gene_14806	K01648	Cercopithecoidea	1.18864	0.689804	0.886044	0.197037	2.20946	1.81816	1.46626	1.14447	0.578013	-0.929457	-0.949491	0.568875	-0.885232	1.01569	-0.285005	-0.903537	-1.42385	-0.927251	0.372521	0.936691	-0.0136139	-0.908486	-0.767497	-0.545677	-0.354595	-0.881825	-0.874486	-1.07345	-0.391853	-0.95637
qsublack_gene_47927	K01648	Eurotiales	1.13837	0.856227	1.06954	0.843022	1.70519	1.42507	1.3333	1.01617	0.692348	0.0113486	-0.871836	0.64834	-1.25762	1.18079	0.379865	0.390046	-1.19662	-0.841335	0.381913	0.743675	-1.06218	-0.932684	-0.703983	-1.09268	-0.767902	-1.12319	-0.798403	-1.15369	-0.828905	-1.18419
qsuwhite_gene_224248	K01648	Eurotiales	1.36088	1.01424	1.25861	-0.0803339	1.73166	1.37699	1.27237	0.975868	0.566465	-0.560023	-1.01059	0.551521	-0.31945	1.27151	-0.223401	-0.347177	-0.567859	-0.883998	1.09697	0.704998	-0.556649	-0.792383	-0.744082	-0.846998	-0.380162	-1.10293	-2.01667	-1.07525	-0.509108	-1.165
qsuwhite_gene_224249	K01648	Eurotiales	1.03057	0.83907	0.996439	0.808292	1.83816	1.27856	1.20269	0.714925	0.442804	-0.153401	-0.533907	0.61841	-0.234791	0.858584	-0.0388567	-0.245401	-0.589176	-1.17279	0.86893	0.856907	-0.584806	-0.504547	-0.589145	-0.467441	-0.174192	-1.52075	-2.44333	-1.50603	-0.229095	-1.36668
qsuy_gene_117871	K01648	Eurotiales	0.176488	0.655441	0.672175	2.05126	1.02547	0.610092	0.61882	-0.127522	0.226545	0.755742	0.686327	0.236521	0.410187	0.577207	0.607843	0.209351	0.183182	-2.00431	-0.116846	0.379687	-1.77334	0.538564	-0.851694	-0.254127	0.584755	-0.150179	-1.98166	-0.14382	-1.99813	-1.80403
qspw_gene_450015	K01648	Fungi incertae sedis	0.734568	1.47916	0.728239	0.467382	1.65521	1.69543	1.35059	0.584295	0.301552	-0.252755	-0.757849	0.352998	-0.723136	1.27886	0.0746016	0.419028	-0.860927	-1.78328	0.736144	0.580416	-0.620479	-0.873302	0.00829636	-0.467465	-0.463861	-0.93303	-1.41719	-2.03838	-0.210657	-1.04445
qsublack_gene_42040	K01648	Onygenales incertae sedis	0.758634	1.07685	0.830221	0.468298	1.73282	1.49168	1.43733	0.704547	0.691968	0.123262	-0.585852	0.50796	-0.502701	1.09272	0.118126	0.152879	-0.87996	-1.70234	0.547013	0.743379	-0.686598	-0.496846	-0.636461	-0.29191	-0.612822	-0.876494	-1.9805	-2.0421	-0.192814	-0.990286
qsublack_gene_48917	K01648	Onygenales incertae sedis	1.27549	0.953842	1.32776	-0.938554	1.79098	1.38539	1.42907	0.945234	0.867688	-0.828829	-1.11587	0.633985	-0.991899	1.07481	0.23831	-1.14589	-1.01165	-1.13146	0.560378	0.879564	-0.16876	-1.10314	-0.581644	-0.4716	-0.246423	-0.890464	-1.15141	-0.879817	0.264505	-0.969601
qsublack_gene_35459	K01681	Eurotiales	1.08412	1.27169	1.24121	0.946331	1.86035	1.29729	0.987836	0.843035	0.344295	-0.21979	-0.363616	0.470955	-0.687641	0.807626	0.178263	-0.823151	-1.12728	-1.29472	0.248702	0.791697	-0.833711	-0.390057	-1.37882	-0.232321	-0.169862	-0.417314	-2.19425	-0.316748	-0.19447	-1.72966
qspw_gene_238990	K01681	Fungi incertae sedis	0.534058	1.68577	0.672295	2.69681	1.43207	1.4098	0.15365	0.192929	-0.0761953	0.142143	-1.32541	0.319544	0.281427	1.45052	-0.0536384	0.109965	-0.853292	-1.27986	0.0934279	0.406386	-0.952048	-0.520271	-1.23146	-0.619779	-0.463101	-1.03385	-1.264	-0.840533	-0.224506	-0.842844
qsuwhite_gene_55391	K01681	Onygenales incertae sedis	0.758965	1.6227	0.945864	0.96566	1.71241	1.51062	0.971525	0.738672	0.372561	-0.289903	-0.698607	0.300508	-0.881481	1.0744	-0.109955	-0.108879	-1.39504	-1.34033	0.411573	0.788131	-1.10487	-0.628501	-0.346741	-0.260152	-0.267406	-0.409703	-2.19324	-0.508627	0.0594125	-1.68956
qsuy_gene_104420	K00030	Debaryomycetaceae	0.235651	1.45924	0.272911	0.413806	0.573502	1.50733	0.176449	0.518653	0.474531	0.68104	-0.661199	0.36657	0.436965	1.5205	-0.243051	0.834624	-0.638988	0.0502014	0.601075	0.688658	-1.45744	-0.638017	-0.170287	-0.455629	-0.418247	-0.675001	-3.52145	-0.502742	-0.0709365	-1.35872
qsublack_gene_27694	K00030	Eurotiales	0.178387	1.92002	0.215414	0.295634	1.4026	1.94086	0.373314	0.624728	0.10983	0.060355	-1.23624	0.18097	0.0186039	1.49647	-0.755309	0.538963	-1.24276	-0.298653	0.708181	0.745261	-1.36774	-1.02027	0.0147634	-0.195023	-0.524334	-0.322136	-2.57982	-0.574504	0.335955	-1.04353
qsublack_gene_44625	K00030	Eurotiales	0.445901	1.56268	0.525815	0.857109	1.85356	1.29297	0.458703	0.587381	0.0848684	0.00683497	-0.89276	0.38887	0.283125	0.863843	-0.488913	-0.284291	-1.03185	-0.826014	0.895229	0.857244	-1.33906	-0.724481	-0.874454	-0.191625	0.0474198	0.0204072	-2.9532	-0.104608	0.226689	-1.5474
qsublack_gene_52706	K00031	Eurotiales	0.20898	1.60219	-0.0249385	1.3241	1.40833	1.60197	0.771501	0.176534	0.222048	0.183465	-1.00398	0.204073	0.188544	1.05055	-0.421531	0.517724	-0.798815	0.130594	0.612995	0.692583	-1.72428	-0.785693	-1.215	-0.16674	-0.0903734	-0.310217	-2.6939	-0.0742604	0.0760647	-1.66252
qsuwhite_gene_314459	K00031	Fungi incertae sedis	0.923999	1.08326	0.652986	0.799083	1.57098	1.58791	1.00464	1.49592	0.804627	-0.814054	-0.880908	0.759279	-1.31039	1.003	-0.796805	-0.914571	-1.34874	-0.898544	0.715761	1.12289	-0.450349	-1.32874	-0.0831106	-0.904976	-0.570971	-0.369348	-0.920626	-1.37197	0.0880765	-0.648298
qsuwhite_gene_322733	K00031	Onygenales incertae sedis	0.742501	1.02914	0.305378	0.235945	1.79643	1.83388	1.0436	1.37265	0.6294	-0.539049	-1.54378	0.445282	-0.726441	1.19004	-1.19168	-0.485084	-1.33394	-0.124068	0.662416	1.08203	-0.975502	-0.999101	-0.168812	-0.394326	-0.381179	-0.474517	-2.05768	-0.711813	0.119995	-0.381743
qspw_gene_395663	K00031	Saccharomycetes	0.596177	1.77266	0.49701	1.07889	1.72954	1.41648	0.771629	0.0537063	0.0661038	-0.310219	-1.21476	-0.0668197	0.169727	0.967451	-0.516266	0.207281	-1.50963	-0.346294	0.817046	0.384998	-1.58754	-0.961106	-0.242557	-0.0106726	-0.318289	-0.03683	-2.46591	0.0807663	0.539854	-1.56243
qsuwhite_gene_241812	K00164	Eurotiales	0.981994	1.51625	0.772463	0.946089	1.47845	1.60702	0.516233	0.595786	0.0801183	-0.517685	-0.83302	0.045603	-0.638761	1.39253	-0.401008	0.947343	-1.1899	-1.79722	1.02062	0.0961694	-0.732709	-1.08069	0.107045	-0.174252	-0.539315	-1.23803	-1.55251	-0.538812	0.597937	-1.46774
qspb_gene_83737	K00658	Bacillus	0.72718	1.94262	0.498415	0.0177087	1.3307	1.71022	0.166162	0.709797	0.19409	0.174003	-1.00062	0.298325	-0.159552	1.92381	-0.558632	0.545521	-0.706267	-0.487016	0.73093	0.674463	-1.44917	-1.56526	0.0829315	-0.400997	-0.787303	-0.779633	-1.883	-0.929253	0.240612	-1.26078
qsublack_gene_21436	K00658	Eurotiales	0.78436	1.69889	0.793437	0.259581	1.49217	1.69899	0.503565	0.752258	0.34331	-0.149165	-1.10016	0.0886777	0.156572	1.51877	-0.400034	0.388486	-0.963201	-0.90234	0.926552	0.408959	-1.37412	-1.52877	-0.105858	-0.447238	-0.38371	-0.904358	-1.81816	-0.698321	0.568073	-1.60721
qsublack_gene_71267	K01900	Eurotiales	0.539088	1.21098	0.562869	0.678681	1.7476	1.44878	1.41511	1.08104	0.737489	-0.372324	-1.36246	0.529778	-0.835823	0.964349	-0.610074	-1.39245	-1.54492	-0.753651	0.493501	0.9548	-0.64701	-0.415066	-0.853286	-0.156488	-0.0844642	-0.00157657	-2.16436	-0.299344	0.18443	-1.0552
qsublack_gene_121180	K01900	Onygenales incertae sedis	0.614129	1.67968	0.490482	0.507454	1.73615	1.89867	0.889955	0.62552	0.490752	-0.499424	-1.45977	0.305876	-0.418433	1.29618	-0.350631	-0.0177515	-1.95162	-0.762265	0.269479	0.752395	-0.64077	-1.30876	0.275646	-0.18623	-0.531074	-0.298407	-1.71168	-0.578462	0.24323	-1.3603
qauw_gene_260985	K01903	Bacillus	1.47103	0.352542	1.22529	-1.36196	2.18088	1.57703	0.816553	0.863021	0.479918	-0.633385	-0.91345	0.412276	0.01538	0.405043	-0.271352	-0.149558	-0.152831	-0.124979	1.23593	0.790317	-0.0829654	-1.15283	-1.36121	-0.331477	-0.261423	-1.33515	-1.50238	-1.66992	0.115767	-0.636091
qsublack_gene_27107	K00234	Eurotiales	1.13816	1.20307	1.10038	0.220764	1.9198	1.64873	0.980538	1.09269	0.73241	-0.561346	-1.24263	0.673287	-0.781073	1.02213	-0.120491	-1.05836	-1.17752	-1.22748	0.639644	0.99547	-0.584049	-0.982192	-0.847468	-0.39703	-0.364043	-0.599802	-1.17344	-0.714888	-0.14877	-1.38649
qsuwhite_gene_209531	K00234	Testudines	0.908038	1.10039	1.01975	0.906264	1.62502	1.27596	0.707613	0.411173	0.360226	-0.621318	-0.782662	0.328087	-0.373276	0.911314	-0.21719	0.263559	-1.14172	-3.24168	0.717466	0.600684	-0.483049	-0.868615	0.0987606	-0.0700751	0.0160442	-0.33658	-1.61513	-0.617664	0.133843	-1.01523
qsublack_gene_76095	K01679	Eurotiales	0.707081	1.19061	0.844605	1.48095	1.39211	0.660548	0.661935	0.0514088	0.10921	0.197315	-0.375487	0.386175	0.0469823	0.723398	0.079395	-0.0438398	-0.929223	-0.896523	0.453936	0.565508	-1.63028	-0.0723618	-0.687927	-0.116675	0.36617	-0.174231	-3.10777	0.436695	-0.0554944	-2.26422
qsuwhite_gene_23542	K01679	Eurotiales	1.12157	0.730138	0.932106	0.44805	1.97777	1.29235	0.820782	1.23557	0.752812	-0.0344678	-1.01655	0.534096	-0.120751	0.618207	-0.329384	0.161033	-1.18935	-1.00595	0.695916	0.764057	-0.53746	-1.1353	-0.4828	-0.153896	0.0306162	-0.959804	-2.65497	-0.532388	-0.516636	-1.44538
qsublack_gene_5393	K00026	Eurotiales	-0.338456	1.08198	0.30996	1.28567	1.06768	0.995928	1.1026	0.648525	0.471739	0.696907	-0.21308	0.220596	-0.239326	1.25931	-0.013729	-0.479382	-0.606138	0.558951	-0.189915	0.834653	-1.63912	0.468774	-1.59269	-0.433561	-0.0189891	-0.282202	-3.30056	0.0157805	-0.604686	-1.06723
qsuwhite_gene_169249	K00026	Eurotiales	0.230314	1.62732	0.0362551	1.17069	1.35134	1.42674	0.446537	0.125911	0.0308058	0.201032	-0.932774	0.183619	0.504718	1.15926	-0.405434	0.359448	-1.01042	-0.0876044	0.749803	0.708978	-1.62328	-0.497338	-0.623591	-0.185632	-0.164352	-0.326453	-3.1139	-0.00341968	0.302203	-1.64077
qsuy_gene_188957	K14454,K14455	Debaryomycetaceae	0.96579	1.23947	0.990173	0.658759	1.65361	1.13439	0.139145	0.464822	0.142404	-0.113626	-0.173179	0.291931	0.040476	0.894987	-0.629378	0.552277	-1.006	-0.205387	1.16765	0.603915	-0.847458	-1.01651	-0.269093	-0.189568	-0.160775	-2.16845	-2.65875	-0.717208	0.594341	-1.37876
qsublack_gene_90672	K14454	Onygenales	1.19414	0.969198	1.21257	0.0884307	1.72703	1.59751	0.828863	0.88613	0.601501	-0.34909	-0.642693	0.546081	-0.40462	0.861045	-0.197573	0.157037	-1.18447	-1.91902	0.722088	0.804533	-0.603925	-0.986989	-0.519496	-0.282804	-0.22565	-0.793203	-1.97057	-1.15631	0.4372	-1.39693
qsuwhite_gene_322780	K14455	Eurotiales	1.22279	0.984387	1.21109	0.7925	1.97002	1.31014	0.730377	1.06219	0.508232	-0.327971	-0.736179	0.491841	-0.303882	0.817688	-0.174643	-1.51151	-1.27205	-0.656011	1.0344	0.753246	-0.657875	-0.810474	-1.33213	-0.501062	0.0368295	-0.724044	-1.70427	-0.638099	-0.054145	-1.52138
qsublack_gene_14194	K00814	Eurotiales	1.31558	0.99428	1.3993	1.00182	1.95017	1.46501	0.937757	0.972478	0.404954	-0.42468	-0.560709	0.694938	-0.782357	1.01382	0.22162	-0.915812	-1.15035	-0.960254	0.400239	0.898676	-0.57951	-0.565341	-1.03828	-0.962006	-0.31423	-1.16856	-0.994166	-1.12994	-0.970303	-1.15415
